# Supplementary material for: Next-generation fungal identification using target enrichment and Nanopore sequencing
Source: BMC Genomics. 2023 Oct 2;24:581. doi: 10.1186/s12864-023-09691-w (PMC10544392; doi:10.1186/s12864-023-09691-w)
Supplement: Supplementary file 1 — Supplementary Material 1 [file 12864_2023_9691_MOESM1_ESM.xlsx]

## Sheet: Table S1
Table S1. Sources of protein sequences of targeted genes.
Ortholog group	BUSCO orthologous group ID	Protein accession number	KOa	Definition
26S Proteasome regulatory subunit 6A	181959at4751		K03065	PSMC3, RPT5; 26S proteasome regulatory subunit T5
Phosphoglycerate kinase	245900at4751		K00927	PGK, pgk; phosphoglycerate kinase [EC:2.7.2.3]
RNA polymerase II transcription factor B subunit 2	263390at4751		K03144	TFIIH4, GTF2H4, TFB2; transcription initiation factor TFIIH subunit 4
RNA polymerase II subunit A	285477at4751		K15544	SSU72; RNA polymerase II subunit A C-terminal domain phosphatase SSU72 [EC:3.1.3.16]
26S Proteasome non-ATPase regulatory subunit 14	300016at4751		K03030	PSMD14, RPN11, POH1; 26S proteasome regulatory subunit N11
mitochondrial carrier	335719at4751		K03264	EIF6; translation initiation factor 6
Eukaryotic translation initiation factor 6	351858at4751		K10684	UBLE1A, SAE1; Ubiquitin-like 1-activating enzyme E1 A [EC:6.2.1.45]
Eukaryotic translation initiation factor 6	37573at4751		K10843	ERCC3, XPB; DNA excision repair protein ERCC-3 [EC:5.6.2.4]
Ribosomal protein S7 domain	377787at4751		K02989	RP-S5e, RPS5; small subunit ribosomal protein S5e
ATP synthase subunit gamma	384156at4751		K02136	ATPeF1G, ATP5C1, ATP3; F-type H+-transporting ATPase subunit gamma
18S rRNA (Guanine(1575)-N(7))-methyltransferase	396842at4751		K19306	BUD23; 18S rRNA (guanine1575-N7)-methyltransferase [EC:2.1.1.309]
Cell cycle control protein cwf14	444174at4751		K12873	BUD31, G10; bud site selection protein 31
DNA-directed RNA polymerase	445954at4751		K03014	RPABC2, RPB6, POLR2F; DNA-directed RNA polymerases I, II, and III subunit RPABC2
Transcription elongation factor SPT4	461238at4751		K15171	SUPT4H1, SPT4; transcription elongation factor SPT4
40S ribosomal protein S26	493358at4751		K02976	RP-S26e, RPS26; small subunit ribosomal protein S26e
Cytochrome c oxidase subunit 6	494427at4751		K02264	COX5A; cytochrome c oxidase subunit 5a
DNA topoisomerase I	73383at4751		K03163	TOP1; DNA topoisomerase I [EC:5.6.2.1]
Eukaryotic small ribosomal subunits		THX74536.1	K02950	RP-S12, MRPS12, rpsL; small subunit ribosomal protein S12
Eukaryotic small ribosomal subunits		KNE61503.1	K02953	RP-S13e, RPS13; small subunit ribosomal protein S13e
Eukaryotic small ribosomal subunits		XP_006675636.1	K02953	RP-S13e, RPS13; small subunit ribosomal protein S13e
Eukaryotic small ribosomal subunits		XP_003838976.1	K02953	RP-S13e, RPS13; small subunit ribosomal protein S13e
Eukaryotic small ribosomal subunits		KXJ95884.1	K02953	RP-S13e, RPS13; small subunit ribosomal protein S13e
Eukaryotic small ribosomal subunits		EPB82931.1	K02953	RP-S13e, RPS13; small subunit ribosomal protein S13e
Eukaryotic small ribosomal subunits		XP_011119499.1	K02953	RP-S13e, RPS13; small subunit ribosomal protein S13e
Eukaryotic small ribosomal subunits		XP_014534464.1	K02953	RP-S13e, RPS13; small subunit ribosomal protein S13e
Eukaryotic small ribosomal subunits		CEG67540.1	K02953	RP-S13e, RPS13; small subunit ribosomal protein S13e
Eukaryotic small ribosomal subunits		XP_003027426.1	K02953	RP-S13e, RPS13; small subunit ribosomal protein S13e
Eukaryotic small ribosomal subunits		XP_016609507.1	K02953	RP-S13e, RPS13; small subunit ribosomal protein S13e
Eukaryotic small ribosomal subunits		ERS96113.1	K02953	RP-S13e, RPS13; small subunit ribosomal protein S13e
Eukaryotic small ribosomal subunits		XP_002841499.1	K02953	RP-S13e, RPS13; small subunit ribosomal protein S13e
Eukaryotic small ribosomal subunits		KUI66150.1	K02953	RP-S13e, RPS13; small subunit ribosomal protein S13e
Eukaryotic small ribosomal subunits		CCG81729.1	K02956	RP-S15, MRPS15, rpsO; small subunit ribosomal protein S15
Eukaryotic small ribosomal subunits		ORX63305.1	K02973	RP-S23e, RPS23; small subunit ribosomal protein S23e
Eukaryotic small ribosomal subunits		SJK97700.1	K02973	RP-S23e, RPS23; small subunit ribosomal protein S23e
Eukaryotic small ribosomal subunits		PKY00886.1	K02973	RP-S23e, RPS23; small subunit ribosomal protein S23e
Eukaryotic small ribosomal subunits		ORY07233.1	K02973	RP-S23e, RPS23; small subunit ribosomal protein S23e
Eukaryotic small ribosomal subunits		CCU78336.1	K02973	RP-S23e, RPS23; small subunit ribosomal protein S23e
Eukaryotic small ribosomal subunits		RLP61942.1	K02973	RP-S23e, RPS23; small subunit ribosomal protein S23e
Eukaryotic small ribosomal subunits		RKO95635.1	K02973	RP-S23e, RPS23; small subunit ribosomal protein S23e
Eukaryotic small ribosomal subunits		OXH68240.1	K02973	RP-S23e, RPS23; small subunit ribosomal protein S23e
Eukaryotic small ribosomal subunits		POS71517.1	K02973	RP-S23e, RPS23; small subunit ribosomal protein S23e
Eukaryotic small ribosomal subunits		TKX18550.1	K02973	RP-S23e, RPS23; small subunit ribosomal protein S23e
Eukaryotic small ribosomal subunits		KHJ35671.1	K02973	RP-S23e, RPS23; small subunit ribosomal protein S23e
Eukaryotic small ribosomal subunits		RGP68196.1	K02973	RP-S23e, RPS23; small subunit ribosomal protein S23e
Eukaryotic small ribosomal subunits		RIB17438.1	K02973	RP-S23e, RPS23; small subunit ribosomal protein S23e
Eukaryotic small ribosomal subunits		RIA95843.1	K02973	RP-S23e, RPS23; small subunit ribosomal protein S23e
Eukaryotic small ribosomal subunits		RKF83177.1	K02973	RP-S23e, RPS23; small subunit ribosomal protein S23e
Eukaryotic small ribosomal subunits		ORX71481.1	K02973	RP-S23e, RPS23; small subunit ribosomal protein S23e
Eukaryotic small ribosomal subunits		XP_021880408.1	K02973	RP-S23e, RPS23; small subunit ribosomal protein S23e
Eukaryotic small ribosomal subunits		ORY78339.1	K02973	RP-S23e, RPS23; small subunit ribosomal protein S23e
Eukaryotic small ribosomal subunits		ORY83063.1	K02973	RP-S23e, RPS23; small subunit ribosomal protein S23e
Eukaryotic small ribosomal subunits		KAA1125270.1	K02973	RP-S23e, RPS23; small subunit ribosomal protein S23e
Eukaryotic small ribosomal subunits		GEM08126.1	K02973	RP-S23e, RPS23; small subunit ribosomal protein S23e
Eukaryotic small ribosomal subunits		RKP22788.1	K02973	RP-S23e, RPS23; small subunit ribosomal protein S23e
Eukaryotic small ribosomal subunits		XP_031024561.1	K02973	RP-S23e, RPS23; small subunit ribosomal protein S23e
Eukaryotic small ribosomal subunits		PWZ02152.1	K02973	RP-S23e, RPS23; small subunit ribosomal protein S23e
Eukaryotic small ribosomal subunits		XP_011388360.1	K02973	RP-S23e, RPS23; small subunit ribosomal protein S23e
Eukaryotic small ribosomal subunits		XP_003847975.1	K02973	RP-S23e, RPS23; small subunit ribosomal protein S23e
Eukaryotic small ribosomal subunits		OZJ04557.1	K02973	ribosomal 40S subunit protein S23B
Eukaryotic small ribosomal subunits		EJU03954.1	K02995	RP-S8e, RPS8; small subunit ribosomal protein S8e
Eukaryotic small ribosomal subunits		KKY22469.1	K02995	RP-S8e, RPS8; small subunit ribosomal protein S8e
Eukaryotic small ribosomal subunits		EWC47657.1	K02995	RP-S8e, RPS8; small subunit ribosomal protein S8e
Eukaryotic small ribosomal subunits		KXS21388.1	K02995	RP-S8e, RPS8; small subunit ribosomal protein S8e
Eukaryotic small ribosomal subunits		ETS78879.1	K02995	RP-S8e, RPS8; small subunit ribosomal protein S8e
Eukaryotic small ribosomal subunits		EXX59183.1	K02995	RP-S8e, RPS8; small subunit ribosomal protein S8e
Eukaryotic small ribosomal subunits		EPZ31448.1	K02995	RP-S8e, RPS8; small subunit ribosomal protein S8e
Eukaryotic small ribosomal subunits		XP_008033648.1	K02995	RP-S8e, RPS8; small subunit ribosomal protein S8e
eukaryotic large ribosomal subunits		XP_040741718.1	K02865	RP-L10Ae, RPL10A; large subunit ribosomal protein L10Ae
eukaryotic large ribosomal subunits		XP_040723398.1	K02865	RP-L10Ae, RPL10A; large subunit ribosomal protein L10Ae
eukaryotic large ribosomal subunits		OXH74605.1	K02866	RP-L10e, RPL10; large subunit ribosomal protein L10e
eukaryotic large ribosomal subunits		XP_031022342.1	K02867	RP-L11, MRPL11, rplK; large subunit ribosomal protein L11
eukaryotic large ribosomal subunits		ORY08002.1	K02868	RP-L11e, RPL11; large subunit ribosomal protein L11e
eukaryotic large ribosomal subunits		EJU03624.1	K02868	RP-L11e, RPL11; large subunit ribosomal protein L11e
eukaryotic large ribosomal subunits		RKL18301.1	K02868	RP-L11e, RPL11; large subunit ribosomal protein L11e
eukaryotic large ribosomal subunits		XP_025374593.1	K02870	RP-L12e, RPL12; large subunit ribosomal protein L12e
eukaryotic large ribosomal subunits		KNE60024.1	K02870	RP-L12e, RPL12; large subunit ribosomal protein L12e
eukaryotic large ribosomal subunits		KAF6072519.1	K02870	RP-L12e, RPL12; large subunit ribosomal protein L12e
eukaryotic large ribosomal subunits		PIA18999.1	K02870	RP-L12e, RPL12; large subunit ribosomal protein L12e
eukaryotic large ribosomal subunits		KXN74180.1	K02870	RP-L12e, RPL12; large subunit ribosomal protein L12e
eukaryotic large ribosomal subunits		KXS22511.1	K02870	RP-L12e, RPL12; large subunit ribosomal protein L12e
eukaryotic large ribosomal subunits		XP_003841726.1	K02870	RP-L12e, RPL12; large subunit ribosomal protein L12e
eukaryotic large ribosomal subunits		GAN01362.1	K02870	RP-L12e, RPL12; large subunit ribosomal protein L12e
eukaryotic large ribosomal subunits		ETS80835.1	K02870	RP-L12e, RPL12; large subunit ribosomal protein L12e
eukaryotic large ribosomal subunits		EFP89130.1	K02870	RP-L12e, RPL12; large subunit ribosomal protein L12e
eukaryotic large ribosomal subunits		XP_008033657.1	K02870	RP-L12e, RPL12; large subunit ribosomal protein L12e
eukaryotic large ribosomal subunits		XP_011388830.1	K02870	RP-L12e, RPL12; large subunit ribosomal protein L12e
eukaryotic large ribosomal subunits		KUI71562.1	K02870	RP-L12e, RPL12; large subunit ribosomal protein L12e
eukaryotic large ribosomal subunits		KAG8534046.1	K02872	RP-L13Ae, RPL13A; large subunit ribosomal protein L13Ae
eukaryotic large ribosomal subunits		XP_035363237.1	K02872	RP-L13Ae, RPL13A; large subunit ribosomal protein L13Ae
eukaryotic large ribosomal subunits		XP_003857387.1	K02872	RP-L13Ae, RPL13A; large subunit ribosomal protein L13Ae
eukaryotic large ribosomal subunits		KAF2150820.1	K02882	RP-L18Ae, RPL18A; large subunit ribosomal protein L18Ae
eukaryotic large ribosomal subunits		PBL02022.1	K02883	RP-L18e, RPL18; large subunit ribosomal protein L18e
eukaryotic large ribosomal subunits		RIA91248.1	K02889	RP-L21e, RPL21; large subunit ribosomal protein L21e
eukaryotic large ribosomal subunits		QQK48219.1	K02889	RP-L21e, RPL21; large subunit ribosomal protein L21e
eukaryotic large ribosomal subunits		RGB42924.1	K02889	RP-L21e, RPL21; large subunit ribosomal protein L21e
eukaryotic large ribosomal subunits		KAF2841465.1	K02893	RP-L23Ae, RPL23A; large subunit ribosomal protein L23Ae
eukaryotic large ribosomal subunits		RKP22228.1	K02893	RP-L23Ae, RPL23A; large subunit ribosomal protein L23Ae
eukaryotic large ribosomal subunits		XP_021875269.1	K02894	RP-L23e, RPL23; large subunit ribosomal protein L23e
eukaryotic large ribosomal subunits		EPZ35925.1	K02894	RP-L23e, RPL23; large subunit ribosomal protein L23e
eukaryotic large ribosomal subunits		CAF9917509.1	K02900	RP-L27Ae, RPL27A; large subunit ribosomal protein L27Ae
eukaryotic large ribosomal subunits		RIB10370.1	K02900	RP-L27Ae, RPL27A; large subunit ribosomal protein L27Ae
eukaryotic large ribosomal subunits		RKF83087.1	K02900	RP-L27Ae, RPL27A; large subunit ribosomal protein L27Ae
eukaryotic large ribosomal subunits		KND01417.1	K02900	RP-L27Ae, RPL27A; large subunit ribosomal protein L27Ae
eukaryotic large ribosomal subunits		ORX88113.1	K02908	RP-L30e, RPL30; large subunit ribosomal protein L30e
eukaryotic large ribosomal subunits		ERT02836.1	K02908	RP-L30e, RPL30; large subunit ribosomal protein L30e
eukaryotic large ribosomal subunits		GAQ38385.1	K02921	RP-L37Ae, RPL37A; large subunit ribosomal protein L37Ae
eukaryotic large ribosomal subunits		KAF7759528.1	K02921	RP-L37Ae, RPL37A; large subunit ribosomal protein L37Ae
eukaryotic large ribosomal subunits		KAF3309656.1	K02921	RP-L37Ae, RPL37A; large subunit ribosomal protein L37Ae
eukaryotic large ribosomal subunits		EGF80376.1	K02929	RP-L44e, RPL44; large subunit ribosomal protein L44e
eukaryotic large ribosomal subunits		ORZ39614.1	K02929	RP-L44e, RPL44; large subunit ribosomal protein L44e
eukaryotic large ribosomal subunits		ORY10200.1	K02929	RP-L44e, RPL44; large subunit ribosomal protein L44e
eukaryotic large ribosomal subunits		KAF2228034.1	K02929	RP-L44e, RPL44; large subunit ribosomal protein L44e
eukaryotic large ribosomal subunits		XP_033568874.1	K02929	RP-L44e, RPL44; large subunit ribosomal protein L44e
eukaryotic large ribosomal subunits		KAF2862971.1	K02929	RP-L44e, RPL44; large subunit ribosomal protein L44e
eukaryotic large ribosomal subunits		ORE16806.1	K02929	RP-L44e, RPL44; large subunit ribosomal protein L44e
eukaryotic large ribosomal subunits		GEM07162.1	K02929	RP-L44e, RPL44; large subunit ribosomal protein L44e
eukaryotic large ribosomal subunits		KAA8914233.1	K02929	RP-L44e, RPL44; large subunit ribosomal protein L44e
eukaryotic large ribosomal subunits		PWW80223.1	K02929	RP-L44e, RPL44; large subunit ribosomal protein L44e
eukaryotic large ribosomal subunits		XP_029760628.1	K02936	RP-L7Ae, RPL7A; large subunit ribosomal protein L7Ae
eukaryotic large ribosomal subunits		KAF2793878.1	K02936	RP-L7Ae, RPL7A; large subunit ribosomal protein L7Ae
eukaryotic large ribosomal subunits		POS81533.1	K02937	RP-L7e, RPL7; large subunit ribosomal protein L7e
eukaryotic large ribosomal subunits		ORY54396.1	K02937	RP-L7e, RPL7; large subunit ribosomal protein L7e
eukaryotic large ribosomal subunits		CCG83300.1	K02941	RP-LP0, RPLP0; large subunit ribosomal protein LP0
Actin and actin-related proteins		KNE62459.1	K05692	ACTB_G1; actin beta/gamma 1
Actin and actin-related proteins		EGF82393.1	K05692	ACTB_G1; actin beta/gamma 1
Actin and actin-related proteins		EPS57287.1	K05692	ACTB_G1; actin beta/gamma 1
Actin and actin-related proteins		GAN07271.1	K05692	ACTB_G1; actin beta/gamma 1
Actin and actin-related proteins		KAG4096964.1	K05692	ACTB_G1; actin beta/gamma 1
Actin and actin-related proteins		ADI78966.1	K05692	actin 5C, isoform D
Actin and actin-related proteins		XP_031022373.1	K08017	advillin isoform X2
Actin and actin-related proteins		TIA85798.1	K08870	TWF; twinfilin
Actin and actin-related proteins		ORX74385.1	K08870	TWF; twinfilin
Actin and actin-related proteins		KAF2015336.1	K10355	ACTF; actin, other eukaryote
Actin and actin-related proteins		PBL01795.1	K10355	ACTF; actin, other eukaryote
Actin and actin-related proteins		ADI78973.1	K10355	ACTF; actin, other eukaryote
Actin and actin-related proteins		QJZ27965.1	K10355	ACTF; actin, other eukaryote
Actin and actin-related proteins		CAA34413.1	K10355	ACTF; actin, other eukaryote
Actin and actin-related proteins		ACB41864.1	K10355	ACTF; actin, other eukaryote
Actin and actin-related proteins		EJU05989.1	K10355	ACTF; actin, other eukaryote
Actin and actin-related proteins		KAF4556650.1	K10355	ACTF; actin, other eukaryote
Actin and actin-related proteins		KNA96323.1	K10355	ACTF; actin, other eukaryote
Actin and actin-related proteins		XP_035364791.1	K10355	ACTF; actin, other eukaryote
Actin and actin-related proteins		CAC28253.1	K10355	ACTF; actin, other eukaryote
Actin and actin-related proteins		KAF2810768.1	K10355	ACTF; actin, other eukaryote
Actin and actin-related proteins		ACB45444.1	K10355	ACTF; actin, other eukaryote
Actin and actin-related proteins		TGJ73291.1	K10355	ACTF; actin, other eukaryote
Actin and actin-related proteins		KAF2836978.1	K10355	ACTF; actin, other eukaryote
Actin and actin-related proteins		QQK45423.1	K10355	ACTF; actin, other eukaryote
Actin and actin-related proteins		ETS80213.1	K10355	ACTF; actin, other eukaryote
Actin and actin-related proteins		CAA54848.1	K10355	ACTF; actin, other eukaryote
Actin and actin-related proteins		AGN53236.1	K10355	ACTF; actin, other eukaryote
Actin and actin-related proteins		CAE01410.1	K10355	ACTF; actin, other eukaryote
Actin and actin-related proteins		ERS95726.1	K10355	ACTF; actin, other eukaryote
Actin and actin-related proteins		XP_008034748.1	K10355	ACTF; actin, other eukaryote
Actin and actin-related proteins		XP_011392631.1	K10355	ACTF; actin, other eukaryote
Actin and actin-related proteins		CAC82914.1	K10355	ACTF; actin, other eukaryote
Actin and actin-related proteins		QVQ46062.1	K10355	actin
Actin and actin-related proteins		GEM08407.1	K10355	actin
Actin and actin-related proteins		AAQ87938.1	K10355	actin Act1
Actin and actin-related proteins		EPZ36618.1	K11340	ACTL6A, INO80K; actin-like protein 6A
Actin and actin-related proteins		RKP14133.1	K11662	ACTR6, ARP6; actin-related protein 6
Actin and actin-related proteins		XP_025378411.1	K11673	ACTR8, ARP8, INO80N; actin-related protein 8
Actin and actin-related proteins		ACB11813.1	K12314	actin, alpha cardiac muscle 2
Actin and actin-related proteins		EXX51531.1	K16575	ACTR1, ARP1; centractin
Actin and actin-related proteins		CCU76401.1	K17260	ACTR2, ARP2; actin-related protein 2
Actin and actin-related proteins		ORY86385.1	K17260	ACTR2, ARP2; actin-related protein 2
Actin and actin-related proteins		KEI39897.1	K17275	PLS1; plastin-1
Actin and actin-related proteins		KNC99423.1	K17275	PLS1; plastin-1
Actin and actin-related proteins		CAZ81877.1	K17275	PLS1; plastin-1
Actin and actin-related proteins		KAF3766516.1	K18584	ACTR3, ARP3; actin-related protein 3
Beta-tubulin and its related protein		QJD21973.2	K07375	TUBB; tubulin beta
Beta-tubulin and its related protein		TIA78603.1	K07375	TUBB; tubulin beta
Beta-tubulin and its related protein		AAY40428.1	K07375	TUBB; tubulin beta
Beta-tubulin and its related protein		EGF78946.1	K07375	TUBB; tubulin beta
Beta-tubulin and its related protein		CAC85614.1	K07375	TUBB; tubulin beta
Beta-tubulin and its related protein		AAA34375.1	K07375	TUBB; tubulin beta
Beta-tubulin and its related protein		CEH15740.1	K07375	TUBB; tubulin beta
Beta-tubulin and its related protein		OXH72517.1	K07375	TUBB; tubulin beta
Beta-tubulin and its related protein		EJU03223.1	K07375	TUBB; tubulin beta
Beta-tubulin and its related protein		AIG19338.1	K07375	TUBB; tubulin beta
Beta-tubulin and its related protein		ALQ80801.1	K07375	TUBB; tubulin beta
Beta-tubulin and its related protein		EPS63676.1	K07375	TUBB; tubulin beta
Beta-tubulin and its related protein		AAY40447.1	K07375	TUBB; tubulin beta
Beta-tubulin and its related protein		RUS33079.1	K07375	TUBB; tubulin beta
Beta-tubulin and its related protein		AAF14272.1	K07375	TUBB; tubulin beta
Beta-tubulin and its related protein		AAY40435.1	K07375	TUBB; tubulin beta
Beta-tubulin and its related protein		AAY40448.1	K07375	TUBB; tubulin beta
Beta-tubulin and its related protein		XP_033580184.1	K07375	TUBB; tubulin beta
Beta-tubulin and its related protein		AAZ38971.1	K07375	TUBB; tubulin beta
Beta-tubulin and its related protein		ETS85224.1	K07375	TUBB; tubulin beta
Beta-tubulin and its related protein		XP_040722295.1	K07375	TUBB; tubulin beta
Beta-tubulin and its related protein		PKY49896.1	K07375	TUBB; tubulin beta
Beta-tubulin and its related protein		AAY40445.1	K07375	TUBB; tubulin beta
Beta-tubulin and its related protein		CEG66412.1	K07375	TUBB; tubulin beta
Beta-tubulin and its related protein		GEM07867.1	K07375	TUBB; tubulin beta
Beta-tubulin and its related protein		AAY40420.1	K07375	TUBB; tubulin beta
Beta-tubulin and its related protein		AGS79163.1	K07375	TUBB; tubulin beta
Beta-tubulin and its related protein		AAF31655.1	K07375	TUBB; tubulin beta
Beta-tubulin and its related protein		AAY40456.1	K07375	TUBB; tubulin beta
Beta-tubulin and its related protein		ABK06374.1	K07375	TUBB; tubulin beta
Beta-tubulin and its related protein		AAS55060.1	K07375	TUBB; tubulin beta
Beta-tubulin and its related protein		AAF31653.1	K07375	tubulin Beta-4 chain
Beta-tubulin and its related protein		ACL36872.1	K07375	tubulin Beta-4 chain
Beta-tubulin and its related protein		ANN44032.2	K07375	beta1-tubulin, putative
Beta-tubulin and its related protein		AAR23303.1	K07375	beta1-tubulin, putative
Beta-tubulin and its related protein		AAM48068.1	K07375	tubulin beta
Beta-tubulin and its related protein		ACL36886.1	K07375	tubulin Beta-4 chain
Beta-tubulin and its related protein		ACA49237.1	K07375	tubulin beta
Beta-tubulin and its related protein		ACL36838.1	K07375	tubulin beta chain
Beta-tubulin and its related protein		ATW68927.1	K07375	tubulin beta
Beta-tubulin and its related protein		GAN01349.1	K07375	Tubulin Beta-4 chain
Beta-tubulin and its related protein		AAR23305.1	K07375	beta1-tubulin, putative
Beta-tubulin and its related protein		KAG4086139.1	K07375	tubulin Beta-7 chain
Beta-tubulin and its related protein		QZS36749.1	K07375	Benomyl resistant
Beta-tubulin and its related protein		AEN03786.1	K07375	TBB1_EMENI TUBULIN BETA-1 CHAIN
Beta-tubulin and its related protein		AEG78148.1	K07375	tubulin Beta-4A chain
Beta-tubulin and its related protein		AYU65402.1	K07375	TBB1_EMENI TUBULIN BETA-1 CHAIN
Beta-tubulin and its related protein		EPZ33386.1	K21767	TBCD; tubulin-specific chaperone D
Calmodium and its related protein		KNE58371.1	K02183	CALM; calmodulin
Calmodium and its related protein		PBK89023.1	K02183	CALM; calmodulin
Calmodium and its related protein		XP_029755569.1	K02183	CALM; calmodulin
Calmodium and its related protein		ORY07068.1	K02183	CALM; calmodulin
Calmodium and its related protein		EGF80478.1	K02183	CALM; calmodulin
Calmodium and its related protein		OZJ06462.1	K02183	CALM; calmodulin
Calmodium and its related protein		CCU82138.1	K02183	CALM; calmodulin
Calmodium and its related protein		AAA34331.2	K02183	CALM; calmodulin
Calmodium and its related protein		KXN66162.1	K02183	CALM; calmodulin
Calmodium and its related protein		OXH65592.1	K02183	CALM; calmodulin
Calmodium and its related protein		EJT99583.1	K02183	CALM; calmodulin
Calmodium and its related protein		KAF4548750.1	K02183	CALM; calmodulin
Calmodium and its related protein		KIY52148.1	K02183	CALM; calmodulin
Calmodium and its related protein		KNB00819.1	K02183	CALM; calmodulin
Calmodium and its related protein		EPS72776.1	K02183	CALM; calmodulin
Calmodium and its related protein		KAF0525828.1	K02183	CALM; calmodulin
Calmodium and its related protein		RIA99070.1	K02183	CALM; calmodulin
Calmodium and its related protein		KXS21318.1	K02183	CALM; calmodulin
Calmodium and its related protein		XP_025362449.1	K02183	CALM; calmodulin
Calmodium and its related protein		KAA6411426.1	K02183	CALM; calmodulin
Calmodium and its related protein		XP_035364060.1	K02183	CALM; calmodulin
Calmodium and its related protein		XP_040746830.1	K02183	CALM; calmodulin
Calmodium and its related protein		XP_021877106.1	K02183	CALM; calmodulin
Calmodium and its related protein		KAF2488454.1	K02183	CALM; calmodulin
Calmodium and its related protein		XP_014653348.1	K02183	CALM; calmodulin
Calmodium and its related protein		RPB08871.1	K02183	CALM; calmodulin
Calmodium and its related protein		GAN02697.1	K02183	CALM; calmodulin
Calmodium and its related protein		ORY54313.1	K02183	CALM; calmodulin
Calmodium and its related protein		QEM40193.1	K02183	CALM; calmodulin
Calmodium and its related protein		ETS83025.1	K02183	CALM; calmodulin
Calmodium and its related protein		RKP15369.1	K02183	CALM; calmodulin
Calmodium and its related protein		ORX49700.1	K02183	CALM; calmodulin
Calmodium and its related protein		XP_040723784.1	K02183	CALM; calmodulin
Calmodium and its related protein		EFP85168.1	K02183	CALM; calmodulin
Calmodium and its related protein		GBC42234.1	K02183	CALM; calmodulin
Calmodium and its related protein		ORE23032.1	K02183	CALM; calmodulin
Calmodium and its related protein		KPV71560.1	K02183	CALM; calmodulin
Calmodium and its related protein		GEM10752.1	K02183	CALM; calmodulin
Calmodium and its related protein		KND03011.1	K02183	CALM; calmodulin
Calmodium and its related protein		QEN18005.1	K02183	CALM; calmodulin
Calmodium and its related protein		CCG82337.1	K02183	CALM; calmodulin
Calmodium and its related protein		XP_008041392.1	K02183	CALM; calmodulin
Calmodium and its related protein		XP_011390388.1	K02183	CALM; calmodulin
Calmodium and its related protein		KAF2012710.1	K07359	CAMKK2; calcium/calmodulin-dependent protein kinase kinase 2 [EC:2.7.11.17]
Calmodium and its related protein		BAF37202.1	K02183	calmodulin
Calmodium and its related protein		AIC78804.1	K02183	CALM_EMENI Calmodulin (CaM)
Calmodium and its related protein		XP_014571227.1	K00908	calcium/calmodulin-dependent protein kinase kinase 1 S homeolog
Calmodium and its related protein		AAR19126.1	K02183	CALM_EMENI Calmodulin (CaM)
Calmodium and its related protein		AEI69650.1	K02183	CALM_EMENI Calmodulin (CaM)
Cell division control proteins		KJX96699.1	K04392	RAC1; Ras-related C3 botulinum toxin substrate 1
Cell division control proteins		ORZ22932.1	K04393	CDC42; cell division control protein 42
Cell division control proteins		XP_025378795.1	K04393	CDC42; cell division control protein 42
Cell division control proteins		KNE59176.1	K04393	CDC42; cell division control protein 42
Cell division control proteins		OWY41662.1	K04393	CDC42; cell division control protein 42
Cell division control proteins		ORX80490.1	K04393	CDC42; cell division control protein 42
Cell division control proteins		TGZ80019.1	K04393	CDC42; cell division control protein 42
Cell division control proteins		RAQ50120.1	K04393	CDC42; cell division control protein 42
Cell division control proteins		ORY06558.1	K04393	CDC42; cell division control protein 42
Cell division control proteins		OAJ37512.1	K04393	CDC42; cell division control protein 42
Cell division control proteins		PIS58815.1	K04393	CDC42; cell division control protein 42
Cell division control proteins		KAF8602776.1	K04393	CDC42; cell division control protein 42
Cell division control proteins		XP_023453545.1	K04393	CDC42; cell division control protein 42
Cell division control proteins		OBZ90981.1	K04393	CDC42; cell division control protein 42
Cell division control proteins		EAS35432.3	K04393	CDC42; cell division control protein 42
Cell division control proteins		RDW65303.1	K04393	CDC42; cell division control protein 42
Cell division control proteins		OXH68433.1	K04393	CDC42; cell division control protein 42
Cell division control proteins		POS76851.1	K04393	CDC42; cell division control protein 42
Cell division control proteins		RKP40121.1	K04393	CDC42; cell division control protein 42
Cell division control proteins		XP_020131286.1	K04393	CDC42; cell division control protein 42
Cell division control proteins		RUS14078.1	K04393	CDC42; cell division control protein 42
Cell division control proteins		QKD58502.1	K04393	CDC42; cell division control protein 42
Cell division control proteins		KAF0533833.1	K04393	CDC42; cell division control protein 42
Cell division control proteins		RIB09350.1	K04393	CDC42; cell division control protein 42
Cell division control proteins		RIA87578.1	K04393	CDC42; cell division control protein 42
Cell division control proteins		OCL05215.1	K04393	CDC42; cell division control protein 42
Cell division control proteins		ORX61994.1	K04393	CDC42; cell division control protein 42
Cell division control proteins		TKA29877.1	K04393	CDC42; cell division control protein 42
Cell division control proteins		KAA6414103.1	K04393	CDC42; cell division control protein 42
Cell division control proteins		KAB2571874.1	K04393	CDC42; cell division control protein 42
Cell division control proteins		ORX73050.1	K04393	CDC42; cell division control protein 42
Cell division control proteins		XP_021880101.1	K04393	CDC42; cell division control protein 42
Cell division control proteins		RKP30813.1	K04393	CDC42; cell division control protein 42
Cell division control proteins		KAF1805743.1	K04393	CDC42; cell division control protein 42
Cell division control proteins		KAF2806172.1	K04393	CDC42; cell division control protein 42
Cell division control proteins		ORY20763.1	K04393	CDC42; cell division control protein 42
Cell division control proteins		XP_018034896.1	K04393	CDC42; cell division control protein 42
Cell division control proteins		KAF3403507.1	K04393	CDC42; cell division control protein 42
Cell division control proteins		ETS76784.1	K04393	CDC42; cell division control protein 42
Cell division control proteins		XP_007873753.1	K04393	CDC42; cell division control protein 42
Cell division control proteins		TFK88300.1	K04393	CDC42; cell division control protein 42
Cell division control proteins		TFL01051.1	K04393	CDC42; cell division control protein 42
Cell division control proteins		OAV95599.1	K04393	CDC42; cell division control protein 42
Cell division control proteins		RGB34596.1	K04393	CDC42; cell division control protein 42
Cell division control proteins		XP_025176910.1	K04393	CDC42; cell division control protein 42
Cell division control proteins		XP_023461806.1	K04393	CDC42; cell division control protein 42
Cell division control proteins		EMS25378.1	K04393	CDC42; cell division control protein 42
Cell division control proteins		ODQ53568.1	K04393	CDC42; cell division control protein 42
Cell division control proteins		OMJ28619.1	K04393	CDC42; cell division control protein 42
Cell division control proteins		XP_016589988.1	K04393	CDC42; cell division control protein 42
Cell division control proteins		RAR13893.1	K04393	CDC42; cell division control protein 42
Cell division control proteins		ORZ02358.1	K04393	CDC42; cell division control protein 42
Cell division control proteins		RKP25617.1	K04393	CDC42; cell division control protein 42
Cell division control proteins		PWZ02729.1	K04393	CDC42; cell division control protein 42
Cell division control proteins		KAF2277749.1	K04393	CDC42; cell division control protein 42
Cell division control proteins		PSK46121.1	K04393	Rho family GTPase Cdc42
Cell division control proteins		RDI77009.1	K13993	heat shock protein Hsp16
Cell division control proteins		KAF3131731.1	K16938	SEPT3_9_12; septin 3/9/12
Setptins		OZJ06987.1	K16938	SEPT3_9_12; septin 3/9/12
Setptins		EFP89450.1	K16938	SEPT3_9_12; septin 3/9/12
Setptins		KND04831.1	K16938	SEPT3_9_12; septin 3/9/12
Setptins		XP_031022953.1	K16938	SEPT3_9_12; septin 3/9/12
Setptins		CCG82500.1	K16938	SEPT3_9_12; septin 3/9/12
Setptins		GAQ46080.1	K16938	neuronal-specific septin-3 isoform X1
Setptins		KXN74403.1	K16939	SEPT6_8_11; septin 6/8/11
Setptins		RKP20565.1	K16940	SEPT10; septin 10
Setptins		QQK48225.1	K16942	septin-2 isoform X3
Setptins		ORY07355.1	K16944	SEPT7, CDC3; septin 7
Setptins		PIA14366.1	K16944	SEPT7, CDC3; septin 7
Setptins		POS80529.1	K16944	SEPT7, CDC3; septin 7
Setptins		RIA88090.1	K16944	SEPT7, CDC3; septin 7
Setptins		KAF9638163.1	K16944	SEPT7, CDC3; septin 7
Setptins		ORX70716.1	K16944	SEPT7, CDC3; septin 7
Setptins		ORY84596.1	K16944	SEPT7, CDC3; septin 7
Setptins		ORX58392.1	K16944	SEPT7, CDC3; septin 7
Setptins		PKY47522.1	K16944	SEPT7, CDC3; septin 7
Setptins		ERS97912.1	K16944	SEPT7, CDC3; septin 7
Setptins		XP_003849231.1	K16944	SEPT7, CDC3; septin 7
Setptins		CCU77752.1	K16944	septin-7-like isoform X1
Setptins		KNE69907.1	K16945	CDC11; cell division control protein 11
Setptins		ORX85551.1	K16945	CDC11; cell division control protein 11
Setptins		PBL00808.1	K16945	CDC11; cell division control protein 11
Setptins		TGZ78244.1	K16945	CDC11; cell division control protein 11
Setptins		XP_013431322.1	K16945	CDC11; cell division control protein 11
Setptins		PSR87258.1	K16945	CDC11; cell division control protein 11
Setptins		OXH69611.1	K16945	CDC11; cell division control protein 11
Setptins		RKL31322.1	K16945	CDC11; cell division control protein 11
Setptins		KAF0545629.1	K16945	CDC11; cell division control protein 11
Setptins		GAN05692.1	K16945	CDC11; cell division control protein 11
Setptins		KAF2843721.1	K16945	CDC11; cell division control protein 11
Setptins		ETS73924.1	K16945	CDC11; cell division control protein 11
Setptins		ORY85033.1	K16945	CDC11; cell division control protein 11
Setptins		PWY98198.1	K16945	CDC11; cell division control protein 11
Setptins		AAM51628.1	K16946	SHS1; seventh homolog of septin 1
Setptins		KAF2021313.1	K16948	CDC12; cell division control protein 12
Setptins		KAG8529815.1	K16948	CDC12; cell division control protein 12
Setptins		EGF78944.1	K16948	CDC12; cell division control protein 12
Setptins		EJT98198.1	K16948	CDC12; cell division control protein 12
Setptins		KHJ34415.1	K16948	CDC12; cell division control protein 12
Setptins		KXS21904.1	K16948	CDC12; cell division control protein 12
Setptins		XP_021881554.1	K16948	CDC12; cell division control protein 12
Setptins		XP_025356350.1	K16948	CDC12; cell division control protein 12
Setptins		XP_014570318.1	K16948	CDC12; cell division control protein 12
Setptins		RPB12437.1	K16948	CDC12; cell division control protein 12
Setptins		KAF2153453.1	K16948	CDC12; cell division control protein 12
Setptins		XP_033568705.1	K16948	CDC12; cell division control protein 12
Setptins		KAF3315166.1	K16948	CDC12; cell division control protein 12
Setptins		RKP14115.1	K16948	CDC12; cell division control protein 12
Setptins		ORE21675.1	K16948	CDC12; cell division control protein 12
Setptins		RKP05656.1	K16948	CDC12; cell division control protein 12
Setptins		XP_008044411.1	K16948	CDC12; cell division control protein 12
Setptins		EGU13177.1	K16948	cell division control protein 12
Setptins		XP_014656150.1	K16948	cell division control protein 12
Glyceraldehyde 3-phosphate dehydrogenase		KAF2015740.1	K00134	GAPDH, gapA; glyceraldehyde 3-phosphate dehydrogenase (phosphorylating) [EC:1.2.1.12]
Glyceraldehyde 3-phosphate dehydrogenase		XP_025376805.1	K00134	GAPDH, gapA; glyceraldehyde 3-phosphate dehydrogenase (phosphorylating) [EC:1.2.1.12]
Glyceraldehyde 3-phosphate dehydrogenase		AGB76078.1	K00134	GAPDH, gapA; glyceraldehyde 3-phosphate dehydrogenase (phosphorylating) [EC:1.2.1.12]
Glyceraldehyde 3-phosphate dehydrogenase		GAQ44840.1	K00134	GAPDH, gapA; glyceraldehyde 3-phosphate dehydrogenase (phosphorylating) [EC:1.2.1.12]
Glyceraldehyde 3-phosphate dehydrogenase		XP_013431356.1	K00134	GAPDH, gapA; glyceraldehyde 3-phosphate dehydrogenase (phosphorylating) [EC:1.2.1.12]
Glyceraldehyde 3-phosphate dehydrogenase		ORX98706.1	K00134	GAPDH, gapA; glyceraldehyde 3-phosphate dehydrogenase (phosphorylating) [EC:1.2.1.12]
Glyceraldehyde 3-phosphate dehydrogenase		EGF77712.1	K00134	GAPDH, gapA; glyceraldehyde 3-phosphate dehydrogenase (phosphorylating) [EC:1.2.1.12]
Glyceraldehyde 3-phosphate dehydrogenase		OZJ05014.1	K00134	GAPDH, gapA; glyceraldehyde 3-phosphate dehydrogenase (phosphorylating) [EC:1.2.1.12]
Glyceraldehyde 3-phosphate dehydrogenase		CAA68068.1	K00134	GAPDH, gapA; glyceraldehyde 3-phosphate dehydrogenase (phosphorylating) [EC:1.2.1.12]
Glyceraldehyde 3-phosphate dehydrogenase		AAC49800.1	K00134	GAPDH, gapA; glyceraldehyde 3-phosphate dehydrogenase (phosphorylating) [EC:1.2.1.12]
Glyceraldehyde 3-phosphate dehydrogenase		CAA37943.1	K00134	GAPDH, gapA; glyceraldehyde 3-phosphate dehydrogenase (phosphorylating) [EC:1.2.1.12]
Glyceraldehyde 3-phosphate dehydrogenase		EJU00448.1	K00134	GAPDH, gapA; glyceraldehyde 3-phosphate dehydrogenase (phosphorylating) [EC:1.2.1.12]
Glyceraldehyde 3-phosphate dehydrogenase		KAF4554014.1	K00134	GAPDH, gapA; glyceraldehyde 3-phosphate dehydrogenase (phosphorylating) [EC:1.2.1.12]
Glyceraldehyde 3-phosphate dehydrogenase		KNB05863.1	K00134	GAPDH, gapA; glyceraldehyde 3-phosphate dehydrogenase (phosphorylating) [EC:1.2.1.12]
Glyceraldehyde 3-phosphate dehydrogenase		AAB97775.1	K00134	GAPDH, gapA; glyceraldehyde 3-phosphate dehydrogenase (phosphorylating) [EC:1.2.1.12]
Glyceraldehyde 3-phosphate dehydrogenase		RKF76290.1	K00134	GAPDH, gapA; glyceraldehyde 3-phosphate dehydrogenase (phosphorylating) [EC:1.2.1.12]
Glyceraldehyde 3-phosphate dehydrogenase		KXS19103.1	K00134	GAPDH, gapA; glyceraldehyde 3-phosphate dehydrogenase (phosphorylating) [EC:1.2.1.12]
Glyceraldehyde 3-phosphate dehydrogenase		AMH87440.1	K00134	GAPDH, gapA; glyceraldehyde 3-phosphate dehydrogenase (phosphorylating) [EC:1.2.1.12]
Glyceraldehyde 3-phosphate dehydrogenase		RUS34279.1	K00134	GAPDH, gapA; glyceraldehyde 3-phosphate dehydrogenase (phosphorylating) [EC:1.2.1.12]
Glyceraldehyde 3-phosphate dehydrogenase		ADF47859.1	K00134	GAPDH, gapA; glyceraldehyde 3-phosphate dehydrogenase (phosphorylating) [EC:1.2.1.12]
Glyceraldehyde 3-phosphate dehydrogenase		ORX73226.1	K00134	GAPDH, gapA; glyceraldehyde 3-phosphate dehydrogenase (phosphorylating) [EC:1.2.1.12]
Glyceraldehyde 3-phosphate dehydrogenase		XP_021882283.1	K00134	GAPDH, gapA; glyceraldehyde 3-phosphate dehydrogenase (phosphorylating) [EC:1.2.1.12]
Glyceraldehyde 3-phosphate dehydrogenase		KAF2491682.1	K00134	GAPDH, gapA; glyceraldehyde 3-phosphate dehydrogenase (phosphorylating) [EC:1.2.1.12]
Glyceraldehyde 3-phosphate dehydrogenase		GAN02719.1	K00134	GAPDH, gapA; glyceraldehyde 3-phosphate dehydrogenase (phosphorylating) [EC:1.2.1.12]
Glyceraldehyde 3-phosphate dehydrogenase		XP_033577756.1	K00134	GAPDH, gapA; glyceraldehyde 3-phosphate dehydrogenase (phosphorylating) [EC:1.2.1.12]
Glyceraldehyde 3-phosphate dehydrogenase		ORY86478.1	K00134	GAPDH, gapA; glyceraldehyde 3-phosphate dehydrogenase (phosphorylating) [EC:1.2.1.12]
Glyceraldehyde 3-phosphate dehydrogenase		TGJ62532.1	K00134	GAPDH, gapA; glyceraldehyde 3-phosphate dehydrogenase (phosphorylating) [EC:1.2.1.12]
Glyceraldehyde 3-phosphate dehydrogenase		AOT98543.1	K00134	GAPDH, gapA; glyceraldehyde 3-phosphate dehydrogenase (phosphorylating) [EC:1.2.1.12]
Glyceraldehyde 3-phosphate dehydrogenase		QQK43639.1	K00134	GAPDH, gapA; glyceraldehyde 3-phosphate dehydrogenase (phosphorylating) [EC:1.2.1.12]
Glyceraldehyde 3-phosphate dehydrogenase		ETS73317.1	K00134	GAPDH, gapA; glyceraldehyde 3-phosphate dehydrogenase (phosphorylating) [EC:1.2.1.12]
Glyceraldehyde 3-phosphate dehydrogenase		ORY83769.1	K00134	GAPDH, gapA; glyceraldehyde 3-phosphate dehydrogenase (phosphorylating) [EC:1.2.1.12]
Glyceraldehyde 3-phosphate dehydrogenase		EFP79000.2	K00134	GAPDH, gapA; glyceraldehyde 3-phosphate dehydrogenase (phosphorylating) [EC:1.2.1.12]
Glyceraldehyde 3-phosphate dehydrogenase		ELU44274.1	K00134	GAPDH, gapA; glyceraldehyde 3-phosphate dehydrogenase (phosphorylating) [EC:1.2.1.12]
Glyceraldehyde 3-phosphate dehydrogenase		AUW91087.1	K00134	GAPDH, gapA; glyceraldehyde 3-phosphate dehydrogenase (phosphorylating) [EC:1.2.1.12]
Glyceraldehyde 3-phosphate dehydrogenase		CEG67312.1	K00134	GAPDH, gapA; glyceraldehyde 3-phosphate dehydrogenase (phosphorylating) [EC:1.2.1.12]
Glyceraldehyde 3-phosphate dehydrogenase		AEK26271.1	K00134	GAPDH, gapA; glyceraldehyde 3-phosphate dehydrogenase (phosphorylating) [EC:1.2.1.12]
Glyceraldehyde 3-phosphate dehydrogenase		EPZ33220.1	K00134	GAPDH, gapA; glyceraldehyde 3-phosphate dehydrogenase (phosphorylating) [EC:1.2.1.12]
Glyceraldehyde 3-phosphate dehydrogenase		KAA8906670.1	K00134	GAPDH, gapA; glyceraldehyde 3-phosphate dehydrogenase (phosphorylating) [EC:1.2.1.12]
Glyceraldehyde 3-phosphate dehydrogenase		ACY38586.1	K00134	GAPDH, gapA; glyceraldehyde 3-phosphate dehydrogenase (phosphorylating) [EC:1.2.1.12]
Glyceraldehyde 3-phosphate dehydrogenase		RKP22875.1	K00134	GAPDH, gapA; glyceraldehyde 3-phosphate dehydrogenase (phosphorylating) [EC:1.2.1.12]
Glyceraldehyde 3-phosphate dehydrogenase		CCG81432.1	K00134	GAPDH, gapA; glyceraldehyde 3-phosphate dehydrogenase (phosphorylating) [EC:1.2.1.12]
Glyceraldehyde 3-phosphate dehydrogenase		XP_008040088.1	K00134	GAPDH, gapA; glyceraldehyde 3-phosphate dehydrogenase (phosphorylating) [EC:1.2.1.12]
Glyceraldehyde 3-phosphate dehydrogenase		ABC75757.1	K00134	GAPDH, gapA; glyceraldehyde 3-phosphate dehydrogenase (phosphorylating) [EC:1.2.1.12]
Glyceraldehyde 3-phosphate dehydrogenase		XP_003855663.1	K00134	GAPDH, gapA; glyceraldehyde 3-phosphate dehydrogenase (phosphorylating) [EC:1.2.1.12]
Glyceraldehyde 3-phosphate dehydrogenase		KNE69614.1	K10705	GAPDHS; glyceraldehyde-3-phosphate dehydrogenase (phosphorylating), spermatogenic [EC:1.2.1.12]
Glyceraldehyde 3-phosphate dehydrogenase		QPC57367.1	K00134	glyceraldehyde-3-phosphate dehydrogenase
Glyceraldehyde 3-phosphate dehydrogenase		ACB11814.1	K00134	glyceraldehyde 3-phosphate dehydrogenase (phosphorylating) [EC:1.2.1.12]
Glyceraldehyde 3-phosphate dehydrogenase		KEI42671.1	K00134	glyceraldehyde-3-phosphate dehydrogenase
Glyceraldehyde 3-phosphate dehydrogenase		CAB41683.1	K00134	glyceraldehyde-3-phosphate dehydrogenase
Glyceraldehyde 3-phosphate dehydrogenase		AAQ04820.1	K00134	glyceraldehyde-3-phosphate dehydrogenase-1
Histone H3 and its modification proteins		KAF2015187.1	K11253	H3; histone H3
Histone H3 and its modification proteins		KNE70980.1	K11253	H3; histone H3
Histone H3 and its modification proteins		PBL02562.1	K11253	H3; histone H3
Histone H3 and its modification proteins		AAA20819.1	K11253	H3; histone H3
Histone H3 and its modification proteins		ORY02788.1	K11253	H3; histone H3
Histone H3 and its modification proteins		CCU82905.1	K11253	H3; histone H3
Histone H3 and its modification proteins		EEQ44733.1	K11253	H3; histone H3
Histone H3 and its modification proteins		PIA19223.1	K11253	H3; histone H3
Histone H3 and its modification proteins		AQV11675.1	K11253	H3; histone H3
Histone H3 and its modification proteins		AAM48088.1	K11253	H3; histone H3
Histone H3 and its modification proteins		OXH75174.1	K11253	H3; histone H3
Histone H3 and its modification proteins		XP_040632722.1	K11253	H3; histone H3
Histone H3 and its modification proteins		XP_033442323.1	K11253	H3; histone H3
Histone H3 and its modification proteins		ADF48091.1	K11253	H3; histone H3
Histone H3 and its modification proteins		KAF4551464.1	K11253	H3; histone H3
Histone H3 and its modification proteins		KNB15382.1	K11253	H3; histone H3
Histone H3 and its modification proteins		KAF0488261.1	K11253	H3; histone H3
Histone H3 and its modification proteins		RIA86266.1	K11253	H3; histone H3
Histone H3 and its modification proteins		KXS15488.1	K11253	H3; histone H3
Histone H3 and its modification proteins		KAB2572446.1	K11253	H3; histone H3
Histone H3 and its modification proteins		ORX68775.1	K11253	H3; histone H3
Histone H3 and its modification proteins		XP_021881116.1	K11253	H3; histone H3
Histone H3 and its modification proteins		XP_025358552.1	K11253	H3; histone H3
Histone H3 and its modification proteins		GAN04091.1	K11253	H3; histone H3
Histone H3 and its modification proteins		XP_033574942.1	K11253	H3; histone H3
Histone H3 and its modification proteins		KAF3312467.1	K11253	H3; histone H3
Histone H3 and its modification proteins		KAF2835032.1	K11253	H3; histone H3
Histone H3 and its modification proteins		QQK41853.1	K11253	H3; histone H3
Histone H3 and its modification proteins		ETS82310.1	K11253	H3; histone H3
Histone H3 and its modification proteins		RKP13828.1	K11253	H3; histone H3
Histone H3 and its modification proteins		EFP75269.1	K11253	H3; histone H3
Histone H3 and its modification proteins		PKY51220.1	K11253	H3; histone H3
Histone H3 and its modification proteins		ORE17534.1	K11253	H3; histone H3
Histone H3 and its modification proteins		ERS94999.1	K11253	H3; histone H3
Histone H3 and its modification proteins		CCG81739.1	K11253	H3; histone H3
Histone H3 and its modification proteins		XP_008038808.1	K11253	H3; histone H3
Histone H3 and its modification proteins		KIS69374.1	K11253	H3; histone H3
Histone H3 and its modification proteins		OMH80175.1	K11253	H3; histone H3
Histone H3 and its modification proteins		XP_003851442.1	K11253	H3; histone H3
Histone H3 and its modification proteins		EGF78877.1	K11253	histone H3.3B, isoform E
Histone H3 and its modification proteins		OZJ05750.1	K11253	histone H3.3B, isoform E
Histone H3 and its modification proteins		RKO92111.1	K11253	histone H3.3B, isoform E
Histone H3 and its modification proteins		ORY86498.1	K11253	histone H3.3B, isoform E
Histone H3 and its modification proteins		GEM08728.1	K11253	histone H3
Histone H3 and its modification proteins		KNC96050.1	K11253	histone H3.3B, isoform E
Histone H3 and its modification proteins		XP_014568692.1	K11380	Bromodomain and PHD finger-containing protein 3, putative
Histone H3 and its modification proteins		CAF9930643.1	K11427	DOT1L, DOT1; [histone H3]-lysine79 N-trimethyltransferase [EC:2.1.1.360]
Histone H3 and its modification proteins		KIY49293.1	K11495	CENPA; histone H3-like centromeric protein A
Histone H3 and its modification proteins		RKP21954.1	K11495	CENPA; histone H3-like centromeric protein A
Histone H3 and its modification proteins		XP_040881022.1	K14962	WDR82, SWD2, CPS35; COMPASS component SWD2
Phosphoglycerate kinase		KNE71217.1	K00927	PGK, pgk; phosphoglycerate kinase [EC:2.7.2.3]
Phosphoglycerate kinase		ORX79593.1	K00927	PGK, pgk; phosphoglycerate kinase [EC:2.7.2.3]
Phosphoglycerate kinase		PBK77813.1	K00927	PGK, pgk; phosphoglycerate kinase [EC:2.7.2.3]
Phosphoglycerate kinase		AOV86045.1	K00927	PGK, pgk; phosphoglycerate kinase [EC:2.7.2.3]
Phosphoglycerate kinase		TIA77400.1	K00927	PGK, pgk; phosphoglycerate kinase [EC:2.7.2.3]
Phosphoglycerate kinase		ORY07982.1	K00927	PGK, pgk; phosphoglycerate kinase [EC:2.7.2.3]
Phosphoglycerate kinase		EGF79093.1	K00927	PGK, pgk; phosphoglycerate kinase [EC:2.7.2.3]
Phosphoglycerate kinase		CCU81941.1	K00927	PGK, pgk; phosphoglycerate kinase [EC:2.7.2.3]
Phosphoglycerate kinase		BAD83658.1	K00927	PGK, pgk; phosphoglycerate kinase [EC:2.7.2.3]
Phosphoglycerate kinase		TPX78729.1	K00927	PGK, pgk; phosphoglycerate kinase [EC:2.7.2.3]
Phosphoglycerate kinase		PIA14520.1	K00927	PGK, pgk; phosphoglycerate kinase [EC:2.7.2.3]
Phosphoglycerate kinase		PSS05162.1	K00927	PGK, pgk; phosphoglycerate kinase [EC:2.7.2.3]
Phosphoglycerate kinase		OXH67764.1	K00927	PGK, pgk; phosphoglycerate kinase [EC:2.7.2.3]
Phosphoglycerate kinase		EJU05732.1	K00927	PGK, pgk; phosphoglycerate kinase [EC:2.7.2.3]
Phosphoglycerate kinase		POS76448.1	K00927	PGK, pgk; phosphoglycerate kinase [EC:2.7.2.3]
Phosphoglycerate kinase		XP_020133732.1	K00927	PGK, pgk; phosphoglycerate kinase [EC:2.7.2.3]
Phosphoglycerate kinase		AOV86053.1	K00927	PGK, pgk; phosphoglycerate kinase [EC:2.7.2.3]
Phosphoglycerate kinase		TKX23887.1	K00927	PGK, pgk; phosphoglycerate kinase [EC:2.7.2.3]
Phosphoglycerate kinase		AAD09406.1	K00927	PGK, pgk; phosphoglycerate kinase [EC:2.7.2.3]
Phosphoglycerate kinase		RIB16423.1	K00927	PGK, pgk; phosphoglycerate kinase [EC:2.7.2.3]
Phosphoglycerate kinase		RKF75097.1	K00927	PGK, pgk; phosphoglycerate kinase [EC:2.7.2.3]
Phosphoglycerate kinase		KXS19100.1	K00927	PGK, pgk; phosphoglycerate kinase [EC:2.7.2.3]
Phosphoglycerate kinase		AOV86104.1	K00927	PGK, pgk; phosphoglycerate kinase [EC:2.7.2.3]
Phosphoglycerate kinase		ORX67295.1	K00927	PGK, pgk; phosphoglycerate kinase [EC:2.7.2.3]
Phosphoglycerate kinase		XP_021886391.1	K00927	PGK, pgk; phosphoglycerate kinase [EC:2.7.2.3]
Phosphoglycerate kinase		EKG19518.1	K00927	PGK, pgk; phosphoglycerate kinase [EC:2.7.2.3]
Phosphoglycerate kinase		XP_025352546.1	K00927	PGK, pgk; phosphoglycerate kinase [EC:2.7.2.3]
Phosphoglycerate kinase		XP_014567255.1	K00927	PGK, pgk; phosphoglycerate kinase [EC:2.7.2.3]
Phosphoglycerate kinase		ORY87290.1	K00927	PGK, pgk; phosphoglycerate kinase [EC:2.7.2.3]
Phosphoglycerate kinase		TGJ71963.1	K00927	PGK, pgk; phosphoglycerate kinase [EC:2.7.2.3]
Phosphoglycerate kinase		PJF18178.1	K00927	PGK, pgk; phosphoglycerate kinase [EC:2.7.2.3]
Phosphoglycerate kinase		AOV86052.1	K00927	PGK, pgk; phosphoglycerate kinase [EC:2.7.2.3]
Phosphoglycerate kinase		ETS72947.1	K00927	PGK, pgk; phosphoglycerate kinase [EC:2.7.2.3]
Phosphoglycerate kinase		ORY75460.1	K00927	PGK, pgk; phosphoglycerate kinase [EC:2.7.2.3]
Phosphoglycerate kinase		QQG62850.1	K00927	PGK, pgk; phosphoglycerate kinase [EC:2.7.2.3]
Phosphoglycerate kinase		XP_007920292.1	K00927	PGK, pgk; phosphoglycerate kinase [EC:2.7.2.3]
Phosphoglycerate kinase		AOV86108.1	K00927	PGK, pgk; phosphoglycerate kinase [EC:2.7.2.3]
Phosphoglycerate kinase		AOV86058.1	K00927	PGK, pgk; phosphoglycerate kinase [EC:2.7.2.3]
Phosphoglycerate kinase		EXX78509.1	K00927	PGK, pgk; phosphoglycerate kinase [EC:2.7.2.3]
Phosphoglycerate kinase		AOV85993.1	K00927	PGK, pgk; phosphoglycerate kinase [EC:2.7.2.3]
Phosphoglycerate kinase		CEG84745.1	K00927	PGK, pgk; phosphoglycerate kinase [EC:2.7.2.3]
Phosphoglycerate kinase		GEM06623.1	K00927	PGK, pgk; phosphoglycerate kinase [EC:2.7.2.3]
Phosphoglycerate kinase		ERS95213.1	K00927	PGK, pgk; phosphoglycerate kinase [EC:2.7.2.3]
Phosphoglycerate kinase		XP_031027098.1	K00927	PGK, pgk; phosphoglycerate kinase [EC:2.7.2.3]
Phosphoglycerate kinase		XP_008036919.1	K00927	PGK, pgk; phosphoglycerate kinase [EC:2.7.2.3]
Phosphoglycerate kinase		PWW75984.1	K00927	PGK, pgk; phosphoglycerate kinase [EC:2.7.2.3]
Phosphoglycerate kinase		XP_011391710.1	K00927	PGK, pgk; phosphoglycerate kinase [EC:2.7.2.3]
Phosphoglycerate kinase		XP_003856822.1	K00927	PGK, pgk; phosphoglycerate kinase [EC:2.7.2.3]
Phosphoglycerate kinase		KNB11975.1	K00927	phosphoglycerate kinase
Phosphoglycerate kinase		AOV86055.1	K00927	putative phosphoglycerate kinase Pgk1
Phosphoglycerate kinase		RKP22286.1	K00927	phosphoglycerate kinase 1
Replication factors		KEI40906.1	K07466	RFA1, RPA1, rpa; replication factor A1
Replication factors		KAF2017071.1	K10754	RFC1; replication factor C subunit 1
Replication factors		PWN89332.1	K10754	RFC1; replication factor C subunit 1
Replication factors		ORX82775.1	K10754	RFC1; replication factor C subunit 1
Replication factors		PBL01865.1	K10754	RFC1; replication factor C subunit 1
Replication factors		PYH62888.1	K10754	RFC1; replication factor C subunit 1
Replication factors		THV77908.1	K10754	RFC1; replication factor C subunit 1
Replication factors		ORX91282.1	K10754	RFC1; replication factor C subunit 1
Replication factors		PIA13441.1	K10754	RFC1; replication factor C subunit 1
Replication factors		KAF3765898.1	K10754	RFC1; replication factor C subunit 1
Replication factors		OXH73028.1	K10754	RFC1; replication factor C subunit 1
Replication factors		EJU02178.1	K10754	RFC1; replication factor C subunit 1
Replication factors		RKL29266.1	K10754	RFC1; replication factor C subunit 1
Replication factors		RIB17900.1	K10754	RFC1; replication factor C subunit 1
Replication factors		RIA91564.1	K10754	RFC1; replication factor C subunit 1
Replication factors		KXS17538.1	K10754	RFC1; replication factor C subunit 1
Replication factors		KAB2572530.1	K10754	RFC1; replication factor C subunit 1
Replication factors		ORX67090.1	K10754	RFC1; replication factor C subunit 1
Replication factors		XP_021878005.1	K10754	RFC1; replication factor C subunit 1
Replication factors		GAN09055.1	K10754	RFC1; replication factor C subunit 1
Replication factors		XP_033575859.1	K10754	RFC1; replication factor C subunit 1
Replication factors		ORY47988.1	K10754	RFC1; replication factor C subunit 1
Replication factors		KAF2839549.1	K10754	RFC1; replication factor C subunit 1
Replication factors		RKP14524.1	K10754	RFC1; replication factor C subunit 1
Replication factors		ORX47885.1	K10754	RFC1; replication factor C subunit 1
Replication factors		ORY80909.1	K10754	RFC1; replication factor C subunit 1
Replication factors		ORY51996.1	K10754	RFC1; replication factor C subunit 1
Replication factors		KAA8893941.1	K10754	RFC1; replication factor C subunit 1
Replication factors		RKP25306.1	K10754	RFC1; replication factor C subunit 1
Replication factors		XP_031028092.1	K10754	RFC1; replication factor C subunit 1
Replication factors		XP_008035860.1	K10754	RFC1; replication factor C subunit 1
Replication factors		KAF7758742.1	K10754	replication factor C subunit 1
Replication factors		KNE72535.1	K10755	RFC2_4; replication factor C subunit 2/4
Replication factors		EGF82628.1	K10755	RFC2_4; replication factor C subunit 2/4
Replication factors		CCU78820.1	K10755	RFC2_4; replication factor C subunit 2/4
Replication factors		RKO90604.1	K10755	RFC2_4; replication factor C subunit 2/4
Replication factors		KAF4554270.1	K10755	RFC2_4; replication factor C subunit 2/4
Replication factors		OCK80936.1	K10755	RFC2_4; replication factor C subunit 2/4
Replication factors		TGJ73282.1	K10755	RFC2_4; replication factor C subunit 2/4
Replication factors		PJF18204.1	K10755	RFC2_4; replication factor C subunit 2/4
Replication factors		XP_014537560.1	K10755	RFC2_4; replication factor C subunit 2/4
Replication factors		ETS86743.1	K10755	RFC2_4; replication factor C subunit 2/4
Replication factors		EFP75987.1	K10755	RFC2_4; replication factor C subunit 2/4
Replication factors		RKP21019.1	K10755	RFC2_4; replication factor C subunit 2/4
Replication factors		XP_016609812.1	K10755	RFC2_4; replication factor C subunit 2/4
Replication factors		XP_016591880.1	K10755	RFC2_4; replication factor C subunit 2/4
Replication factors		XP_003853207.1	K10755	RFC2_4; replication factor C subunit 2/4
Replication factors		CAF9928360.1	K10756	RFC3_5; replication factor C subunit 3/5
Replication factors		OZJ05051.1	K10756	RFC3_5; replication factor C subunit 3/5
Replication factors		KAF6068832.1	K10756	RFC3_5; replication factor C subunit 3/5
Replication factors		KHJ30979.1	K10756	RFC3_5; replication factor C subunit 3/5
Replication factors		CEG68832.1	K10756	RFC3_5; replication factor C subunit 3/5
Replication factors		GEM08501.1	K10756	RFC3_5; replication factor C subunit 3/5
Replication factors		CCG80573.1	K10756	RFC3_5; replication factor C subunit 3/5
Replication factors		KIS67524.1	K10756	RFC3_5; replication factor C subunit 3/5
Replication factors		EXX79964.1	K10756	replication factor C subunit 3
DNA-directed RNA polymerase II subunit		KAF2017627.1	K03006	RPB1, POLR2A; DNA-directed RNA polymerase II subunit RPB1 [EC:2.7.7.6]
DNA-directed RNA polymerase II subunit		KNE62645.1	K03006	RPB1, POLR2A; DNA-directed RNA polymerase II subunit RPB1 [EC:2.7.7.6]
DNA-directed RNA polymerase II subunit		PBK89199.1	K03006	RPB1, POLR2A; DNA-directed RNA polymerase II subunit RPB1 [EC:2.7.7.6]
DNA-directed RNA polymerase II subunit		TIA77679.1	K03006	RPB1, POLR2A; DNA-directed RNA polymerase II subunit RPB1 [EC:2.7.7.6]
DNA-directed RNA polymerase II subunit		BAL15354.1	K03006	RPB1, POLR2A; DNA-directed RNA polymerase II subunit RPB1 [EC:2.7.7.6]
DNA-directed RNA polymerase II subunit		ABC02838.1	K03006	RPB1, POLR2A; DNA-directed RNA polymerase II subunit RPB1 [EC:2.7.7.6]
DNA-directed RNA polymerase II subunit		OZJ04949.1	K03006	RPB1, POLR2A; DNA-directed RNA polymerase II subunit RPB1 [EC:2.7.7.6]
DNA-directed RNA polymerase II subunit		CCU81510.1	K03006	RPB1, POLR2A; DNA-directed RNA polymerase II subunit RPB1 [EC:2.7.7.6]
DNA-directed RNA polymerase II subunit		EJT99020.1	K03006	RPB1, POLR2A; DNA-directed RNA polymerase II subunit RPB1 [EC:2.7.7.6]
DNA-directed RNA polymerase II subunit		KNA95214.1	K03006	RPB1, POLR2A; DNA-directed RNA polymerase II subunit RPB1 [EC:2.7.7.6]
DNA-directed RNA polymerase II subunit		EPS67076.1	K03006	RPB1, POLR2A; DNA-directed RNA polymerase II subunit RPB1 [EC:2.7.7.6]
DNA-directed RNA polymerase II subunit		KAB2576110.1	K03006	RPB1, POLR2A; DNA-directed RNA polymerase II subunit RPB1 [EC:2.7.7.6]
DNA-directed RNA polymerase II subunit		OCK84545.1	K03006	RPB1, POLR2A; DNA-directed RNA polymerase II subunit RPB1 [EC:2.7.7.6]
DNA-directed RNA polymerase II subunit		ABG81919.1	K03006	RPB1, POLR2A; DNA-directed RNA polymerase II subunit RPB1 [EC:2.7.7.6]
DNA-directed RNA polymerase II subunit		AAK00312.1	K03006	RPB1, POLR2A; DNA-directed RNA polymerase II subunit RPB1 [EC:2.7.7.6]
DNA-directed RNA polymerase II subunit		GAN09200.1	K03006	RPB1, POLR2A; DNA-directed RNA polymerase II subunit RPB1 [EC:2.7.7.6]
DNA-directed RNA polymerase II subunit		ABM27005.1	K03006	RPB1, POLR2A; DNA-directed RNA polymerase II subunit RPB1 [EC:2.7.7.6]
DNA-directed RNA polymerase II subunit		TGJ74795.1	K03006	RPB1, POLR2A; DNA-directed RNA polymerase II subunit RPB1 [EC:2.7.7.6]
DNA-directed RNA polymerase II subunit		ETS81956.1	K03006	RPB1, POLR2A; DNA-directed RNA polymerase II subunit RPB1 [EC:2.7.7.6]
DNA-directed RNA polymerase II subunit		ORY77013.1	K03006	RPB1, POLR2A; DNA-directed RNA polymerase II subunit RPB1 [EC:2.7.7.6]
DNA-directed RNA polymerase II subunit		KAA1106701.1	K03006	RPB1, POLR2A; DNA-directed RNA polymerase II subunit RPB1 [EC:2.7.7.6]
DNA-directed RNA polymerase II subunit		GEM10606.1	K03006	RPB1, POLR2A; DNA-directed RNA polymerase II subunit RPB1 [EC:2.7.7.6]
DNA-directed RNA polymerase II subunit		ABG81909.1	K03006	RPB1, POLR2A; DNA-directed RNA polymerase II subunit RPB1 [EC:2.7.7.6]
DNA-directed RNA polymerase II subunit		EPZ33421.1	K03006	RPB1, POLR2A; DNA-directed RNA polymerase II subunit RPB1 [EC:2.7.7.6]
DNA-directed RNA polymerase II subunit		XP_016583517.1	K03006	RPB1, POLR2A; DNA-directed RNA polymerase II subunit RPB1 [EC:2.7.7.6]
DNA-directed RNA polymerase II subunit		XP_031026907.1	K03006	RPB1, POLR2A; DNA-directed RNA polymerase II subunit RPB1 [EC:2.7.7.6]
DNA-directed RNA polymerase II subunit		XP_003852940.1	K03006	RPB1, POLR2A; DNA-directed RNA polymerase II subunit RPB1 [EC:2.7.7.6]
DNA-directed RNA polymerase II subunit		AMA33425.1	K03006	RNA polymerase II large subunit Rpb1
DNA-directed RNA polymerase II subunit		CDF77273.1	K03006	RNA polymerase II large subunit Rpb1
DNA-directed RNA polymerase II subunit		AKD01825.1	K03006	RNA polymerase II large subunit Rpb1
DNA-directed RNA polymerase II subunit		KAF6062623.1	K03006	RNA polymerase II large subunit Rpb1
DNA-directed RNA polymerase II subunit		AET98704.1	K03006	DNA-directed RNA polymerase II largest subunit
DNA-directed RNA polymerase II subunit		AHA59732.1	K03006	RNA polymerase II large subunit Rpb1
DNA-directed RNA polymerase II subunit		AEW43918.1	K03006	DNA-directed RNA polymerase II subunit RPB1 [EC:2.7.7.6]
DNA-directed RNA polymerase II subunit		ARH56628.1	K03006	RNA polymerase II large subunit Rpb1
DNA-directed RNA polymerase II subunit		AEV91644.1	K03006	DNA-directed RNA polymerase II subunit RPB1 [EC:2.7.7.6]
DNA-directed RNA polymerase II subunit		KAF7749637.1	K03006	RNA polymerase II large subunit Rpb1
DNA-directed RNA polymerase II subunit		AIQ80889.1	K03006	RNA polymerase II large subunit Rpb1
DNA-directed RNA polymerase II subunit		CDF77296.1	K03006	RNA polymerase II large subunit Rpb1
DNA-directed RNA polymerase II subunit		AIG63359.1	K03006	RNA polymerase II large subunit Rpb1
DNA-directed RNA polymerase II subunit		AGI63327.1	K03006	RNA polymerase II large subunit Rpb1
DNA-directed RNA polymerase II subunit		QGY73146.1	K03006	RNA polymerase II large subunit Rpb1
DNA-directed RNA polymerase II subunit		AMK07088.1	K03006	RNA polymerase II large subunit Rpb1
DNA-directed RNA polymerase II subunit		AEY79656.1	K03006	DNA-directed RNA polymerase II subunit RPB1 [EC:2.7.7.6]
DNA-directed RNA polymerase II subunit		CDF77300.1	K03006	RNA polymerase II large subunit Rpb1
DNA-directed RNA polymerase II subunit		AEW26580.1	K03006	RNA polymerase II large subunit Rpb1
DNA-directed RNA polymerase II subunit		ABL75807.1	K03006	DNA-directed RNA polymerase II subunit RPB1 [EC:2.7.7.6]
DNA-directed RNA polymerase II subunit		ABC02841.1	K03006	RNA polymerase II large subunit Rpb1
DNA-directed RNA polymerase II subunit		AAV54045.1	K03006	DNA-directed RNA polymerase II subunit RPB1
DNA-directed RNA polymerase II subunit		RKP27964.1	K03006	RNA polymerase II large subunit Rpb1
DNA-directed RNA polymerase II subunit		AHB60185.1	K03006	RNA polymerase II large subunit Rpb1
DNA-directed RNA polymerase II subunit		CAZ85129.1	K03006	DNA-directed RNA polymerase II subunit RPB1 [EC:2.7.7.6]
DNA-directed RNA polymerase II subunit		AMA33433.1	K03006	RNA polymerase II large subunit Rpb1
DNA-directed RNA polymerase II and III subunits		KAF2017556.1	K03010	RPB2, POLR2B; DNA-directed RNA polymerase II subunit RPB2 [EC:2.7.7.6]
DNA-directed RNA polymerase II and III subunits		ABM27015.1	K03010	RPB2, POLR2B; DNA-directed RNA polymerase II subunit RPB2 [EC:2.7.7.6]
DNA-directed RNA polymerase II and III subunits		ABM27010.1	K03010	RPB2, POLR2B; DNA-directed RNA polymerase II subunit RPB2 [EC:2.7.7.6]
DNA-directed RNA polymerase II and III subunits		EJT99968.1	K03010	RPB2, POLR2B; DNA-directed RNA polymerase II subunit RPB2 [EC:2.7.7.6]
DNA-directed RNA polymerase II and III subunits		ABB89611.1	K03010	RPB2, POLR2B; DNA-directed RNA polymerase II subunit RPB2 [EC:2.7.7.6]
DNA-directed RNA polymerase II and III subunits		ABC17941.1	K03010	RPB2, POLR2B; DNA-directed RNA polymerase II subunit RPB2 [EC:2.7.7.6]
DNA-directed RNA polymerase II and III subunits		ABC17943.1	K03010	RPB2, POLR2B; DNA-directed RNA polymerase II subunit RPB2 [EC:2.7.7.6]
DNA-directed RNA polymerase II and III subunits		KNB10443.1	K03010	RPB2, POLR2B; DNA-directed RNA polymerase II subunit RPB2 [EC:2.7.7.6]
DNA-directed RNA polymerase II and III subunits		ABM27013.1	K03010	RPB2, POLR2B; DNA-directed RNA polymerase II subunit RPB2 [EC:2.7.7.6]
DNA-directed RNA polymerase II and III subunits		RIB19445.1	K03010	RPB2, POLR2B; DNA-directed RNA polymerase II subunit RPB2 [EC:2.7.7.6]
DNA-directed RNA polymerase II and III subunits		RKF77391.1	K03010	RPB2, POLR2B; DNA-directed RNA polymerase II subunit RPB2 [EC:2.7.7.6]
DNA-directed RNA polymerase II and III subunits		KAB2580910.1	K03010	RPB2, POLR2B; DNA-directed RNA polymerase II subunit RPB2 [EC:2.7.7.6]
DNA-directed RNA polymerase II and III subunits		ORX66516.1	K03010	RPB2, POLR2B; DNA-directed RNA polymerase II subunit RPB2 [EC:2.7.7.6]
DNA-directed RNA polymerase II and III subunits		XP_021875198.1	K03010	RPB2, POLR2B; DNA-directed RNA polymerase II subunit RPB2 [EC:2.7.7.6]
DNA-directed RNA polymerase II and III subunits		ABM27021.1	K03010	RPB2, POLR2B; DNA-directed RNA polymerase II subunit RPB2 [EC:2.7.7.6]
DNA-directed RNA polymerase II and III subunits		GAN00868.1	K03010	RPB2, POLR2B; DNA-directed RNA polymerase II subunit RPB2 [EC:2.7.7.6]
DNA-directed RNA polymerase II and III subunits		ABM27023.1	K03010	RPB2, POLR2B; DNA-directed RNA polymerase II subunit RPB2 [EC:2.7.7.6]
DNA-directed RNA polymerase II and III subunits		ETS84183.1	K03010	RPB2, POLR2B; DNA-directed RNA polymerase II subunit RPB2 [EC:2.7.7.6]
DNA-directed RNA polymerase II and III subunits		ABC17953.1	K03010	RPB2, POLR2B; DNA-directed RNA polymerase II subunit RPB2 [EC:2.7.7.6]
DNA-directed RNA polymerase II and III subunits		ORY77022.1	K03010	RPB2, POLR2B; DNA-directed RNA polymerase II subunit RPB2 [EC:2.7.7.6]
DNA-directed RNA polymerase II and III subunits		EFP77455.2	K03010	RPB2, POLR2B; DNA-directed RNA polymerase II subunit RPB2 [EC:2.7.7.6]
DNA-directed RNA polymerase II and III subunits		PKY44798.1	K03010	RPB2, POLR2B; DNA-directed RNA polymerase II subunit RPB2 [EC:2.7.7.6]
DNA-directed RNA polymerase II and III subunits		ORE15691.1	K03010	RPB2, POLR2B; DNA-directed RNA polymerase II subunit RPB2 [EC:2.7.7.6]
DNA-directed RNA polymerase II and III subunits		GEM08151.1	K03010	RPB2, POLR2B; DNA-directed RNA polymerase II subunit RPB2 [EC:2.7.7.6]
DNA-directed RNA polymerase II and III subunits		ABG81891.1	K03010	RPB2, POLR2B; DNA-directed RNA polymerase II subunit RPB2 [EC:2.7.7.6]
DNA-directed RNA polymerase II and III subunits		EPZ34762.1	K03010	RPB2, POLR2B; DNA-directed RNA polymerase II subunit RPB2 [EC:2.7.7.6]
DNA-directed RNA polymerase II and III subunits		ABC17938.1	K03010	RPB2, POLR2B; DNA-directed RNA polymerase II subunit RPB2 [EC:2.7.7.6]
DNA-directed RNA polymerase II and III subunits		XP_016587424.1	K03010	RPB2, POLR2B; DNA-directed RNA polymerase II subunit RPB2 [EC:2.7.7.6]
DNA-directed RNA polymerase II and III subunits		AAV48862.1	K03010	RPB2, POLR2B; DNA-directed RNA polymerase II subunit RPB2 [EC:2.7.7.6]
DNA-directed RNA polymerase II and III subunits		AEW26268.1	K03010	RPB2, POLR2B; DNA-directed RNA polymerase II subunit RPB2 [EC:2.7.7.6]
DNA-directed RNA polymerase II and III subunits		XP_031024602.1	K03021	RPC2, POLR3B; DNA-directed RNA polymerase III subunit RPC2 [EC:2.7.7.6]
DNA-directed RNA polymerase II and III subunits		AMA33538.1	K03010	RNA polymerase II complex subunit Rpb2
DNA-directed RNA polymerase II and III subunits		AEM76861.1	K03010	RNA polymerase II complex subunit Rpb2
DNA-directed RNA polymerase II and III subunits		OAJ42635.1	K03010	RNA polymerase II complex subunit Rpb2
DNA-directed RNA polymerase II and III subunits		AMK07223.1	K03010	RNA polymerase II complex subunit Rpb2
DNA-directed RNA polymerase II and III subunits		AEV21819.1	K03010	RNA polymerase II complex subunit Rpb2
DNA-directed RNA polymerase II and III subunits		QRE01419.1	K03010	RNA polymerase II complex subunit Rpb2
DNA-directed RNA polymerase II and III subunits		AEX32494.1	K03010	RNA polymerase II complex subunit Rpb2
DNA-directed RNA polymerase II and III subunits		ARJ32306.1	K03010	RNA polymerase II complex subunit Rpb2
DNA-directed RNA polymerase II and III subunits		AIQ80891.1	K03010	RNA polymerase II complex subunit Rpb2
DNA-directed RNA polymerase II and III subunits		QHE24044.1	K03010	RNA polymerase II complex subunit Rpb2
DNA-directed RNA polymerase II and III subunits		QJW70531.1	K03010	RNA polymerase II complex subunit Rpb2
DNA-directed RNA polymerase II and III subunits		ABI26081.1	K03010	RNA polymerase II complex subunit Rpb2
DNA-directed RNA polymerase II and III subunits		AMK07205.1	K03010	RNA polymerase II complex subunit Rpb2
DNA-directed RNA polymerase II and III subunits		ACJ60603.1	K03010	RNA polymerase II complex subunit Rpb2
DNA-directed RNA polymerase II and III subunits		QVX19785.1	K03010	RNA polymerase II complex subunit Rpb2
DNA-directed RNA polymerase II and III subunits		ADB93937.1	K03010	RNA polymerase II complex subunit Rpb2
DNA-directed RNA polymerase II and III subunits		ACM43388.1	K03010	RNA polymerase II complex subunit Rpb2
DNA-directed RNA polymerase II and III subunits		ACF48352.1	K03010	RNA polymerase II complex subunit Rpb2
DNA-directed RNA polymerase II and III subunits		ABD65895.1	K03010	RNA polymerase II complex subunit Rpb2
DNA-directed RNA polymerase II and III subunits		AGE92492.1	K03010	RNA polymerase II complex subunit Rpb2
DNA-directed RNA polymerase II and III subunits		AMA33549.1	K03010	RNA polymerase II complex subunit Rpb2
DNA-directed RNA polymerase II and III subunits		ALP48286.1	K03010	RNA polymerase II complex subunit Rpb2
Ubiquitin system		ORX82051.1	K03094	SKP1, CBF3D; S-phase kinase-associated protein 1
Ubiquitin system		PBK97072.1	K03094	SKP1, CBF3D; S-phase kinase-associated protein 1
Ubiquitin system		TGZ84060.1	K03094	SKP1, CBF3D; S-phase kinase-associated protein 1
Ubiquitin system		TIA78735.1	K03094	SKP1, CBF3D; S-phase kinase-associated protein 1
Ubiquitin system		ORX93050.1	K03094	SKP1, CBF3D; S-phase kinase-associated protein 1
Ubiquitin system		OXH75432.1	K03094	SKP1, CBF3D; S-phase kinase-associated protein 1
Ubiquitin system		EJU05362.1	K03094	SKP1, CBF3D; S-phase kinase-associated protein 1
Ubiquitin system		RUS14415.1	K03094	SKP1, CBF3D; S-phase kinase-associated protein 1
Ubiquitin system		KAF0556093.1	K03094	SKP1, CBF3D; S-phase kinase-associated protein 1
Ubiquitin system		RIA88343.1	K03094	SKP1, CBF3D; S-phase kinase-associated protein 1
Ubiquitin system		XP_040740945.1	K03094	SKP1, CBF3D; S-phase kinase-associated protein 1
Ubiquitin system		KAG4105199.1	K03094	SKP1, CBF3D; S-phase kinase-associated protein 1
Ubiquitin system		RKP14078.1	K03094	SKP1, CBF3D; S-phase kinase-associated protein 1
Ubiquitin system		ORX53816.1	K03094	SKP1, CBF3D; S-phase kinase-associated protein 1
Ubiquitin system		EFP91369.2	K03094	SKP1, CBF3D; S-phase kinase-associated protein 1
Ubiquitin system		ORY28377.1	K03094	SKP1, CBF3D; S-phase kinase-associated protein 1
Ubiquitin system		PKY47707.1	K03094	SKP1, CBF3D; S-phase kinase-associated protein 1
Ubiquitin system		ORE20397.1	K03094	SKP1, CBF3D; S-phase kinase-associated protein 1
Ubiquitin system		PRQ77980.1	K03094	SKP1, CBF3D; S-phase kinase-associated protein 1
Ubiquitin system		RKP24889.1	K03094	SKP1, CBF3D; S-phase kinase-associated protein 1
Ubiquitin system		CCU81875.1	K03360	GRR1; F-box and leucine-rich repeat protein GRR1
Ubiquitin system		KAF4552930.1	K03360	GRR1; F-box and leucine-rich repeat protein GRR1
Ubiquitin system		CAF9910915.1	K03361	CDC4; F-box and WD-40 domain protein CDC4
Ubiquitin system		KNE57737.1	K03868	RBX1, ROC1; E3 Ubiquitin-protein ligase RBX1 [EC:2.3.2.32]
Ubiquitin system		KAF2841678.1	K03868	RBX1, ROC1; E3 Ubiquitin-protein ligase RBX1 [EC:2.3.2.32]
Ubiquitin system		KEI38165.1	K04649	UBE2K, HIP2, UBC1; Ubiquitin-conjugating enzyme (huntingtin interacting protein 2) [EC:2.3.2.23]
Ubiquitin system		XP_003852797.1	K06688	UBE2C, UBC11; Ubiquitin-conjugating enzyme E2 C [EC:2.3.2.23]
Ubiquitin system		XP_025377315.1	K10577	UBE2I, UBC9; Ubiquitin-conjugating enzyme E2 I
Ubiquitin system		XP_021876362.1	K10577	UBE2I, UBC9; Ubiquitin-conjugating enzyme E2 I
Ubiquitin system		XP_033577265.1	K10580	UBE2N, BLU, UBC13; Ubiquitin-conjugating enzyme E2 N [EC:2.3.2.23]
Ubiquitin system		EGF79116.1	K10587	UBE3A, E6AP; Ubiquitin-protein ligase E3 A [EC:2.3.2.26]
Ubiquitin system		GAN09182.1	K10587	Ubiquitin-protein ligase E3A isoform X1
Ubiquitin system		XP_031025254.1	K10587	Ubiquitin-protein ligase E3A
Ubiquitin system		KNA99147.1	K10589	UBE3C; Ubiquitin-protein ligase E3 C [EC:2.3.2.26]
Ubiquitin system		KAB2579347.1	K10589	UBE3C; Ubiquitin-protein ligase E3 C [EC:2.3.2.26]
Ubiquitin system		GBE82990.1	K10589	UBE3C; Ubiquitin-protein ligase E3 C [EC:2.3.2.26]
Ubiquitin system		KAF2018209.1	K10591	NEDD4, RSP5; E3 Ubiquitin-protein ligase NEDD4 [EC:2.3.2.26]
Ubiquitin system		GAQ41398.1	K10591	NEDD4, RSP5; E3 Ubiquitin-protein ligase NEDD4 [EC:2.3.2.26]
Ubiquitin system		KAF3760737.1	K10591	NEDD4, RSP5; E3 Ubiquitin-protein ligase NEDD4 [EC:2.3.2.26]
Ubiquitin system		KXS21640.1	K10591	NEDD4, RSP5; E3 Ubiquitin-protein ligase NEDD4 [EC:2.3.2.26]
Ubiquitin system		QQK46517.1	K10591	NEDD4, RSP5; E3 Ubiquitin-protein ligase NEDD4 [EC:2.3.2.26]
Ubiquitin system		ETS74644.1	K10591	NEDD4, RSP5; E3 Ubiquitin-protein ligase NEDD4 [EC:2.3.2.26]
Ubiquitin system		XP_011386467.1	K10591	NEDD4, RSP5; E3 Ubiquitin-protein ligase NEDD4 [EC:2.3.2.26]
Ubiquitin system		EPZ35852.1	K10592	E3 Ubiquitin-protein ligase TOM1-like protein
Ubiquitin system		RKO88049.1	K10606	E3 Ubiquitin-protein ligase FANCL [EC:2.3.2.27]
Ubiquitin system		ADE42863.1	K10704	UBE2V; Ubiquitin-conjugating enzyme E2 variant
Ubiquitin system		KAF7749027.1	K11997	RING-type domain-containing protein
Ubiquitin system		ORY80897.1	K12232	HECTD2; E3 Ubiquitin-protein ligase HECTD2 [EC:2.3.2.26]
Ubiquitin system		CCG80653.1	K12232	Ubiquitin-protein ligase (Hul4)
Ubiquitin system		AOW30305.1	K15072	SAF1; SCF-associated factor 1
Ubiquitin system		TGJ73381.1	K24148	RING finger protein 151
Elongation factors		KAF2020617.1	K03231	EEF1A; Elongation factors -alpha
Elongation factors		XP_025381195.1	K03231	EEF1A; Elongation factors -alpha
Elongation factors		KNE56431.1	K03231	EEF1A; Elongation factors -alpha
Elongation factors		AIF77221.1	K03231	EEF1A; Elongation factors -alpha
Elongation factors		AAA91636.1	K03231	EEF1A; Elongation factors -alpha
Elongation factors		AET34985.1	K03231	EEF1A; Elongation factors -alpha
Elongation factors		EGF81594.1	K03231	EEF1A; Elongation factors -alpha
Elongation factors		AMK06775.1	K03231	EEF1A; Elongation factors -alpha
Elongation factors		AJP06492.1	K03231	EEF1A; Elongation factors -alpha
Elongation factors		EJU01883.1	K03231	EEF1A; Elongation factors -alpha
Elongation factors		ABB90956.1	K03231	EEF1A; Elongation factors -alpha
Elongation factors		BBG82719.1	K03231	EEF1A; Elongation factors -alpha
Elongation factors		KAF7743557.1	K03231	EEF1A; Elongation factors -alpha
Elongation factors		CAJ75798.1	K03231	EEF1A; Elongation factors -alpha
Elongation factors		AHY19768.1	K03231	EEF1A; Elongation factors -alpha
Elongation factors		KAF9909287.1	K03231	EEF1A; Elongation factors -alpha
Elongation factors		AMK06850.1	K03231	EEF1A; Elongation factors -alpha
Elongation factors		ABB90949.1	K03231	EEF1A; Elongation factors -alpha
Elongation factors		ACJ60584.1	K03231	EEF1A; Elongation factors -alpha
Elongation factors		QRV62204.1	K03231	EEF1A; Elongation factors -alpha
Elongation factors		QTW52488.1	K03231	EEF1A; Elongation factors -alpha
Elongation factors		ABG81868.1	K03231	EEF1A; Elongation factors -alpha
Elongation factors		BAC57614.1	K03231	EEF1A; Elongation factors -alpha
Elongation factors		KAA1138779.1	K03231	EEF1A; Elongation factors -alpha
Elongation factors		GBC12863.1	K03231	EEF1A; Elongation factors -alpha
Elongation factors		AGN29406.1	K03231	EEF1A; Elongation factors -alpha
Elongation factors		ABI17425.1	K03231	EEF1A; Elongation factors -alpha
Elongation factors		RKP16857.1	K03231	EEF1A; Elongation factors -alpha
Elongation factors		KNC98079.1	K03231	EEF1A; Elongation factors -alpha
Elongation factors		AIQ82996.1	K03231	EEF1A; Elongation factors -alpha
Elongation factors		AMK06762.1	K03231	EEF1A; Elongation factors -alpha
Elongation factors		AAY46269.1	K03231	EEF1A; Elongation factors -alpha
Elongation factors		AGC51873.1	K03231	EEF1A; Elongation factors -alpha
Elongation factors		AEQ27839.1	K03231	EEF1A; Elongation factors -alpha
Elongation factors		BBG56542.1	K03231	translation elongation factor EF-1 alpha
Elongation factors		ACM61980.1	K03231	translation elongation factor EF-1 alpha subunit, putative
Elongation factors		ABF20501.1	K03231	translation elongation factor EF-1 alpha subunit, putative
Elongation factors		ABR13818.1	K03231	translation elongation factor EF-1 alpha subunit, putative
Elongation factors		ACI31407.2	K03231	translation elongation factor EF-1 alpha subunit, putative
Elongation factors		ACU01884.1	K03231	translation elongation factor EF-1 alpha subunit, putative
Elongation factors		CAD97597.1	K03231	translation elongation factor EF-1 alpha subunit, putative
Elongation factors		QBB63961.1	K03231	translation elongation factor EF-1 alpha subunit, putative
Elongation factors		ASP43480.1	K03231	translation elongation factor EF-1 alpha subunit, putative
Elongation factors		QVX19784.1	K03231	translation elongation factor EF-1 alpha subunit, putative
Elongation factors		AFM10663.1	K03231	translation elongation factor EF-1 alpha subunit, putative
Elongation factors		ORY52791.1	K03232	EEF1B; Elongation factors -beta
Elongation factors		XP_031022472.1	K03232	EEF1B; Elongation factors -beta
Elongation factors		CCU77351.1	K03233	EEF1G; Elongation factors -gamma
Elongation factors		EPS67955.1	K03233	EEF1G; Elongation factors -gamma
Elongation factors		ORX69679.1	K03233	EEF1G; Elongation factors -gamma
Elongation factors		GAN03435.1	K03233	EEF1G; Elongation factors -gamma
Elongation factors		ORY86858.1	K03233	EEF1G; Elongation factors -gamma
Elongation factors		QQK40614.1	K14416	HBS1; Elongation factors alpha-like protein
Elongation factors		XP_025376831.1	K03234	EEF2; elongation factor 2
Elongation factors		KNE73084.1	K03234	EEF2; elongation factor 2
Elongation factors		ORX84065.1	K03234	EEF2; elongation factor 2
Elongation factors		EHA22943.1	K03234	EEF2; elongation factor 2
Elongation factors		BAL15334.1	K03234	EEF2; elongation factor 2
Elongation factors		OAJ35998.1	K03234	EEF2; elongation factor 2
Elongation factors		CAA70857.2	K03234	EEF2; elongation factor 2
Elongation factors		BAL15349.1	K03234	EEF2; elongation factor 2
Elongation factors		BAL15344.1	K03234	EEF2; elongation factor 2
Elongation factors		BAL15337.1	K03234	EEF2; elongation factor 2
Elongation factors		BAL15328.1	K03234	EEF2; elongation factor 2
Elongation factors		OXH71657.1	K03234	EEF2; elongation factor 2
Elongation factors		EJT99875.1	K03234	EEF2; elongation factor 2
Elongation factors		KAF4552028.1	K03234	EEF2; elongation factor 2
Elongation factors		EMR66122.1	K03234	EEF2; elongation factor 2
Elongation factors		KIW45595.1	K03234	EEF2; elongation factor 2
Elongation factors		KNB03983.1	K03234	EEF2; elongation factor 2
Elongation factors		KAF0456990.1	K03234	EEF2; elongation factor 2
Elongation factors		XP_021886613.1	K03234	EEF2; elongation factor 2
Elongation factors		XP_043016232.1	K03234	EEF2; elongation factor 2
Elongation factors		BAL15341.1	K03234	EEF2; elongation factor 2
Elongation factors		RPB16396.1	K03234	EEF2; elongation factor 2
Elongation factors		EPB81759.1	K03234	EEF2; elongation factor 2
Elongation factors		XP_014532055.1	K03234	EEF2; elongation factor 2
Elongation factors		XP_007873655.1	K03234	EEF2; elongation factor 2
Elongation factors		GBC13317.1	K03234	EEF2; elongation factor 2
Elongation factors		CEG65582.1	K03234	EEF2; elongation factor 2
Elongation factors		GEM08418.1	K03234	EEF2; elongation factor 2
Elongation factors		EPZ34723.1	K03234	EEF2; elongation factor 2
Elongation factors		BAL15331.1	K03234	EEF2; elongation factor 2
Elongation factors		BAL15347.1	K03234	EEF2; elongation factor 2
Elongation factors		KJR82339.1	K03234	EEF2; elongation factor 2
Elongation factors		XP_031025960.1	K03234	EEF2; elongation factor 2
Elongation factors		RKP07637.1	K03234	EEF2; elongation factor 2
Elongation factors		BAL15335.1	K03234	EEF2; elongation factor 2
Elongation factors		XP_003855381.1	K03234	EEF2; elongation factor 2
Elongation factors		CCU76793.1	K03242	EIF2S3; translation initiation factor 2 subunit 3
Elongation factors		CCG82721.1	K02355	fusA, GFM, EFG; elongation factor G
Elongation factors		POS71284.1	K14536	RIA1; ribosome assembly protein 1 [EC:3.6.5.-]
Elongation factors		XP_035364749.1	K14536	RIA1; ribosome assembly protein 1 [EC:3.6.5.-]
Elongation factors		XP_014570854.1	K14536	RIA1; ribosome assembly protein 1 [EC:3.6.5.-]
Elongation factors		XP_011393907.1	K14536	RIA1; ribosome assembly protein 1 [EC:3.6.5.-]
Elongation factors		EDU48463.1	K14536	RIA1; ribosome assembly protein 1 [EC:3.6.5.-]
Elongation factors		XP_008037873.1	K14536	RIA1; ribosome assembly protein 1 [EC:3.6.5.-]
Elongation factors		CAC41652.1	K14536	RIA1; ribosome assembly protein 1 [EC:3.6.5.-]
Elongation factors		THZ85507.1	K02358	tuf, TUFM; elongation factor Tu
Elongation factors		OCK81860.1	K02358	tuf, TUFM; elongation factor Tu
Elongation factors		TGJ71240.1	K02358	tuf, TUFM; elongation factor Tu
Elongation factors		AIG19829.1	K03234	elongation factor 2
Elongation factors		KAA1072766.1	K03234	translation elongation factor 2
proteins involving in cellular process		XP_025378106.1	K03163	TOP1; DNA topoisomerase I [EC:5.6.2.1]
proteins involving in cellular process		KNE62356.1	K03163	TOP1; DNA topoisomerase I [EC:5.6.2.1]
proteins involving in cellular process		ORX82769.1	K03163	TOP1; DNA topoisomerase I [EC:5.6.2.1]
proteins involving in cellular process		GAQ33639.1	K03163	TOP1; DNA topoisomerase I [EC:5.6.2.1]
proteins involving in cellular process		XP_029757644.1	K03163	TOP1; DNA topoisomerase I [EC:5.6.2.1]
proteins involving in cellular process		ORY00109.1	K03163	TOP1; DNA topoisomerase I [EC:5.6.2.1]
proteins involving in cellular process		OAJ38832.1	K03163	TOP1; DNA topoisomerase I [EC:5.6.2.1]
proteins involving in cellular process		AAB39507.1	K03163	TOP1; DNA topoisomerase I [EC:5.6.2.1]
proteins involving in cellular process		PIA16948.1	K03163	TOP1; DNA topoisomerase I [EC:5.6.2.1]
proteins involving in cellular process		XP_001830595.2	K03163	TOP1; DNA topoisomerase I [EC:5.6.2.1]
proteins involving in cellular process		EJU04243.1	K03163	TOP1; DNA topoisomerase I [EC:5.6.2.1]
proteins involving in cellular process		POS77255.1	K03163	TOP1; DNA topoisomerase I [EC:5.6.2.1]
proteins involving in cellular process		XP_020125738.1	K03163	TOP1; DNA topoisomerase I [EC:5.6.2.1]
proteins involving in cellular process		RUS17779.1	K03163	TOP1; DNA topoisomerase I [EC:5.6.2.1]
proteins involving in cellular process		KNA97067.1	K03163	TOP1; DNA topoisomerase I [EC:5.6.2.1]
proteins involving in cellular process		RIB28620.1	K03163	TOP1; DNA topoisomerase I [EC:5.6.2.1]
proteins involving in cellular process		KXS15148.1	K03163	TOP1; DNA topoisomerase I [EC:5.6.2.1]
proteins involving in cellular process		KAA6416028.1	K03163	TOP1; DNA topoisomerase I [EC:5.6.2.1]
proteins involving in cellular process		XP_035366978.1	K03163	TOP1; DNA topoisomerase I [EC:5.6.2.1]
proteins involving in cellular process		ORX73646.1	K03163	TOP1; DNA topoisomerase I [EC:5.6.2.1]
proteins involving in cellular process		XP_021878670.1	K03163	TOP1; DNA topoisomerase I [EC:5.6.2.1]
proteins involving in cellular process		XP_014565448.1	K03163	TOP1; DNA topoisomerase I [EC:5.6.2.1]
proteins involving in cellular process		RPB14318.1	K03163	TOP1; DNA topoisomerase I [EC:5.6.2.1]
proteins involving in cellular process		GAN05416.1	K03163	TOP1; DNA topoisomerase I [EC:5.6.2.1]
proteins involving in cellular process		KAF2154645.1	K03163	TOP1; DNA topoisomerase I [EC:5.6.2.1]
proteins involving in cellular process		ORY47982.1	K03163	TOP1; DNA topoisomerase I [EC:5.6.2.1]
proteins involving in cellular process		TGJ66658.1	K03163	TOP1; DNA topoisomerase I [EC:5.6.2.1]
proteins involving in cellular process		KAF2836178.1	K03163	TOP1; DNA topoisomerase I [EC:5.6.2.1]
proteins involving in cellular process		QQK40219.1	K03163	TOP1; DNA topoisomerase I [EC:5.6.2.1]
proteins involving in cellular process		ETS87063.1	K03163	TOP1; DNA topoisomerase I [EC:5.6.2.1]
proteins involving in cellular process		ORY80419.1	K03163	TOP1; DNA topoisomerase I [EC:5.6.2.1]
proteins involving in cellular process		EFP84491.2	K03163	TOP1; DNA topoisomerase I [EC:5.6.2.1]
proteins involving in cellular process		RMZ66633.1	K03163	TOP1; DNA topoisomerase I [EC:5.6.2.1]
proteins involving in cellular process		GBC34925.1	K03163	TOP1; DNA topoisomerase I [EC:5.6.2.1]
proteins involving in cellular process		CEG63240.1	K03163	TOP1; DNA topoisomerase I [EC:5.6.2.1]
proteins involving in cellular process		GEM07907.1	K03163	TOP1; DNA topoisomerase I [EC:5.6.2.1]
proteins involving in cellular process		EPZ31074.1	K03163	TOP1; DNA topoisomerase I [EC:5.6.2.1]
proteins involving in cellular process		KNC98988.1	K03163	TOP1; DNA topoisomerase I [EC:5.6.2.1]
proteins involving in cellular process		XP_016587549.1	K03163	TOP1; DNA topoisomerase I [EC:5.6.2.1]
proteins involving in cellular process		RKP25788.1	K03163	TOP1; DNA topoisomerase I [EC:5.6.2.1]
proteins involving in cellular process		TPX49949.1	K03163	TOP1; DNA topoisomerase I [EC:5.6.2.1]
proteins involving in cellular process		CCG83818.1	K03163	TOP1; DNA topoisomerase I [EC:5.6.2.1]
proteins involving in cellular process		PWZ02047.1	K03163	TOP1; DNA topoisomerase I [EC:5.6.2.1]
proteins involving in cellular process		AAC37415.1	K03163	TOP1; DNA topoisomerase I [EC:5.6.2.1]
proteins involving in cellular process		XP_003852512.1	K03163	TOP1; DNA topoisomerase I [EC:5.6.2.1]
proteins involving in cellular process		BAB72200.1	K03163	topoisomerase I
proteins involving in cellular process		EPS74250.1	K03163	TOP1; DNA topoisomerase I [EC:5.6.2.1]
proteins involving in cellular process		AOV86131.1	K03163	DNA topoisomerase I [EC:5.6.2.1]
proteins involving in cellular process		VWP00755.1	K20178	VPS8; vacuolar protein sorting-associated protein 8
proteins involving in cellular process		OZJ06878.1	K25163	wings apart-like protein homolog
a KO: Kyoto Encyclopedia of Genes and Genomes (KEGG) orthology
