# Supplementary material for: Next-generation fungal identification using target enrichment and Nanopore sequencing
Source: BMC Genomics. 2023 Oct 2;24:581. doi: 10.1186/s12864-023-09691-w (PMC10544392; doi:10.1186/s12864-023-09691-w)
Supplement: Supplementary file 2 — Supplementary Material 2 [file 12864_2023_9691_MOESM2_ESM.xlsx]

## Sheet: Sheet1
Table S2. Overview of the numbers of representative sequences and motifs.
Ortholog group	BUSCO orthologous group ID	Number of protein queries	Number of sequences extracted from 386 genomes	Number of representative sequences (clusters)	Number of representative motifs
26S Proteasome regulatory subunit 6A	181959at4751	557	215002	301	309
Phosphoglycerate kinase	245900at4751	561	215937	236	306
RNA polymerase II transcription factor B subunit 2	263390at4751	560	215200	456	434
RNA polymerase II subunit A	285477at4751	528	202206	294	356
26S Proteasome non-ATPase regulatory subunit 14	300016at4751	561	216544	273	288
mitochondrial carrier	335719at4751	544	205101	519	503
Eukaryotic translation initiation factor 6	351858at4751	558	215381	346	394
Helicase H3	37573at4751	581	224266	303	329
Ribosomal protein S7 domain	377787at4751	586	226196	128	189
ATP synthase subunit gamma	384156at4751	553	208028	461	374
18S rRNA (Guanine(1575)-N(7))-methyltransferase	396842at4751	552	212913	316	342
Cell cycle control protein cwf14	444174at4751	527	201144	478	440
DNA-directed RNA polymerase	445954at4751	546	210340	386	465
Transcription elongation factor SPT4	461238at4751	529	201558	365	455
40S ribosomal protein S26	493358at4751	590	226908	353	380
Cytochrome c oxidase subunit 6	494427at4751	539	202517	441	505
DNA topoisomerase I	73383at4751	544	205030	444	482
Actin and actin-related proteins	-	47	17963	1724	851
Beta-tubulin and its related protein	-	50	18618	543	1090
Calmodium and its related protein		50	18798	412	1307
Cell division control proteins	-	58	22302	694	904
Glyceraldehyde 3-phosphate dehydrogenase	-	50	19248	272	736
Histone H3 and its modification proteins	-	50	18979	931	1176
Phosphoglycerate kinase	-	51	19630	218	615
DNA-directed RNA polymerase II subunit	-	53	20453	598	500
DNA-directed RNA polymerase II and III subunits	-	53	20458	453	748
Replication factors	-	56	21615	1632	2260
Eukaryotic large ribosomal subunits	-	38	21560	1913	1456
Eukaryotic small ribosomal subunits	-	50	19249	764	391
Ubiquitin system	-	51	18969	3360	1423
Septin	-	55	21225	964	2235
Elongation factor 1	-	53	20386	660	1781
elongation factors II and III	-	50	19300	924	1590
Proteins involving in cellular process	-	50	18234	713	641
