# Supplementary material for: Next-generation fungal identification using target enrichment and Nanopore sequencing
Source: BMC Genomics. 2023 Oct 2;24:581. doi: 10.1186/s12864-023-09691-w (PMC10544392; doi:10.1186/s12864-023-09691-w)
Supplement: Supplementary file 3 — Supplementary Material 3 [file 12864_2023_9691_MOESM3_ESM.xlsx]

## Sheet: Sheet1
Table S3. Genome assemblies that were used for designing baits.
Accession number	Taxonomy ID	Species	Kingdom	Phylum
GCF_000149205.2	227321	Aspergillus nidulans	Fungi	Ascomycota
GCF_000149645.2	331117	Aspergillus fischeri	Fungi	Ascomycota
GCF_000001985.1	441960	Talaromyces marneffei ATCC 18224	Fungi	Ascomycota
GCF_000002495.2	242507	Pyricularia oryzae 70-15	Fungi	Ascomycota
GCF_000002515.2	28985	Kluyveromyces lactis	Fungi	Ascomycota
GCF_000002525.2	284591	Yarrowia lipolytica CLIB122	Fungi	Ascomycota
GCF_000002545.3	5478	[Candida] glabrata	Fungi	Ascomycota
GCF_000002655.1	330879	Aspergillus fumigatus Af293	Fungi	Ascomycota
GCF_000002715.2	344612	Aspergillus clavatus NRRL 1	Fungi	Ascomycota
GCF_000002855.3	425011	Aspergillus niger CBS 513.88	Fungi	Ascomycota
GCF_000002945.1	4896	Schizosaccharomyces pombe	Fungi	Ascomycota
GCF_000003125.1	441959	Talaromyces stipitatus ATCC 10500	Fungi	Ascomycota
GCF_000003515.1	336963	Uncinocarpus reesii 1704	Fungi	Ascomycota
GCF_000003835.1	306902	Clavispora lusitaniae ATCC 42720	Fungi	Ascomycota
GCF_000003855.2	559298	Blastomyces gilchristii SLH14081	Fungi	Ascomycota
GCF_000004155.1	653667	Schizosaccharomyces cryophilus OY26	Fungi	Ascomycota
GCF_000006335.3	294747	Candida tropicalis MYA-3404	Fungi	Ascomycota
GCF_000006445.2	284592	Debaryomyces hansenii CBS767	Fungi	Ascomycota
GCF_000026365.1	4956	Zygosaccharomyces rouxii	Fungi	Ascomycota
GCF_000026945.1	573826	Candida dubliniensis CD36	Fungi	Ascomycota
GCF_000027005.1	644223	Komagataella phaffii GS115	Fungi	Ascomycota
GCF_000091025.4	284811	Eremothecium gossypii ATCC 10895	Fungi	Ascomycota
GCF_000142805.1	559295	Lachancea thermotolerans CBS 6340	Fungi	Ascomycota
GCF_000143105.1	655863	Grosmannia clavigera kw1407	Fungi	Ascomycota
GCF_000143365.1	306901	Chaetomium globosum CBS 148.51	Fungi	Ascomycota
GCF_000143535.2	332648	Botrytis cinerea B05.10	Fungi	Ascomycota
GCF_000145635.1	644352	Gaeumannomyces tritici R3-111a-1	Fungi	Ascomycota
GCF_000146045.2	559292	Saccharomyces cerevisiae S288C	Fungi	Ascomycota
GCF_000146915.1	321614	Parastagonospora nodorum SN15	Fungi	Ascomycota
GCF_000146945.2	665079	Sclerotinia sclerotiorum 1980 UF-70	Fungi	Ascomycota
GCF_000149035.1	645133	Colletotrichum graminicola M1.001	Fungi	Ascomycota
GCF_000149335.2	246410	Coccidioides immitis RS	Fungi	Ascomycota
GCF_000149425.1	294746	Meyerozyma guilliermondii ATCC 6260	Fungi	Ascomycota
GCF_000149555.1	334819	Fusarium verticillioides 7600	Fungi	Ascomycota
GCF_000149585.1	2059318	Histoplasma mississippiense (nom. inval.)	Fungi	Ascomycota
GCF_000149615.1	341663	Aspergillus terreus NIH2624	Fungi	Ascomycota
GCF_000149685.1	379508	Lodderomyces elongisporus NRRL YB-4239	Fungi	Ascomycota
GCF_000149845.2	402676	Schizosaccharomyces japonicus yFS275	Fungi	Ascomycota
GCF_000149955.1	426428	Fusarium oxysporum f. sp. lycopersici 4287	Fungi	Ascomycota
GCF_000149985.1	426418	Pyrenophora tritici-repentis Pt-1C-BFP	Fungi	Ascomycota
GCF_000150035.1	436907	Vanderwaltozyma polyspora DSM 70294	Fungi	Ascomycota
GCF_000150505.1	483514	Schizosaccharomyces octosporus yFS286	Fungi	Ascomycota
GCF_000150675.1	498257	Verticillium dahliae VdLs.17	Fungi	Ascomycota
GCF_000150705.2	502779	Paracoccidioides lutzii Pb01	Fungi	Ascomycota
GCF_000150735.1	502780	Paracoccidioides brasiliensis Pb18	Fungi	Ascomycota
GCF_000150825.1	526221	Verticillium alfalfae VaMs.102	Fungi	Ascomycota
GCF_000150975.2	535722	Nannizzia gypsea CBS 118893	Fungi	Ascomycota
GCF_000151125.1	663331	Trichophyton benhamiae CBS 112371	Fungi	Ascomycota
GCF_000151145.1	554155	Microsporum canis CBS 113480	Fungi	Ascomycota
GCF_000151335.2	222929	Coccidioides posadasii C735 delta SOWgp	Fungi	Ascomycota
GCF_000151355.1	660122	Fusarium vanettenii 77-13-4	Fungi	Ascomycota
GCF_000151425.1	559305	Trichophyton rubrum CBS 118892	Fungi	Ascomycota
GCF_000151505.1	663202	Trichophyton verrucosum HKI 0517	Fungi	Ascomycota
GCF_000151645.1	656061	Tuber melanosporum Mel28	Fungi	Ascomycota
GCF_000167675.1	431241	Trichoderma reesei QM6a	Fungi	Ascomycota
GCF_000170995.1	413071	Trichoderma virens Gv29-8	Fungi	Ascomycota
GCF_000171015.1	452589	Trichoderma atroviride IMI 206040	Fungi	Ascomycota
GCF_000182765.1	5480	Candida parapsilosis	Fungi	Ascomycota
GCF_000182805.2	771870	Sordaria macrospora k-hell	Fungi	Ascomycota
GCF_000182925.2	367110	Neurospora crassa OR74A	Fungi	Ascomycota
GCF_000182965.3	237561	Candida albicans SC5314	Fungi	Ascomycota
GCF_000184455.2	510516	Aspergillus oryzae RIB40	Fungi	Ascomycota
GCF_000187245.1	871575	Ogataea parapolymorpha DL-1	Fungi	Ascomycota
GCF_000187405.1	655827	Metarhizium acridum CQMa 102	Fungi	Ascomycota
GCF_000187425.2	655844	Metarhizium robertsii ARSEF 23	Fungi	Ascomycota
GCF_000209165.1	322104	Scheffersomyces stipitis CBS 6054	Fungi	Ascomycota
GCF_000213175.1	510951	Neurospora tetrasperma FGSC 2508	Fungi	Ascomycota
GCF_000219625.1	336722	Zymoseptoria tritici IPO323	Fungi	Ascomycota
GCF_000221225.1	759272	Thermochaetoides thermophila DSM 1495	Fungi	Ascomycota
GCF_000223465.1	590646	Yamadazyma tenuis ATCC 10573	Fungi	Ascomycota
GCF_000223485.1	619300	Spathaspora passalidarum NRRL Y-27907	Fungi	Ascomycota
GCF_000225545.1	756982	Orbilia oligospora ATCC 24927	Fungi	Ascomycota
GCF_000225605.1	983644	Cordyceps militaris CM01	Fungi	Ascomycota
GCF_000226095.1	573729	Thermothelomyces thermophilus ATCC 42464	Fungi	Ascomycota
GCF_000226115.1	578455	Thermothielavioides terrestris NRRL 8126	Fungi	Ascomycota
GCF_000226395.1	500485	Penicillium rubens Wisconsin 54-1255	Fungi	Ascomycota
GCF_000226545.1	515849	Podospora anserina S mat+	Fungi	Ascomycota
GCF_000227115.2	1071378	Naumovozyma dairenensis CBS 421	Fungi	Ascomycota
GCF_000230375.1	985895	Leptosphaeria maculans JN3	Fungi	Ascomycota
GCF_000230625.1	858893	Exophiala dermatitidis NIH/UT8656	Fungi	Ascomycota
GCF_000235365.1	931890	Eremothecium cymbalariae DBVPG#7215	Fungi	Ascomycota
GCF_000236905.1	1071381	Tetrapisispora phaffii CBS 4417	Fungi	Ascomycota
GCF_000237345.1	1064592	Naumovozyma castellii CBS 4309	Fungi	Ascomycota
GCF_000240135.3	229533	Fusarium graminearum PH-1	Fungi	Ascomycota
GCF_000243375.1	4950	Torulaspora delbrueckii	Fungi	Ascomycota
GCF_000260195.1	1089451	Fusarium odoratissimum NRRL 54006	Fungi	Ascomycota
GCF_000271745.1	660029	Fusarium oxysporum NRRL 32931	Fungi	Ascomycota
GCF_000280675.1	655819	Beauveria bassiana ARSEF 2860	Fungi	Ascomycota
GCF_000281105.1	1168221	Coniosporium apollinis CBS 100218	Fungi	Ascomycota
GCF_000298775.1	1072389	Drepanopeziza brunnea f. sp. 'multigermtubi' MB_m1	Fungi	Ascomycota
GCF_000303195.2	1028729	Fusarium pseudograminearum CS3096	Fungi	Ascomycota
GCF_000304475.1	1071382	Kazachstania africana CBS 2517	Fungi	Ascomycota
GCF_000313485.1	1041607	Wickerhamomyces ciferrii	Fungi	Ascomycota
GCF_000315645.1	1170230	Penicillium digitatum Pd1	Fungi	Ascomycota
GCF_000315875.1	1136231	Candida orthopsilosis Co 90-125	Fungi	Ascomycota
GCF_000315915.1	1071380	Tetrapisispora blattae CBS 6284	Fungi	Ascomycota
GCF_000320565.1	692275	Sphaerulina musiva SO2202	Fungi	Ascomycota
GCF_000338955.1	717646	Baudoinia panamericana UAMH 10762	Fungi	Ascomycota
GCF_000338995.1	665912	Bipolaris sorokiniana ND90Pr	Fungi	Ascomycota
GCF_000340215.1	383855	Pseudocercospora fijiensis CIRAD86	Fungi	Ascomycota
GCF_000348985.1	1071383	Kazachstania naganishii CBS 8797	Fungi	Ascomycota
GCF_000349005.2	1069680	Pneumocystis murina B123	Fungi	Ascomycota
GCF_000354255.1	665024	Bipolaris maydis ATCC 48331	Fungi	Ascomycota
GCF_000359705.1	671987	Exserohilum turcica Et28A	Fungi	Ascomycota
GCF_000365145.1	1220924	Cyphellophora europaea CBS 101466	Fungi	Ascomycota
GCF_000365165.1	1279043	Cladophialophora carrionii CBS 160.54	Fungi	Ascomycota
GCF_000392275.1	1286976	Phaeoacremonium minimum UCRPA7	Fungi	Ascomycota
GCF_000409485.1	1116229	Glarea lozoyensis ATCC 20868	Fungi	Ascomycota
GCF_000464535.1	1263415	Endocarpon pusillum Z07020	Fungi	Ascomycota
GCF_000516985.1	1229662	Pestalotiopsis fici W106-1	Fungi	Ascomycota
GCF_000523435.1	930089	Bipolaris zeicola 26-R-13	Fungi	Ascomycota
GCF_000523455.1	930090	Bipolaris oryzae ATCC 44560	Fungi	Ascomycota
GCF_000527765.1	930091	Bipolaris victoriae FI3	Fungi	Ascomycota
GCF_000576695.1	1382522	Kuraishia capsulata CBS 1993	Fungi	Ascomycota
GCF_000585515.1	1182544	Cladophialophora yegresii CBS 114405	Fungi	Ascomycota
GCF_000585535.1	1182543	Cladophialophora psammophila CBS 110553	Fungi	Ascomycota
GCF_000585565.1	1182542	Capronia epimyces CBS 606.96	Fungi	Ascomycota
GCF_000585585.1	1182541	Capronia coronata CBS 617.96	Fungi	Ascomycota
GCF_000600275.1	1388766	Aspergillus ruber CBS 135680	Fungi	Ascomycota
GCF_000709125.1	1182545	Exophiala aquamarina CBS 119918	Fungi	Ascomycota
GCF_000721755.1	1043005	Aureobasidium subglaciale EXF-2481	Fungi	Ascomycota
GCF_000721765.1	1043004	Aureobasidium namibiae CBS 147.97	Fungi	Ascomycota
GCF_000721775.1	1043003	Aureobasidium melanogenum CBS 110374	Fungi	Ascomycota
GCF_000721785.1	1043002	Aureobasidium pullulans EXF-150	Fungi	Ascomycota
GCF_000732125.1	563466	Scedosporium apiospermum	Fungi	Ascomycota
GCF_000769745.1	27334	Penicillium expansum	Fungi	Ascomycota
GCF_000804445.1	1081103	Metarhizium album ARSEF 1941	Fungi	Ascomycota
GCF_000814965.1	1276141	Metarhizium brunneum ARSEF 3297	Fungi	Ascomycota
GCF_000820605.1	1398154	Sporothrix brasiliensis 5110	Fungi	Ascomycota
GCF_000835455.1	1442368	Fonsecaea pedrosoi CBS 271.37	Fungi	Ascomycota
GCF_000835475.1	1442370	Cladophialophora bantiana CBS 173.52	Fungi	Ascomycota
GCF_000835495.1	569365	Cladophialophora immunda	Fungi	Ascomycota
GCF_000835505.1	348802	Exophiala xenobiotica	Fungi	Ascomycota
GCF_000835515.1	215243	Exophiala oligosperma	Fungi	Ascomycota
GCF_000835555.1	1442369	Rhinocladiella mackenziei CBS 650.93	Fungi	Ascomycota
GCF_000836115.1	91928	Exophiala spinifera	Fungi	Ascomycota
GCF_000836275.1	212818	Exophiala mesophila	Fungi	Ascomycota
GCF_000836295.1	253628	Verruconis gallopava	Fungi	Ascomycota
GCF_000836435.1	1442371	Fonsecaea multimorphosa CBS 102226	Fungi	Ascomycota
GCF_000938715.1	1245769	Lachancea lanzarotensis	Fungi	Ascomycota
GCF_000961545.1	1397361	Sporothrix schenckii 1099-18	Fungi	Ascomycota
GCF_000968595.1	1408163	Rasamsonia emersonii CBS 393.64	Fungi	Ascomycota
GCF_001204775.2	1509407	Aspergillus nomiae NRRL 13137	Fungi	Ascomycota
GCF_001298625.1	1080349	Saccharomyces eubayanus	Fungi	Ascomycota
GCF_001299255.1	1664694	Phialophora attinorum	Fungi	Ascomycota
GCF_001417885.1	1003335	Kluyveromyces marxianus DMKU3-1042	Fungi	Ascomycota
GCF_001447935.2	58627	Debaryomyces fabryi	Fungi	Ascomycota
GCF_001477535.1	1408657	Pneumocystis jirovecii RU7	Fungi	Ascomycota
GCF_001477545.1	1408658	Pneumocystis carinii B80	Fungi	Ascomycota
GCF_001481775.2	398673	Trichoderma gamsii	Fungi	Ascomycota
GCF_001500285.1	149040	Mollisia scopiformis	Fungi	Ascomycota
GCF_001548555.1	45286	Eremothecium sinecaudum	Fungi	Ascomycota
GCF_001561935.1	5078	Penicillium griseofulvum	Fungi	Ascomycota
GCF_001619985.1	1328760	Xylona heveae TC161	Fungi	Ascomycota
GCF_001625195.1	98403	Drechmeria coniospora	Fungi	Ascomycota
GCF_001636725.1	1081104	Cordyceps fumosorosea ARSEF 2679	Fungi	Ascomycota
GCF_001640025.1	796027	Sugiyamaella lignohabitans	Fungi	Ascomycota
GCF_001641265.1	655981	Pseudogymnoascus destructans	Fungi	Ascomycota
GCF_001642045.1	1460663	Paraphaeosphaeria sporulosa	Fungi	Ascomycota
GCF_001642055.1	5599	Alternaria alternata	Fungi	Ascomycota
GCF_001642475.1	254056	Fonsecaea monophora	Fungi	Ascomycota
GCF_001646965.1	856822	Fonsecaea nubica	Fungi	Ascomycota
GCF_001651985.1	1367422	Fonsecaea erecta	Fungi	Ascomycota
GCF_001653235.2	1380566	Pochonia chlamydosporia 170	Fungi	Ascomycota
GCF_001653265.1	33203	Purpureocillium lilacinum	Fungi	Ascomycota
GCF_001661235.1	763406	Pichia membranifaciens NRRL Y-2026	Fungi	Ascomycota
GCF_001661255.1	683960	Wickerhamomyces anomalus NRRL Y-366-8	Fungi	Ascomycota
GCF_001661265.1	698492	Saitoella complicata NRRL Y-17804	Fungi	Ascomycota
GCF_001661335.1	984486	Babjeviella inositovora NRRL Y-12698	Fungi	Ascomycota
GCF_001661345.1	1344418	Ascoidea rubescens DSM 1968	Fungi	Ascomycota
GCF_001661395.1	984485	Hyphopichia burtonii NRRL Y-1933	Fungi	Ascomycota
GCF_001661405.1	983966	Cyberlindnera jadinii NRRL Y-1542	Fungi	Ascomycota
GCF_001661415.1	984487	Suhomyces tanzawaensis NRRL Y-17324	Fungi	Ascomycota
GCF_001662655.1	342668	Pseudogymnoascus verrucosus	Fungi	Ascomycota
GCF_001664035.1	869754	Metschnikowia bicuspidata var. bicuspidata NRRL YB-4993	Fungi	Ascomycota
GCF_001664045.1	460523	Ogataea polymorpha	Fungi	Ascomycota
GCF_001672515.1	759273	Colletotrichum higginsianum IMI 349063	Fungi	Ascomycota
GCF_001773325.1	1835702	Penicillium arizonense	Fungi	Ascomycota
GCF_001792695.1	109264	Aspergillus bombycis	Fungi	Ascomycota
GCF_001831195.1	1209926	Colletotrichum orchidophilum	Fungi	Ascomycota
GCF_001883845.1	236234	Diplodia corticola	Fungi	Ascomycota
GCF_001890105.1	1073090	Penicilliopsis zonata CBS 506.65	Fungi	Ascomycota
GCF_001890125.1	1036611	Aspergillus versicolor CBS 583.65	Fungi	Ascomycota
GCF_001890705.1	1036612	Aspergillus sydowii CBS 593.65	Fungi	Ascomycota
GCF_001890725.1	1073089	Aspergillus wentii DTO 134E9	Fungi	Ascomycota
GCF_001890805.1	1160497	Aspergillus glaucus CBS 516.65	Fungi	Ascomycota
GCF_001890905.1	690307	Aspergillus aculeatus ATCC 16872	Fungi	Ascomycota
GCF_001896365.1	1196081	Talaromyces amestolkiae	Fungi	Ascomycota
GCF_001907595.1	1441469	Talaromyces atroroseus	Fungi	Ascomycota
GCF_002072235.1	60172	Penicillium solitum	Fungi	Ascomycota
GCF_002079055.1	27291	Saccharomyces paradoxus	Fungi	Ascomycota
GCF_002105095.1	1141098	Pseudomassariella vexata	Fungi	Ascomycota
GCF_002105105.1	2754530	Protomyces lactucae-debilis	Fungi	Ascomycota
GCF_002237265.1	41047	Aspergillus thermomutatus	Fungi	Ascomycota
GCF_002251995.1	45607	Wickerhamiella sorbophila	Fungi	Ascomycota
GCF_002742065.1	122368	Cercospora beticola	Fungi	Ascomycota
GCF_002775015.1	498019	[Candida] auris	Fungi	Ascomycota
GCF_002846915.1	1392256	Aspergillus ochraceoroseus IBT 24754	Fungi	Ascomycota
GCF_002847045.1	41067	Aspergillus candidus	Fungi	Ascomycota
GCF_002847465.1	1392255	Aspergillus novofumigatus IBT 16806	Fungi	Ascomycota
GCF_002847485.1	1392248	Aspergillus campestris IBT 28561	Fungi	Ascomycota
GCF_002849105.1	1392250	Aspergillus steynii IBT 23096	Fungi	Ascomycota
GCF_002865645.1	1095630	Hyaloscypha bicolor E	Fungi	Ascomycota
GCF_002926055.2	45357	[Candida] haemuloni	Fungi	Ascomycota
GCF_002926085.2	1231522	[Candida] duobushaemulonis	Fungi	Ascomycota
GCF_003013735.1	418784	[Candida] pseudohaemulonii	Fungi	Ascomycota
GCF_003019875.1	857342	Amorphotheca resinae ATCC 22711	Fungi	Ascomycota
GCF_003025095.1	983964	Trichoderma harzianum CBS 226.95	Fungi	Ascomycota
GCF_003025105.1	1042311	Trichoderma asperellum CBS 433.97	Fungi	Ascomycota
GCF_003025115.1	58853	Trichoderma citrinoviride	Fungi	Ascomycota
GCF_003054445.1	4909	Pichia kudriavzevii	Fungi	Ascomycota
GCF_003184525.1	1450535	Aspergillus sclerotioniger CBS 115572	Fungi	Ascomycota
GCF_003184535.1	1448314	Aspergillus eucalypticola CBS 122712	Fungi	Ascomycota
GCF_003184545.1	1448321	Aspergillus heteromorphus CBS 117.55	Fungi	Ascomycota
GCF_003184585.1	1450539	Aspergillus saccharolyticus JOP 1030-1	Fungi	Ascomycota
GCF_003184595.1	1450533	Aspergillus niger CBS 101883	Fungi	Ascomycota
GCF_003184625.1	1448310	Aspergillus neoniger CBS 115656	Fungi	Ascomycota
GCF_003184695.1	1450534	Aspergillus brunneoviolaceus CBS 621.78	Fungi	Ascomycota
GCF_003184745.1	1448315	Aspergillus uvarum CBS 121591	Fungi	Ascomycota
GCF_003184755.1	1448313	Aspergillus piperis CBS 112811	Fungi	Ascomycota
GCF_003184765.1	1448322	Aspergillus aculeatinus CBS 121060	Fungi	Ascomycota
GCF_003184785.1	1448312	Aspergillus japonicus CBS 114.51	Fungi	Ascomycota
GCF_003184825.1	1448319	Aspergillus fijiensis CBS 313.89	Fungi	Ascomycota
GCF_003184835.1	1448317	Aspergillus costaricaensis CBS 115574	Fungi	Ascomycota
GCF_003184845.1	1448316	Aspergillus ibericus CBS 121593	Fungi	Ascomycota
GCF_003184865.1	1450537	Aspergillus homomorphus CBS 101889	Fungi	Ascomycota
GCF_003184925.1	1448311	Aspergillus vadensis CBS 113365	Fungi	Ascomycota
GCF_003316985.1	231269	Fusarium coffeatum	Fungi	Ascomycota
GCF_003344945.1	1341132	Aspergillus welwitschiae	Fungi	Ascomycota
GCF_003357145.1	2656787	Venustampulla echinocandica	Fungi	Ascomycota
GCF_003369625.1	1810919	Aspergillus mulundensis	Fungi	Ascomycota
GCF_003426965.1	1220188	Aspergillus tanneri	Fungi	Ascomycota
GCF_003711515.1	1314773	Sodiomyces alkalinus F11	Fungi	Ascomycota
GCF_003724135.2	1051616	Verticillium nonalfalfae	Fungi	Ascomycota
GCF_004011695.1	5454	Ascochyta rabiei	Fungi	Ascomycota
GCF_004022145.1	264951	Paecilomyces variotii	Fungi	Ascomycota
GCF_004154835.1	156630	Alternaria arborescens	Fungi	Ascomycota
GCF_004337985.1	1578925	Pyricularia pennisetigena	Fungi	Ascomycota
GCF_004353045.1	1093900	Thyridium curvatum	Fungi	Ascomycota
GCF_004355905.1	148305	Pyricularia grisea	Fungi	Ascomycota
GCF_007821495.1	1316788	Lachnellula hyalina	Fungi	Ascomycota
GCF_008694065.1	326645	Daldinia childiae	Fungi	Ascomycota
GCF_008704595.1	5481	Diutina rugosa	Fungi	Ascomycota
GCF_009176365.1	209559	Aspergillus alliaceus	Fungi	Ascomycota
GCF_009193445.1	132259	Aspergillus pseudotamarii	Fungi	Ascomycota
GCF_009193585.1	61420	Aspergillus caelatus	Fungi	Ascomycota
GCF_009193645.1	1506151	Aspergillus pseudonomiae	Fungi	Ascomycota
GCF_009771025.1	690256	Colletotrichum fructicola	Fungi	Ascomycota
GCF_010015565.1	1314786	Dissoconium aciculare CBS 342.82	Fungi	Ascomycota
GCF_010015585.1	1392243	Eremomyces bilateralis CBS 781.70	Fungi	Ascomycota
GCF_010015615.1	1168544	Cucurbitaria berberidis CBS 394.84	Fungi	Ascomycota
GCF_010015735.1	1450172	Aaosphaeria arxii CBS 175.79	Fungi	Ascomycota
GCF_010015815.1	1392245	Dothidotthia symphoricarpi CBS 119687	Fungi	Ascomycota
GCF_010093505.1	245834	Neohortaea acidophila	Fungi	Ascomycota
GCF_010093535.1	673940	Lindgomyces ingoldianus	Fungi	Ascomycota
GCF_010093595.1	574789	Mytilinidion resinicola	Fungi	Ascomycota
GCF_010093625.1	301207	Macroventuria anomochaeta	Fungi	Ascomycota
GCF_010093815.1	470096	Pseudovirgaria hyperparasitica	Fungi	Ascomycota
GCF_010093885.1	1176127	Aplosporella prunicola CBS 121167	Fungi	Ascomycota
GCF_010093935.1	1080233	Zasmidium cellare ATCC 36951	Fungi	Ascomycota
GCF_010094035.1	390896	Trematosphaeria pertusa	Fungi	Ascomycota
GCF_010094085.1	318751	Westerdykella ornata	Fungi	Ascomycota
GCF_010094145.1	1150837	Didymella exigua CBS 183.55	Fungi	Ascomycota
GCF_010724455.1	293939	Aspergillus lentulus	Fungi	Ascomycota
GCF_011074865.1	13502	Brettanomyces nanus	Fungi	Ascomycota
GCF_011074885.1	5007	Brettanomyces bruxellensis	Fungi	Ascomycota
GCF_011075155.1	1209932	Colletotrichum scovillei	Fungi	Ascomycota
GCF_011692745.1	74035	Arthroderma uncinatum	Fungi	Ascomycota
GCF_011745365.1	660469	Cryphonectria parasitica EP155	Fungi	Ascomycota
GCF_011947395.1	1095194	Colletotrichum karsti	Fungi	Ascomycota
GCF_012550715.1	1094350	Geosmithia morbida	Fungi	Ascomycota
GCF_012971845.1	45133	Lasiodiplodia theobromae	Fungi	Ascomycota
GCF_013036055.1	1187904	Alternaria burnsii	Fungi	Ascomycota
GCF_013340325.1	5068	Aspergillus tubingensis	Fungi	Ascomycota
GCF_013368755.1	121627	Talaromyces rugulosus	Fungi	Ascomycota
GCF_013390185.1	1215731	Colletotrichum aenigma	Fungi	Ascomycota
GCF_013390195.1	690259	Colletotrichum siamense	Fungi	Ascomycota
GCF_013396075.1	42677	Fusarium subglutinans	Fungi	Ascomycota
GCF_013396195.1	1567544	Fusarium tjaetaba	Fungi	Ascomycota
GCF_013402915.1	42260	Zygotorulaspora mrakii	Fungi	Ascomycota
GCF_013461495.1	1964551	Botrytis fragariae	Fungi	Ascomycota
GCF_014066305.1	112416	Letharia columbiana	Fungi	Ascomycota
GCF_014066315.1	560253	Letharia lupina	Fungi	Ascomycota
GCF_014117465.1	332952	Aspergillus flavus NRRL3357	Fungi	Ascomycota
GCF_014133895.1	48254	Torulaspora globosa	Fungi	Ascomycota
GCF_014235925.1	5467	Colletotrichum truncatum	Fungi	Ascomycota
GCF_014898295.1	139641	Botrytis byssoidea	Fungi	Ascomycota
GCF_014898435.1	1463999	Botrytis sinoallii	Fungi	Ascomycota
GCF_014898465.1	87229	Botrytis porri	Fungi	Ascomycota
GCF_014898535.1	2478750	Botrytis deweyae	Fungi	Ascomycota
GCF_015533775.1	5082	Penicillium roqueforti	Fungi	Ascomycota
GCF_900007375.1	56646	Fusarium venenatum	Fungi	Ascomycota
GCF_900067095.1	1227346	Fusarium proliferatum ET1	Fungi	Ascomycota
GCF_900074925.1	112498	Ramularia collo-cygni	Fungi	Ascomycota
GCF_900079805.1	1279085	Fusarium fujikuroi IMI 58289	Fungi	Ascomycota
GCF_902498895.1	2606893	Saprochaete ingens	Fungi	Ascomycota
GCF_903064755.1	61262	Kazachstania barnettii	Fungi	Ascomycota
GCF_000143185.1	578458	Schizophyllum commune	Fungi	Basidiomycota
GCF_000091045.1	214684	Cryptococcus neoformans var. neoformans JEC21	Fungi	Basidiomycota
GCF_000143565.1	486041	Laccaria bicolor S238N-H82	Fungi	Basidiomycota
GCF_000149245.1	235443	Cryptococcus neoformans var. grubii H99	Fungi	Basidiomycota
GCF_000149385.1	283643	Cryptococcus neoformans var. neoformans B-3501A	Fungi	Basidiomycota
GCF_000149925.1	418459	Puccinia graminis f. sp. tritici CRL 75-36-700-3	Fungi	Basidiomycota
GCF_000181695.1	425265	Malassezia globosa CBS 7966	Fungi	Basidiomycota
GCF_000182895.1	240176	Coprinopsis cinerea okayama7#130	Fungi	Basidiomycota
GCF_000185945.1	367775	Cryptococcus gattii WM276	Fungi	Basidiomycota
GCF_000204055.1	747676	Melampsora larici-populina 98AG31	Fungi	Basidiomycota
GCF_000218685.1	578457	Serpula lacrymans var. lacrymans S7.9	Fungi	Basidiomycota
GCF_000263375.1	671144	Wallemia mellicola CBS 633.66	Fungi	Basidiomycota
GCF_000264905.1	721885	Stereum hirsutum FP-91666 SS1	Fungi	Basidiomycota
GCF_000264995.1	741275	Punctularia strigosozonata HHB-11173 SS5	Fungi	Basidiomycota
GCF_000271585.1	717944	Trametes versicolor FP-101664 SS1	Fungi	Basidiomycota
GCF_000271605.1	694068	Fomitiporia mediterranea MF3/22	Fungi	Basidiomycota
GCF_000271625.1	741705	Coniophora puteana RWD-64-598 SS2	Fungi	Basidiomycota
GCF_000271645.1	578456	Tremella mesenterica DSM 1558	Fungi	Basidiomycota
GCF_000275845.1	732165	Dichomitus squalens LYAD-421 SS1	Fungi	Basidiomycota
GCF_000292625.1	1858805	Dacryopinax primogenitus	Fungi	Basidiomycota
GCF_000293215.1	1186058	Trichosporon asahii var. asahii CBS 2479	Fungi	Basidiomycota
GCF_000300555.1	597362	Agaricus bisporus var. burnettii JB137-S8	Fungi	Basidiomycota
GCF_000300575.1	936046	Agaricus bisporus var. bisporus H97	Fungi	Basidiomycota
GCF_000300595.1	650164	Phanerochaete carnosa HHB-10118-sp	Fungi	Basidiomycota
GCF_000313525.1	599839	Fibroporia radiculosa	Fungi	Basidiomycota
GCF_000320585.1	747525	Heterobasidion irregulare TC 32-1	Fungi	Basidiomycota
GCF_000320785.1	1130832	Rhodotorula toruloides NP11	Fungi	Basidiomycota
GCF_000328475.2	237631	Ustilago maydis 521	Fungi	Basidiomycota
GCF_000344685.1	670483	Gloeophyllum trabeum ATCC 11539	Fungi	Basidiomycota
GCF_000349305.1	1230383	Malassezia sympodialis ATCC 42132	Fungi	Basidiomycota
GCF_000400465.1	1299270	Wallemia ichthyophaga EXF-994	Fungi	Basidiomycota
GCF_000403515.1	1305764	Pseudozyma hubeiensis SY62	Fungi	Basidiomycota
GCF_000417875.1	1277687	Pseudozyma flocculosa PF-1	Fungi	Basidiomycota
GCF_000497045.1	1365824	Kalmanozyma brasiliensis GHG001	Fungi	Basidiomycota
GCF_000507465.1	1296122	Kwoniella mangroviensis CBS 8507	Fungi	Basidiomycota
GCF_000512565.1	1296121	Kwoniella dejecticola CBS 10117	Fungi	Basidiomycota
GCF_000512585.1	1296100	Kwoniella bestiolae CBS 10118	Fungi	Basidiomycota
GCF_000512605.1	1296096	Kwoniella pini CBS 10737	Fungi	Basidiomycota
GCF_000708205.1	764103	Mixia osmundae IAM 14324	Fungi	Basidiomycota
GCF_000711695.1	1037660	Tilletiaria anomala UBC 951	Fungi	Basidiomycota
GCF_000747765.1	84753	Moesziomyces antarcticus	Fungi	Basidiomycota
GCF_001027345.1	879819	Cutaneotrichosporon oleaginosum	Fungi	Basidiomycota
GCF_001278385.1	77020	Malassezia pachydermatis	Fungi	Basidiomycota
GCF_001329695.1	578459	Rhodotorula graminis WP1	Fungi	Basidiomycota
GCF_001632365.1	1314785	Laetiporus sulphureus 93-53	Fungi	Basidiomycota
GCF_001720155.1	1295528	Cryptococcus wingfieldii CBS 7118	Fungi	Basidiomycota
GCF_001720205.1	1295533	Cryptococcus amylolentus CBS 6039	Fungi	Basidiomycota
GCF_002102565.1	4999	Kockovaella imperatae	Fungi	Basidiomycota
GCF_002117355.1	670580	Postia placenta MAD-698-R-SB12	Fungi	Basidiomycota
GCF_003144115.1	58919	Tilletiopsis washingtonensis	Fungi	Basidiomycota
GCF_003144135.1	1684307	Pseudomicrostroma glucosiphilum	Fungi	Basidiomycota
GCF_003144195.1	1522189	Ceraceosorus guamensis	Fungi	Basidiomycota
GCF_003144205.1	1280837	Meira miltonrushii	Fungi	Basidiomycota
GCF_003144245.1	1569628	Jaminaea rosea	Fungi	Basidiomycota
GCF_003144295.1	215250	Acaromyces ingoldii	Fungi	Basidiomycota
GCF_003290485.1	76775	Malassezia restricta	Fungi	Basidiomycota
GCF_003851025.1	139825	Sparassis crispa	Fungi	Basidiomycota
GCF_003942205.1	105984	Apiotrichum porosum	Fungi	Basidiomycota
GCF_005498985.1	280036	Sporisorium graminicola	Fungi	Basidiomycota
GCF_008629635.1	1734106	Kwoniella shandongensis	Fungi	Basidiomycota
GCF_014461135.1	2126181	Mycena indigotica	Fungi	Basidiomycota
GCF_014466165.1	5322	Pleurotus ostreatus	Fungi	Basidiomycota
GCF_015039405.1	1750568	Cantharellus anzutake	Fungi	Basidiomycota
GCF_016628075.1	48578	Suillus paluster	Fungi	Basidiomycota
GCF_016647625.1	48586	Suillus subalutaceus	Fungi	Basidiomycota
GCF_016647745.1	116603	Suillus plorans	Fungi	Basidiomycota
GCF_016647785.1	1912939	Suillus fuscotomentosus	Fungi	Basidiomycota
GCF_016758755.1	1912936	Suillus discolor	Fungi	Basidiomycota
GCF_016758775.1	1904413	Suillus clintonianus	Fungi	Basidiomycota
GCF_016758785.1	48563	Suillus bovinus	Fungi	Basidiomycota
GCF_900519145.1	120017	Ustilago hordei	Fungi	Basidiomycota
GCF_000182565.1	645134	Spizellomyces punctatus DAOM BR117	Fungi	Chytridiomycota
GCF_000203795.1	684364	Batrachochytrium dendrobatidis JAM81	Fungi	Chytridiomycota
GCF_006535985.1	1806994	Synchytrium microbalum	Fungi	Chytridiomycota
GCF_000091225.1	284813	Encephalitozoon cuniculi GB-M1	Fungi	Microsporidia
GCF_000146465.1	876142	Encephalitozoon intestinalis ATCC 50506	Fungi	Microsporidia
GCF_000192795.1	948595	Vavraia culicis subsp. floridensis	Fungi	Microsporidia
GCF_000231115.1	993615	Vittaforma corneae ATCC 50505	Fungi	Microsporidia
GCF_000250985.1	881290	Nematocida parisii ERTm1	Fungi	Microsporidia
GCF_000277815.2	907965	Encephalitozoon hellem ATCC 50504	Fungi	Microsporidia
GCF_000280035.1	1178016	Encephalitozoon romaleae SJ-2008	Fungi	Microsporidia
GCF_000760515.2	1485682	Mitosporidium daphniae	Fungi	Microsporidia
GCF_000803265.1	1354746	Ordospora colligata OC4	Fungi	Microsporidia
GCF_000988165.1	40302	Nosema ceranae	Fungi	Microsporidia
GCF_000439145.1	747089	Rhizophagus irregularis DAOM 181602=DAOM 197198	Fungi	Mucoromycota
GCF_001638985.1	763407	Phycomyces blakesleeanus NRRL 1555(-)	Fungi	Mucoromycota
GCF_002105155.1	64571	Lobosporangium transversale	Fungi	Mucoromycota
GCF_002708625.1	1340429	Rhizopus microsporus ATCC 52813	Fungi	Mucoromycota
GCF_002104995.1	61395	Linderina pennispora	Fungi	Zoopagomycota
