# Supplementary material for: Next-generation fungal identification using target enrichment and Nanopore sequencing
Source: BMC Genomics. 2023 Oct 2;24:581. doi: 10.1186/s12864-023-09691-w (PMC10544392; doi:10.1186/s12864-023-09691-w)
Supplement: Supplementary file 4 — Supplementary Material 4 [file 12864_2023_9691_MOESM4_ESM.xlsx]

## Sheet: Sheet1
Table S4. List of probe sequences used in this study.
Orthologous group	Probe	Sequence
26S Proteasome regulatory subunit 6A	>B_100	TGAACAAGCTGAGGTGCAGCTAGCTTTAAGAAAGTGGCATTTGTTTGAGCGGCACAGGCCCTAGCAAGAAGGGTCTTACCTGTACCTGGAGGGCCGTACATCAAAGCACCCTTTGGAGCC
26S Proteasome regulatory subunit 6A	>B_14920	CACACCGCAAAGGGAAATGTGCAGTCATCAAAACCTCAACACGACAAACCATCTTCCTACCCATGATTGGTCTAGTAGAAGTGGATAAACTCAAACCAGGTGATCTAGTAGGTGTCAACA
26S Proteasome regulatory subunit 6A	>B_13252	GAGAATGAGATAAGAGTCTTTGTTCACACCGATCAGATCTCCTGGCTTTAGAGTATCTGCCGGTACCAAACCCACAATAGGAAGGAAGATCGTTTGACGGGTGGAGGTCTTGATGACTGC
26S Proteasome regulatory subunit 6A	>B_10584	TGTCTTTTTGCCGTTGATTGGATTGGTGGATGAGGAGAAGTTGAAGCCGGGGGATTTGATCGGTGTCAACAAGGACTCGTATCTCGTCCTCGATACGCTTCCAGCAGAGTACGATAACCG
26S Proteasome regulatory subunit 6A	>B_2298	GCTTGAACTTCACCAATAGCTTCCACAAAATCTTCATGCTTTACTGATGATTGACCATTTCTCAAGGCGATCATACCAGCTTCGACCGATACTGCTTTTAATTGAGCACCATTAAATTCA
26S Proteasome regulatory subunit 6A	>B_8526	GGCAGGTAGGGTGTCGAGAATAAGGTATGAGTCCTTATTTATTCCTATCAGGTCTCCAGGTTTCAACTGTTCAGAATCCACCAGTCCAATGAGTGGCAGGAAAATTGTTTGTCGGGTAGA
26S Proteasome regulatory subunit 6A	>B_13014	CGCTCAGAACCAGTATGCCAGGGCGACTGACAGCGCTTCTCTTGCCGCCCAGGATGCCTTCAACCAAGCCGTCGACAAGTGGTCAGACAGCCGACTCAAGGCTTATCTGGATGCCCGCGG
26S Proteasome regulatory subunit 6A	>B_12168	CAATGGAAACTCAATCTTCCTATCGAGACGACCTGAACGCAGCAATGCAGGGTCCAGCGTATCAATTCGGTTGGTGGCCGCAAGCACCTTGACGCGTTCATCTGATGAGAATCCATCCAG
26S Proteasome regulatory subunit 6A	>B_14761	AATGGCACGAGACCGAACTTGAGCGTTGGCTCTCGGACCATGACGTCCCTTACCCAACACCTGCCGACCGCCGTGACTTGGAGAAGCTGGTCCAACAGAACTGGGATTCGTACGTCGTGC
26S Proteasome regulatory subunit 6A	>B_15808	CTGCCACTAACAGAGTGGATGTCTTGGACCCTGCCCTTCTAAGATCGGGAAGATTGGATAGAAAAATTGAGTTCCCACTACCTTCAGAAGATGCTCGGGCCCAGATCCTACAGATTCATG
26S Proteasome regulatory subunit 6A	>B_1003	TCGATGTCCTTGATCCAGCGCTTCTGCGTTCCGGTCGTTTGGATAGGAAAATAGAGTTCCCGCTTCCAACCGAAGATGCTAGGGCTCAGATCTTGCAAATCCACTCTAGGAAAATGACTA
26S Proteasome regulatory subunit 6A	>B_17507	CCTCGACGCCACCCACATTGGCAAGTCTGCCGTTATCAAGACCTCGACGCGCCAAACTGTTTTTCTACCTCTCATTGGCCTTGTGGAGCCCGAGAAGCTTAAACCCGGCGACCTCATTGG
26S Proteasome regulatory subunit 6A	>B_10876	CACCAAAAGGTGCATTAATGTACGGTCCTCCAGGTACTGGTAAAACTTTATTAGCTAGAGCTTGTGCAGCACAATCAGGAGCAACTTTTTTAAAATTAGCGGCTCCTCAATTAGTTCAAA
26S Proteasome regulatory subunit 6A	>B_11111	TCTGTAGATCTGGCTAGTTCTTGCCAGTTAACGCTATCATCACAGGTCATCTTTCTTGCGTGAATTTGAAGGATTTGGGCTCTGGCCTCCTCGGATGGCAGCGGGAACTCGATCTTACGG
26S Proteasome regulatory subunit 6A	>B_10968	CCACCAGGTACTGGTAAGACTTTACTAGCCAGAGCATGTGCAGCCCAATCTGGTGCCACCTTTTTGAAATTGGCAGCTCCACAATTGGTCCAAATGTTTATTGGTGATGGAGCCAAATTG
26S Proteasome regulatory subunit 6A	>B_12335	TCCATGGGCATCAAGCCGCCCAAGGGTGCTCTCATGTATGGCCCTCCTGGTACGGGCAAAACGTTGCTTGCCCGTGCGTGTGCTGCTCAGACAAATGCCACGTTTTTGAAACTGGCAGCC--
26S Proteasome regulatory subunit 6A	>B_6884	CATTTGGCAAAGGAAATTCTATTTTTCTATCTAATCTTCCACTTCGTAATAATGCTGGATCAAGAGTATCGACACGATTAGTTGCTGCTAGAACTTTGACTCTTTCATCACTACTAAATC
26S Proteasome regulatory subunit 6A	>B_10394	GCTGTCCCGGTTATCGCACGAGAAGGCAGCCATGGGCGAAAAGATCAAGGACAACGTGGACAAGATTGCCAACAACAGGTATGCTTTTCAATACTTCGGGCATGGGTGAGGCGTGGCAAG
26S Proteasome regulatory subunit 6A	>B_9400	GCGTCGAGCTCGTCGATGAAGATGATCGCAGGTGCTTTCTCTTTGGCTAGAGCGAAGGCATCACGCACGAGCTTGGCGCCGTCTCCGATGAACATCTGCACGAGCTGGGGGCCGGCAAGT
26S Proteasome regulatory subunit 6A	>B_6190	CCGTATTCCTTCCCCTCATTGGTCTTGTCCCCGCTGAGCAGCTGAAGCCTGCGGATCTCGTGGGAGTAAACAAAGACTCGTATCTCGTCCTCGACAAGCTCCCGGCCGAATTTGACTCGA
26S Proteasome regulatory subunit 6A	>B_13380	GAAGTCTTGATCACTGCACACTTGCCCTTCCTTCTTGAGTCCAGATCAACATTGGCGCCCTCCTCTGAGTCTTCATCAATGTCCGGGTCAATGTCGAGGATCTCGACGACATTGCCGACA
26S Proteasome regulatory subunit 6A	>B_17052	GGAGACGTTAGTGCGATGACTCAGATAGCCAAAGAGCTACATTACTTTGATTTCTTGGATCTGGTTCTCAAGACCACCGATATCAGCGTAGCTCTCCGTCGGAGCTTTGTCTAATTTCAT
26S Proteasome regulatory subunit 6A	>B_1420	CATTGGCACGAAACGGTGCGTTTCTATGTTGCAACATTCTGAAAGCCATTTCTCACAATTTGTCAGATATGATTCAACATCAGGAGGCGAGCGCGAAATTCAACGAACAATGTTGGAACT
26S Proteasome regulatory subunit 6A	>B_6875	TAAGTTTCCATAGGTTTTTCATCAACTTCCATAGCTTTGACCCTACTATCATATTCAGGTGGTAATGTATCAAGAATTAAATATGAATCTTTATTAACACCGATAAGATCTCCTGGTTTA
26S Proteasome regulatory subunit 6A	>B_5443	GAGTCGAACTCAGCGGGAAGCGTATCGAGTATGAGATACGAGTCCTTGTTGACCCCGACAAGGTCTCCGGGTTTGAGCTTCTCGGCCGGGACAAGACCGATTAGAGGGAGAAAAACAGTT
26S Proteasome regulatory subunit 6A	>B_8910	TTGATATTGGCTTCCTCGATGGCCATCTTTCTCGAGTGGATTCTAAGAATCTGTGCCCGGGATTCTTCATTCGGAAGAGGGAATTCAATCTTTCGGTCCAGACGGCCTGATCGTAACAAG
26S Proteasome regulatory subunit 6A	>B_7506	CCCAACATCCGAGTTGCCCTTCGAGCCGACTCATACCTCCTTCATTCTATCTTACCTAACAAGATCGATCCTCTGGTCTCCTTGATGATGGTGGAGAAAGTACCTGACTCGACGTACGAG
26S Proteasome regulatory subunit 6A	>B_7602	GGTGAAGGTTCAAGAATGGTTCGAGAACTATTCGTCATGGCTAGAGAACATGCTCCTTCGATCATATTTATGGATGAAATTGATAGTATTGGTTCATCGAGAGGTGGAGAAGGTGGTGGA
26S Proteasome regulatory subunit 6A	>B_5389	TCCTACTTTAAATCTGACTTATCTCAACATATCATTTTCTGAACTTGCGCTGAGTGATGAATGAGGAGAATCTGTGCTGATCTTCAAGACTGTCTTCCTCCCCATTATCGGTCTCGTCCC
26S Proteasome regulatory subunit 6A	>B_12301	CGCGGTCACCGGACTTCTCGGAGTCGAAACGCTTGGTACCCACGGCATCGAGTTCGTCAATGAAAATGATCGAAGGAGCCTTCTCTTTGGCAAGAGCGAAGCAGTCCCGGACCAGCTTGG
26S Proteasome regulatory subunit 6A	>B_17142	TCGATCAAGTCGACCGGGACGCAATAATGCAGGGTCAAGAGTATCTGGTCGATTTGTGGCCATGAGCACTTTGATATTCCCTCGGGGGTCAAATCCATCCAGCTGGTTAATCAGCTCCAG
26S Proteasome regulatory subunit 6A	>B_3137	CAGCTACCAACCGTATCGATATTCTCGATCCCGCCCTTTTACGTTCAGGTCGTCTTGACCGTAAGATTGAATTCCCCCTTCCTAACGAAGAGGGCCGAGCACGCATTATGCAAATCCACT--
26S Proteasome regulatory subunit 6A	>B_9132	TATCCACACGATTCGTAGCAGCAATAATCTTGACATTATCATGCGAGGTAAACCCATCCAATTGATTAAGTAATTCTAACATAGTTCTTTGCACTTCCCTATCACCTGTCTTATCAGATG
26S Proteasome regulatory subunit 6A	>B_7064	CATCAACTTTGATGAACTGGCGAGGTCGACGGATGAGTTTGGCGGTGCTCAGCTCAAGGCTGTTTGTGTGGAAGCTGGTATGTCATGGCCCCTGACCACGACCTGGCAAACTGTTACTGA
26S Proteasome regulatory subunit 6A	>B_1403	TCATTAAAACCTCTACCCGTCAAACTGTGTTCCTACCCTTGATCGGCCTTGTCCCCCCAGAGAAACTCACGCCCGGTGACCTTGTTGGTGTCAACAAAGATTCCTACCTGGTTCTTGATA
26S Proteasome regulatory subunit 6A	>B_5277	GTTGAAGTCGTAACGTCTCTGAGCGCATAACCTATTCGACGGGTGAGTTACCTTGAATCTACAGCTAGAGTAGCAATAGGCGCACCTTAATGTCGTTCTCAATAAGTCGTATTCGAGAAT
26S Proteasome regulatory subunit 6A	>B_5056	AGCAGTTGCGCATCAGACTTCTGCAACCTTCTTACGTATTGTTGGTTCAGAATTGATTCAAAAATACCTTGGTGATGGTCCAAAATTGGTTAGAGAGTTATTCAAGGTAGCAGAGGAGAA
26S Proteasome regulatory subunit 6A	>B_7307	CAATGTCAACTTTGAGGAGCTGGCCCGGAGCACCGACGAGATGAACGGCGCGCAGCTCAAGGCCGTCTGCGTCGAGGCCGGCATGATTGCCCTCCGCGAGGGCGCCACCGTCCTCGACCA
26S Proteasome regulatory subunit 6A	>B_2165	GTTGGGGGGCTGCAAGTTTTAAAAAGGTAGCATTTGATTGAGCAGCACAAGCACGTGCAAGCAGCGTTTTTCCTGTACCAGGAGGTCCGTACATAAGCGCTCCCTTTGGAGGTTTGATGC
26S Proteasome regulatory subunit 6A	>B_6606	TTGATCGGTCTCGTGGATCATGAGAAGCTCAAGCCGGGCGACCTGATAGGTGTGAATAAGGATTCCTACCTCATTCTGGATACGCTGCCCGCAGAATACGACAATCGCGTGAAGGCGATG
26S Proteasome regulatory subunit 6A	>B_5684	GCTTTCTCTTTGGCAGCCTCGGAGCCAGCACGGATCTGCTTCTGAAGCCAGCTCAGGCCATTCGCCAGAACATCCTCAACTTGGGCAAATAGGGTACCATGAGGCGTCGTTGTGCCATAT
26S Proteasome regulatory subunit 6A	>B_10227	TTGGAGTTGCTGAACCAGTTGGATGGTTTCGCCTCAGACGACCGTGTTAAGGTCCTTGCTGCGACGAACCGAGTCGACGTCTTGGATCCCGCTCTGCTACGTTCTGGACGTCTGGACAGG
26S Proteasome regulatory subunit 6A	>B_15665	TCTCATCGGCCTCGTAGACCACGAAAAGCTCAAGCCTGGCGACCTCATCGGTGTGAACAAGGACTCCTATCTCGTGCTTGATACGTTACCCGCGGAGTACGACAGCAGGGTCAAGGCTAT
26S Proteasome regulatory subunit 6A	>B_7497	GTGGTCAACGAACGACCCGTAGATGAATCAAAGCCACTTACTCGATTAGTCGCCATGATTACCTTGACATCACCACGTGTGTCAAATCCGTCCAGTTGATTCAATAACTCCAACATGGTA
26S Proteasome regulatory subunit 6A	>B_7453	GCAAGAAAGTGGCAGATGTTTGGTTGGCTACAGCTTTAGCGAGTAACGTTTTACCTGTACCGGGCACACCGTACAGGATGACACCCTTCGGAGGTCGGATCCCCATCTCTTCGTACAATT
26S Proteasome regulatory subunit 6A	>B_7511	AGATGTACATCGGTGATGGTGCAAAATTAGTCCGAGACGCGTTTGAATTAGCGAAAGAGAAAGCCCCTGCCATCATATTCATCGACGAATTGGACGCTATCGGTACCAAGAGGTTCGACA
26S Proteasome regulatory subunit 6A	>B_9468	ATCCTTGGCCCCGTCCGACCGAAACTCACCTCTGCTCCCGCCGACACACAGACCAGCTCCACTCGATCCTCCCGACCAAGCAGGACCCGCTCGTCGCCCTCATGATGGTCGAAAAGGTGC
26S Proteasome regulatory subunit 6A	>B_8859	CCATTGTTTCCAGCGCGACTGGTCCCGAATACTATGTCTCGATTATGTCTTTCGTCGATAAGGATCTCCTCGAACCGGGCGCCTCCGTCCTCTTGCATCACAAATCGGTTTCTGTCGTTG--
26S Proteasome regulatory subunit 6A	>B_1411	AAGCATGGCAATGGAGGAGTCGGCCTCGGGAGGCAAAATATCGACGAGGGCGTTTGAATGTCGGTGGAGGGCGACGGATGAAGAAGGTTTGAGTAGTTCACGGTCAAGAGTTGATAAAAT
26S Proteasome regulatory subunit 6A	>B_7448	CCCTCGGTATCACCCCACCCAAAGGTTGTCTGATGTATGGACCTCCTGGTAAGTCAGGCGCCGCTGAGTAATGGGTAAGAGCTTATCAGATCTTTAGGTACCGGTAAAACCCTTCTTGCT
26S Proteasome regulatory subunit 6A	>B_14657	AGTTCTATGTTGGTATCATGTCGTTTGTCGACAAGGACCTGCTCGAGCCCGGATGCTCGGTCCTGCTGCATCACAAGACGCACGCTGTCGTTGGTGTCCTTGCGGATGACACCGACCCCA
26S Proteasome regulatory subunit 6A	>B_5374	ATGAAGCTTGAAAATGTGTCGTTTTGTTTTCGTATCTGGCAGTGGGAACTCTATTCTATCAGTCTTGCTAGTTCACGTTGTATGTGATGACTCACCAATCTTCCGGTCAATTCGACCTGG
26S Proteasome regulatory subunit 6A	>B_8133_dd0	CCCCCTGCTGCCTGCTTTCATCTGCTCCCTGCTGACACGGCTCATTCAGTCAACTCCCATACCTTGTCGGAAACGTGGTCGAGATCCTCGATCTGGATGTAGAAGAAGACGCTGCCGAAG
26S Proteasome regulatory subunit 6A	>B_9484	TAGTGCTCGTGGTTGATCTCGGTAAAGCCCTCGCGCAGCGCAATCATGCCCGCCTCGACACACACCGCCTGCGCCACACAGGGAGAGAGGCCGCACGTGTCAGGACGAGGTCCTCCATCG
26S Proteasome regulatory subunit 6A	>B_11291	CCATGGGCGTGGGGACCCTGGAGGAGATCATCGATGACGACCACGCTATTGTCTCCTCCGGGGGTGGCTCCGAATACTACGTCAACATCATGTCTTTTGTGGACAAGGATCTTCTCGAGC
26S Proteasome regulatory subunit 6A	>B_3140	AACTCGATTTTTCTGTCGATTCGACCGGGTCGAAGAAGGGCTGGGTCCAAGATATCGATACGGTTGGTGGCCATGATAACTTTGATGTTTTGAGTCGCTTCGAAACCGTCCAGCTGGTTC
26S Proteasome regulatory subunit 6A	>B_13179	CCCAAGTGCGCCGTAATCAAGACTTCCACCCGCCAGACCATCTTCCTCCCCATCATCGGCCTCGTCGAGTCTGACGCTCTCAGACCTGGAGACCTCATCGGTGTGAACAAGGATTCGTAC
26S Proteasome regulatory subunit 6A	>B_11071	CGGACGGCAACGTGTCCAAGATGAGGTACGAGTCCTTGTTGACGCCGATCAAGTCGTTGGGCTTCAACGCCTGCGGCGCCACCAAGCCCACGAGCGGCAAGAAAATGGTCTGGCGCGTCA
26S Proteasome regulatory subunit 6A	>B_2194	GATGTTCATTGGGGACGGTGCTAAATTAGTGCGGGATGCATTCGAACTGGCCAAGGAGAAGGCGCCGGCAATAATCTTTATTGATGAGTTGGATGCAATCGGGACGAAGCGGTTCGACAG
26S Proteasome regulatory subunit 6A	>B_2492	GGCTGCAAGGAGCAAGTCGAGAAGCTACGCGAGGTCGTCGAGATGCCTCTGCTATCGCCGGAACGATTTGTCAACCTGGGCATCGACCCTCCGAAGGGTGCCCTTCTCTACGGACCTCCT
26S Proteasome regulatory subunit 6A	>B_12811	TTGTTCTTGAGTACTCTCTCCTTCGCAGTCTTAAAGTCCTCGGCCTTGACTTGCATTCTCCTCTCTCTCAATGCCAACAAACCTGCTTCCGTGCACATCGCCTTGATATCGGCACCAGAC
26S Proteasome regulatory subunit 6A	>B_12424_dd0	GGAGTGAATTTGCATAATACGAGCTCTGGCTTCCTCATTTGGAAGAGGGAATTCAATCTTACGATCCAAACGACCTGAACGTAATAAGGCAGGATCCAAAATATCAATACGATTGGTGGC
26S Proteasome regulatory subunit 6A	>B_5445_dd0	TCGAAAAGTTCGGGGTGCTTGACGGGCAGCTCGATAACCTCCTTGATCTCCTTGATCTGCTTGTCGAGACCACCGACCATCTCGTACGTGCTATCCGGCACCTTCTCAACCATCATCAGG
26S Proteasome regulatory subunit 6A	>B_14484_dd0	GGGGTCAAGGATATCGATACGGTTCGTCGCGGCGATTACCTGTCCAGTGTGTAAGTACTAATTATAGGTAAAAGGAGGGTCATGGCACACCTTGATTCGTTCGTCGCTGCTGAACCCGTC--
26S Proteasome regulatory subunit 6A	>B_3745_dd1	TGCGAGTTTTAAATAACATGCTTTGGTTTGAGCAGCACATGCACGAGCTAAGAGAGTTTTACCCGTTCCTATGATCGAAATTCCCACTTGTCAGTCAATCTGTCACACTCCAAACTTTTG
26S Proteasome regulatory subunit 6A	>B_6189	TGTCTTGTTCTCTGGATGTCAATTACGAGGAGCTAGCGAGGAGTACAGACGAATTCAACGGTGCTCAGTTGAAGGCTGTTTGTGTGGAGGCTGGCATGATTGCCCTTCGTGAAGGTGCTA
26S Proteasome regulatory subunit 6A	>B_7998	TTTCGAGGACAGGTACTGGCCTTGATGCGATCATCGCTACCGAAGCCGTCGAGCTGATTAAGCAGCTCGAGCATGGTTCTTTGCACTTCACGATCGCCTGATTTTTCGCTGTCGAACCGC
26S Proteasome regulatory subunit 6A	>B_12039	GGATCGAGGATGTCAATTCGGTTGGTGGCGGCAATGACCTGAGATTTAAGCAGAGATCCACGATGGCGCGACTCACCTTGATCCTGGCATCGCTCGAGAAACCGTCCAGCTGATTCAAGA
26S Proteasome regulatory subunit 6A	>B_11187	GGCGGCCAGAACCTTGATACGGTCGTCTGATGCGAAACCGTCGAGCTGGTTGAGGAGCTCAAGCATGGTTCGCTGTACTTCTCTGTCACCGCTCTTCTCGCTGTCGAAACGCTTCGTACC
26S Proteasome regulatory subunit 6A	>B_1308	ATGCTACTTGAAGCTCGCTGGTCCCTCCTTGGTGCAGATGTTTATTGGTGACGGCGCGAAGCTCGTGCGCGACGCCTTTGCTCTGGCGAAGGAGAAAGCGCCAGCAATCATCTTCATTGA
26S Proteasome regulatory subunit 6A	>B_1812	ATGTCGTTGAGCTTCTAGATCTTGACGTCGAGAAGGAAGCAGTTGAAGAAGGTGCCAATATAGACCTGGACGCAACTCGTGTTGGCAAATCAGCCGTCATTAAGACATCCACTCGCCAAA
26S Proteasome regulatory subunit 6A	>B_10010	GTTCGTCAATGAAAATGATCGCTGGCGCCTTCTCCTTGGCTAGCGCAAAACAGTCTCGTACAAGCTTCGCACCATCACCGATGAACATCTGCACCAACTGAGGGCCAGCAAGCTTGAGGA
26S Proteasome regulatory subunit 6A	>B_3722	CAAACTAATGCTTGTTTCTTGAAGCTTGCTGGTCCTCAGCTTGTACAAATGTTTATTGGCGACGGTGCAAAGTTGGTTCGTGACGCATTTAACCTTGCTAAAGAAAAGGCACCTGCCATC
26S Proteasome regulatory subunit 6A	>B_5156	CTTTACGGTGTCCCCGGTACTGGGAAGACGCTTCTTGCCAAAGCCGTCGCCAATCAAACATCCGCCACTTTCCTTCGTGTCGTTGGTTCAGAGCTTATTCAGAAGTACCTCGGAGATGGA
26S Proteasome regulatory subunit 6A	>B_15005	TGTTCCGTCTTGCTCCACCACAAGACCCATGCCGTCGTAGGTGTTCTCGCCGATGACACCGACCCGATGGTTTCAGTGATGAAGCTCGATAAAGCACCTACCGAGAGCTATGCGGACATT
26S Proteasome regulatory subunit 6A	>B_3888	CACGAGAGTCGAATTCTGCCGGAAGAGTATCAAGAATGAGGTACGAATCTTTGTTCACACCCACGAGGTCGCTTGGTTTTAGTTTCTCGGGGGGAACAAGGCCGATAAGGGGAAGGAAAA
26S Proteasome regulatory subunit 6A	>B_5741	AGAATTTCCACCACCTTCGAAACGAGATACGGCAGCACTTTGTTCTGCTTGATCTTCGTCATGTTGTCCTGGATCTTCTCGACCATCTGCTCACGCTCATGTGAGAGGCGAAGGTTCTCC
26S Proteasome regulatory subunit 6A	>B_1_dd3	TGTTGATGTCCTCGACCCTGCCCTTCTCCGATCTGGACGATTAGATCGAAAGATCGAATTCCCTCTCCCTAACGAGGAAGCCCGTGCCCAGATCTTGCAAATCCATTCCCGCAAAATGAC
26S Proteasome regulatory subunit 6A	>B_7338	ATGTTTATTGGAGACGGTGCAAAACTAGTACGAGATTGTTTCGCCCTCGCAAAGGAGAAGGCGCCATCAATCATCTTCATCGACGAACTCGATGCAGTCGGAACCAAGCGATTTGACTCT
26S Proteasome regulatory subunit 6A	>B_15268	TTGGGAAGAGGGAATTCAATCTTTCGATCGAGACGACCAGATCGTAGCAACGCGGGATCCAGTACATCCACACGGTTGGTAGCTGCTAGGACCTTGATACGCTCATCTGAGGCGAAACCA--
26S Proteasome regulatory subunit 6A	>B_16978_dd0	TCTGCTATTCCGCTGTGGAAATGCTCATGGTTTAACTGAGTGGCACCTTCTCGAAGCGCAATCATACCCGCCTCGACACAGACCTAAGAATCAGGCGTTCAGGAAACCATGCGTAAAAAA
26S Proteasome regulatory subunit 6A	>B_12260	TAGTACACTAGACGAGTCTTCTTCTTGGCCTGGACCTCAGCAATACCCATCAAGAAATCGTCATGGGTCAGTTGGTTGGCTCCACGACGCAGTGCCAACATTCCTGCCTCAACACAGACA
26S Proteasome regulatory subunit 6A	>B_5742	TTGCGGGCCTGAACCTCGAGGATACCGCCCATGAAGTGCTCATGCGAGAGCTGGGTCGCGTTCTGACGGAGAGCAAGCAGCATGTCAGCGAAACCCCATCCACGATCACCTACCATTCCA
26S Proteasome regulatory subunit 6A	>B_13357	TAGAACAATGGGTTAGCCTTCTTGGCCTGCACCTCCAGAATGCCCCCCATGTAATGCTCATGATCAAGGACCGTCGCTCCTTCCCTCAATGCAATCATTCCCGCCTCAACACAGACTGCC
26S Proteasome regulatory subunit 6A	>B_2201	TGAATGTGGGTAAAGGAGTGAACTTTGAAGAGCTGGCACGATCGACAGACGAGTTCAATGCCGCCCAACTACGCGCAGTGGCGGTCGAGGCTGGGATGATTGCCCTAAGAGAAGGGGCAA
26S Proteasome regulatory subunit 6A	>B_2510	TGCTTGGTCCGCAGCACTCTCTCCCTAGCCGAACGGAAGTCGGCCATCTGCACACGCATGCGACGCTCACGCAGAGCCATCAGACCAGCTTCGGAGCAGATGGCCTTGATGTCGGCACCC
26S Proteasome regulatory subunit 6A	>B_3298	TCTGCTATACCGCTCAAGAAGTGTTCGTGATTTAGCTTAGTTGCACCTTCGCGTAGTGCAATCATACCGGCCTCCACACAGACCGCCTTGAGTTGGGCTCCGTTGAACTCGTCCGTACTC
26S Proteasome regulatory subunit 6A	>B_5309	TCAGCAATACCAGAGTGGAAATGTTCGTGATGGATAACACTTGCACCTTCACGAAGTGCGATCATACCCGCTTCAACGCAGACAGCCTTCAGCTGCGCAGCGTTGAACTCGTCTGTACTA
26S Proteasome regulatory subunit 6A	>B_9995	TGGCCTGCTCACCGGACGTCAATTACGAAGAGCTTGCACGGAGTACGGATGAGTTTAACGGTGCACAGTTGAAGGCGGTGTGTGTGGAGGCCGGCATGATTGCTCTGCGGGAAGGAGCGA
26S Proteasome regulatory subunit 6A	>B_17589	GAGCTCCTAAAGGTGCGCTAATGTACGGTCCTCCTGGTACCGGTAAGACTTTGTTAGCTCGTGCTTGTGCGGCTCAAACCAATGCTACATTTTTGAAATTAGCTGCCCCTCAATTAGTTC
26S Proteasome regulatory subunit 6A	>B_14320	ATCGAGAACATCGACACGATTCGTTGCAGCTAGAACCTTGATCCGATCGTCCGAGGCGAATCCATCAAGCTGGTTGAGAAGCTCCAACATGGTTCGTTGCACTTCACGGTCACCGGACTT
26S Proteasome regulatory subunit 6A	>B_8000	AAGTAAAACTGATCGTTCTTCTTGCGCGACTGCACCTCGAGAATGCCGCTGAGGTAATGCTCGTGATTCAGTGCCGTAGCGCCTTCTCGGAGCGCGATCATGCCTGCCTCGACACAGACT
26S Proteasome regulatory subunit 6A	>B_14822	CGGGCAGCTTGTCGAGCACCAAGTAGCTGTCCTTGTTGACACCGATCAGGTCACCGGGACGGAGCTCTTCCGCAGGTACAAGACCGATGAGGGGCAAGAAGATCGTCTGACGTGTACTCG
26S Proteasome regulatory subunit 6A	>B_8014	CATCGAGTTCGTCAATGAAGATGATCGACGGGGCCTTCTCCTTAGCGAGGGCGAAGCAATCTCGGACGAGTTTAGCACCATCACCAATAAACATCTGTACAAGTTGAGGACCGGCGAGTT
26S Proteasome regulatory subunit 6A	>B_13075	GGTTGGAGCTTTTTCCTTTGCCAATTCAAAAGCATCACGAACCAACTTTGCACCATCACCAATAAACATCTGCACCAATTGAGGAGCCGCCAATTTTAAGAAAGTAGCATTTGATTGTGC
26S Proteasome regulatory subunit 6A	>B_12481	AGGTGTTGGCCGCCACAAACAGAGTCGACACTTTGGACCCTGCCCTTTTGCGTTCTGGTCGTTTGGATAGAAAAATCGAATTCCCTTTACCTTCTGAGGAGGCTCGTGAGTCTGTGTTGA
26S Proteasome regulatory subunit 6A	>B_10158	TGCGGTGAACTGGGCGGAGCTGGCGCGCAGCACGGACGAGTTTGGCGGCGCGCAGCTGAAGGCGGTGTGTGTGGAGGCGGGGATGATCGCGTTGAGGAATGGGAGGAGCAGGATTAGTCA
26S Proteasome regulatory subunit 6A	>B_4633	GGCATCAAAGCTCCTAAGGGAGCGTTAATGTATGGCCCTCCCGGTACTGGGAAGACATTACTAGCAAGAGCGTGTGCTGCACAGACAAACGCTACCTTTTTGAAATTGGCTGCTCCGCAG
26S Proteasome regulatory subunit 6A	>B_3977	GGAATCATATTCCGAAGGCAACGTATCCAAGATCAAGTATGAGTCTTTATTGACCCCAATCAAGTCATTGGGCTTCAAGTTCTCGGGTGCAACCAACCCAATCAATGGTAGGAAGATGGT
26S Proteasome regulatory subunit 6A	>B_16164	TGTTCATTGGTGACGGCGCCAAGCTGGTGCGCGACTGCTTTGCCCTGGCCAAGGAGAAGGCGCCCTCCATCATCTTCATCGACGAGCTCGACGCCGTCGGCACCAAGCGTTTCGATTCGG
26S Proteasome regulatory subunit 6A	>B_14094	GGTGCTGCCTTACCTTGTGGGAAATGTAGTGGAAATTTTGGACATTGATCCTGATATTGACGAAGACTCGGAAGACGCCAAGGCACAGGCCGAGTCGGTCGGTCGTCCCAAACCTGGCAA
26S Proteasome regulatory subunit 6A	>B_12264	GCGTAGGTCACATCGGGTTTCTCATCCTGTCCCAACATCTCGACACTCGAGTCTGCATTGGGTGGCAAGACATCGACCAGGGCATTGGAGTGGCGATGAAGAGCGACTGAGCAAGATGGT
26S Proteasome regulatory subunit 6A	>B_12904	AAAACGCTTCGTACCAACCGCATCCAACTCATCGATGAAGATAATTGCTGGTGCCTTCTCTTTGGCCAAAGCAAAACAATCTCGAACCAGCTTCGCGCCATCACCAATGAACATCTGTAC
26S Proteasome regulatory subunit 6A	>B_1942	TCCATGTTTGTCGGCAAATGCCTTCAACTGGCTCTCAGTCCAGGTATCGAGGATCCAATCCTTGACGCTGAGCCAGGCAGATTGGGCGCTACCCTCAGTCTCATACCAGTTGGCCTTTAC
26S Proteasome regulatory subunit 6A	>B_132	CCGAAGCGCAATCATACCCGCCTCCACAGTCACAGCCTTGAGCTGTGCTCCGTTGAACTCGTCGGTAGATCGTGCCAGCTCCATCCAGTTGATGGAGTCGTCGCAGGTCATCTTTCGCGA
26S Proteasome regulatory subunit 6A	>B_770	GGTCCTCCAGGTACTGGTAAGACTTTACTTGCTCGTGCGTGTGCGGCTCAAACAAATGCAACTTTCTTAAAGTTAGCGGCTCCTCAATTAGTTCAAATGTTCATCGGTGAAGGTGCCAAG
26S Proteasome regulatory subunit 6A	>B_6802	GAACTCTGAGGGTAAAGTGTCCAGTATCAAGTACGAGTCCTTGTTCACCCCTACGAGATCGTTCGGTTTCAGCGTATCCGGGTCCACGAGCCCTACCATGGGCAAGAACACCGTCTGTCT
26S Proteasome regulatory subunit 6A	>B_11970	GATTCTCGTGTAAAAGCTATGGAGGTTGATGAAAAACCCACCGAAACTTATTCTGATGTGGGTGGGTTGGATAAACAAATTGAAGAACTGGTGGAGGCCATTGTATTACCTATGAAACGT
26S Proteasome regulatory subunit 6A	>B_7133	CAAGAATATCTATTCTATTAGTTGCTGCAATCACCTTTATACGGTTGTCTGAGCTGAATCCATCCAATTGATTGAGTAATTCTAACATTGTTCTCTGTACCTCTCTGTCACCTGATTTGT
26S Proteasome regulatory subunit 6A	>B_6452	GTCGGCCTCGTCGACCCCGCCACCCTCCGCCCGAAAGACCTGATCGGCGTCAACAAGGACTCGTACCTCGTGCTCGACACCTTGCCTGCCGAGTTTGACTCGCGCGTCAAGGCGATGGAG
26S Proteasome regulatory subunit 6A	>B_2083	CTGATGATAGAGTAAAAGTGTTGGCAGCAACAAACAGAGTCGATACCTTGGACCCTGCATTATTGAGATCAGGAAGATTGGACCGTAAGATTGAGTTTCCGCTTCCATCGGAGGAGGCTA
26S Proteasome regulatory subunit 6A	>B_16631	CACAGTTAAAAGCAGTATCGGTGGAAGCAGGTATGATTGCCTTGAGAAATGGGCAATCCTCCGTCAAGCATGAAGATTTTGTTGACGCCATAGGTGAAGTGCAGGCAAGAAAATCAAAGT--
26S Proteasome regulatory subunit 6A	>B_12287	ACATGGCACTCACCCTCAGCGATACCACTCAAGAAGTGCTCGTGGTTGAGCTTCGTCGCACCCTCCCGCAGAGCGATCATACCCGCCTCCACGCACACCGCCTTTAGTTGCGCACCGTTA
26S Proteasome regulatory subunit 6A	>B_12276	CCGTTGCACTTCTCGGTCACCGCTCTTCTCCGAGTCGAATCGCTTGGTGCCAATAGCATCGAGCTCGTCGATGAAGATGATGGCAGGTGCCTTCTCCTTCGCCAGCTCAAACGCATCGCG
26S Proteasome regulatory subunit 6A	>B_3727	CTATTTTTTTGCCAATGATTGGCCTTGTTGACTCTACCAAACTCAAGCCAGGTGATCTTGTAGGCGTCAACAAAGAATCCTATCTTATCTTGGATACTCTTCCTGCCGAGTGAGTTTTAG
26S Proteasome regulatory subunit 6A	>B_1068	TCGAACTTGCCAAGCAAAAAGCGCCTGCTATCATTTTTATCGACGAGTTGGATGCGATTGGAACAAAGAGGTTTGACAGCGATAAAAGTGGTGACAGGGAAGTGCAGAGGACAATGTTGG
26S Proteasome regulatory subunit 6A	>B_1771	AGCGATTTGTCAGCCTCGGTATTGAACCCCCCAAGGGTGTCCTTCTCTATGGTCCTCCCGGTACCGGTAAAACTCTTTGTGCTCGAGCCGTCGCCAACCGAACAGACTCTACCTTTATAC
26S Proteasome regulatory subunit 6A	>B_5377	AAAACCCTGTTAGCTCGAGCTTGTGCAGCACAGACCAAAGCTTGTTATCTCAAACTCGCTGGTCCAGCTCTGGTGCAGATGTACATTGGTGACGGTGCCAAATTAGTCCGTGACGCTTTC
26S Proteasome regulatory subunit 6A	>B_5356_dd0	GTACGGGAAAGACCCTGCTCGCTCGTGCATGTGCCGCACAGACGAAAGCGTGCTATCTGAAACTCGCCGGCCCGTCGCTGGTGCAGATGTACATCGGTGACGGTGCTAAACTCGTCCGAG
26S Proteasome regulatory subunit 6A	>B_7563	GTGCGAATATGGCCACCACTTACCTCTACCACCTTCGATACCAAGTAAGGTAATACCTTATTCTGCTTGATCTTGGTCATGTTATCACCGATCTTATCTGTCATCTGCTCTCTCTCGTGT
26S Proteasome regulatory subunit 6A	>B_13165	CGCCAGGCAGGCAGGATCTGACGCATGTGGGTCATCAGATCTTGGACATCGACCCGGACGTGGATGAGGACTCAGAGGAGGGCGCGAATGTGGACTTGGACGCGCAGCGCAAGGGCAAGT
26S Proteasome regulatory subunit 6A	>B_6449	TACTCCGTGCGATCTCTTCGTAATTAACGTCAGGTCCAACAGTCATCTTGCGTGAATGGATTTCGAGGATGCGCGCGCGCGCGGTCTCATTCGGTAATGGGAATTCGATCTTGCGGTCAA
26S Proteasome regulatory subunit 6A	>B_7327	CACGTATTCTTCAAATCCATTCACGTAAAATGACCGTTGGAACAGAGGTTAATTACGAGGAATTGGCACGTTGCTGTGATGAATTTAATGGAGCTCAATGTAAAGCTGTCTGTGTAGAAG
26S Proteasome regulatory subunit 6A	>B_5081	GGTATAAAGCCACCTAAAGGTGCCCTCATGTATGGTCCACCAGGTAGGTTTTGATTGAAAAGCTATTCTGGAAAGTCTAACGACCTTCAAGGTACTGGTAAAACTATGCTTGCTAGAGCC
26S Proteasome regulatory subunit 6A	>B_15006	CTATCCCGCAGTTGCTGAACCAAATGGACGGTTTCGACTCTCTCGGTAGAACAAAGATCATCATGGCAACGAACAGACCCGATACACTCGATCCAGCATTGTTACGACCAGGTCGATTGG
26S Proteasome regulatory subunit 6A	>B_3142	CAAAACTTGTTCGCGATGCATTCAACTTAGCCAAGGAAAAGTCACCAGCAATCATTTTCATTGACGAGATCGACGCTGTAGGAACAAAGCGATTTGACAGTGAAAAATCCGGAGACCGTG
26S Proteasome regulatory subunit 6A	>B_4125_dd0	CAGAGTCGAAACGTTTGGTACCAACGGCGTCAAGTTCGTCGATGAAGATGATTGCTGGTGCCTTCTCTTTGGCGAGGGCGAATGCGTCGCGAACAAGCTTGGCACCGTCACCAATGAACA
26S Proteasome regulatory subunit 6A	>B_7469	CGCGTCGTAGCTTCGAGGAGCTGGCAAGATCAACAGAAGATATGAATGGTGCTCAGCTCAAGGCGGTATGTGTAGAAGCGGGAATGGTATGTTTTCTTTTTTTCATTCATGTGATCGTAG
26S Proteasome regulatory subunit 6A	>B_211	ATCGAATTCCCATTACCAACAGAGGACTCAAGAGCCCAAATTCTACAGATCCATTCCAGAAAAATGACTACAGATGATGACATCAACTGGCAAGAACTAGCAAGATCTACAGACGAATTC
26S Proteasome regulatory subunit 6A	>B_4951	TGCGCTGTAGTGAAGACTTCTAACAGAGTCACTTCATTCCTTCCATTTGTTGGTCTGGTTCCTGCTGAGGAGCTAAAGCCCGGGGACTTAGTGGCCCTGCATAAAGAGACGAATATTGTT
26S Proteasome regulatory subunit 6A	>B_11626	TGTCCGTCGAGGACAGTGTCAACTGGGCGGAATTGGCCCGCAGCACAGACGAATTCGGTGGTGCCCAGCTCAAGGCCGTTTGTGTCGAAGCCGGTATGATCGCCCTCCGGAAAGGCATGA
26S Proteasome regulatory subunit 6A	>B_15050	GTGCTTGATGATCAGCTTGCCATTACGCAAAGCAATCATACCGGCTTCAACGGTAACAGCCTTAAGCTGCGCACCGTTGAATTCATCGGTCAGTCGCGCCAACTCTCTCCAGTTAACCAG
26S Proteasome regulatory subunit 6A	>B_1842	GTCGGAATCGAAACGCTTGGTACCAATGGCATCCAATTCATCGATAAATATGATTGTGGGAGCCTTTTCCTTAGCTAATGCAAACGCATCTCGCACCAACTTGGCACCGTCTCCTATGAA
26S Proteasome regulatory subunit 6A	>B_10390	CAGCCATCATCTTCATTGACGAGCTGGACGCAGTAGGCACCAAGCGATTCGACAGCGAAAAAAGCGGCGATCGAGAAGTACAGCGCACCATGTTGGAGCTTCTCAACCAGCTGGACGGCT
26S Proteasome regulatory subunit 6A	>B_16091	TGCTCTGATGTATGGTCCTCCCGGAACGGGCAAGACACTTCTTGCTCGAGCCTGCGCTGCCCAGACCGACGCCACATTTTTGAAGTTGGCCGGCCCTCAGCTTGTTCAGATGTTCATTGG
26S Proteasome regulatory subunit 6A	>B_10669	TTCGGCTCCGACGACCGTGTCAAAGTGTTGGCCGCAACCAACCGTGTGGACGTGTTGGATCCAGCGTTGTTAAGATCCGGGCGTTTGGATAGAAAGATCGAGTTCCCCTTGCCCACCGAG
26S Proteasome regulatory subunit 6A	>B_925	ATTAGCAAGATCTACGGACGAATTCAACGGTGCACAACTTAAGGCCGTTACTGTGGAGGCCGGTATGATTGCCTTGCGAAATGCACAGAATGTTATCAAACATGAGGACTTTGTGGATGC
26S Proteasome regulatory subunit 6A	>B_3768	AAGTACGAGTCCTTGTTGACACCAATTAAGTCATTGGGCTTCAATTTGGCTGGATCTACGAGGCCAATCAACGGCAAGAAGATGGTCTGTCTCGTAGAAGTTTTGATCACGGCAGACTTG
26S Proteasome regulatory subunit 6A	>B_4885	GGCGTCTAATTCATCGATAAAGATAATCGTTGGAGCCTTTTCCTTAGCCAAAGCAAATGCATCACGCACCAGTTTGGCACCTTCACCGATAAACATTTGCACCAGTTGTGGAGCAGCTAA
26S Proteasome regulatory subunit 6A	>B_6902	CTCTGATAAGTCTGGTGACCGCGAAGTTCAGCGCACCATGCTGGAACTTTTAAACCAGTTAGACGGCTTCTCGAGTGACGATCGCATCAAAGTGGTGGCTGCAACAAACCGTATTGATAT
26S Proteasome regulatory subunit 6A	>B_15882	ATCGTGTGAAAGTTCTTGCTGCCACAAACAGAGTGGATGTACTGGATCCCGCATTATTACGTTCGGGACGTCTAGATAGAAAAATTGAGTTTCCATTACCTTCCGAGGATGCTAGGGCAC
26S Proteasome regulatory subunit 6A	>B_7647	AGTGGCATGAGACTGAGCTCGAGCGCTGGCTCTCTGACCATGACGTCCCGTACCCCACACCCTCCGACCGTAAGGACCTCGAGAACTTGATCCAGAAGAATTGGGACAGCTACGCAGTCT
26S Proteasome regulatory subunit 6A	>B_10506	GTTGGAGCTTTTTCCTTAGCTAAAGCAAATGCATCACGAATTAATTTAGCACCGTCACCAATAAACATTTGAACTAATTGTGGAGCTGCTAATTTTAAAAATGTAGCTTCTGATTGAGCC
26S Proteasome regulatory subunit 6A	>B_11225_dd0	TCCAGCTCATCAATGAAGATGATGGCGGGCGCCTTTTGTTTGGCGAGTTCAAAGGCGTCGCGGACAAGCTTGGCGCCGTCACCCAAGTACATCTGTACAAGGGCAGGACCGGCGAGCTTC--
26S Proteasome regulatory subunit 6A	>B_14178	GGACGCCGACAAGCTAAAGCCCGGTGACCTCATTGGAGTCAACAAGGACTCATATCTTATTCTCGATACCCTTCCAGCTGAATATGACAGCCGTGTCAAGGCCATGGAAGTTGATGAGAA
26S Proteasome regulatory subunit 6A	>B_5734	CAGCTCAAGCATGGTACGCTGGACTTCACGGTCACCAGCTTTGTTGCTGTCGAAACGCTTGGTTCCAACTGCATCCAGCTCATCGATGAAGATGATGGCAGGAGCCTTCTGCTTGGCAAG
26S Proteasome regulatory subunit 6A	>B_12991	GGACCGCAAGATCGAGTTCCCTCTGCCAAACGAAGAGGCCCGCGCACAGATTCTCAAGATCCACTCACGCAAAATGAAGGTTAACCCCGGCGTCAACTGGGGTGAACTCGCTCGAAGCAC
26S Proteasome regulatory subunit 6A	>B_15983	GCGACTTAATCGGTGTGAATAAAGACTCTTACCTTGTACTGGATACCCTACCCGCCGAATATGACAGTCGTGTTAAGGCTATGGAGGTGGATGAGAAGCCAACGGAACAATACACTGATG
26S Proteasome regulatory subunit 6A	>B_1341	ATCGACGAGCTGGACGCCGTCGGTACCAAACGTTTCGACAGCGAAAAGAGTGGTGACCGTGAGGTGCAGCGTACCATGTTGGAGTTGCTTAACCAGCTCGACGGTTTCGCTTCGGACGAC
26S Proteasome regulatory subunit 6A	>B_6444	AGGAATCTGTGGAGCTTCCTCTCACACATCCGGAACTATATGAGGAGATGGGTATCAGCCCACCAAAGGGTGTCATCCTCTATGGTGCACCTGGAACGGGCAAGACACTCCTCGCGAAGG
26S Proteasome regulatory subunit 6A	>B_7275	TGTCCACCTTGGAAGATCTCGATGACCTTGAGCGCGAGAACAAGGAGGATAAGAATGGCGATGGCGACAAAGACAAGAAGTCCAAGAAGTCCGACCAAAATGGCGATGCTGAGATGAAGG
26S Proteasome regulatory subunit 6A	>B_2913	CGTCCAATTGACACCCTCCTCAACCGTCATTTTCCTGCTGTGAATTTTAAGAATGCCAGCGCGGGCCTCCTCGTTCGGGAGCGGAAACTCAATTTTGCGATCGAGACGACCGGATCTGAG
26S Proteasome regulatory subunit 6A	>B_13227_dd1	AGAGCGCAGCAATGCAGGGTCCAGAATGTCAATTCGATTGGTGGCAGCGATGACCTTGATTCGGCTGTCTGAGCTGAAACCGTCCAGCTGATTGAGCAGCTCGAGCATGGTTCGCTGCAC
26S Proteasome regulatory subunit 6A	>B_17187	GCTTTCAACTGAGCGCCATTGAACTCGTCCGTGCTACGCGCCAACTCTTCGAAATTTACGTCTGGGCTAACAGTCATCTTCCGTGAGTGGATTTCGAGGATACGGGCGCGAGCGGTCTCG
26S Proteasome regulatory subunit 6A	>B_1761	CCACCAACCATCTCATATGTACTATCAGGAACCTTTTCGACCATCATGAGAGAGACGAGGGGGTCGATCTTGTTGGGGAGGATGGAATGGAGGAGGTAAGAATCGGCTCGAAGGGAAACT
26S Proteasome regulatory subunit 6A	>B_6676	GAAGCAGTCACGCACAAGTTTTGCGCCGTCTCCAATAAACATCTGCACGAGTTGTGGGCCTGCGAGTTTGAGAAAGGTGGCTTCGGTTTGAGCGGCGCAAGCTCGAGCGAGAAGCGTCTT
26S Proteasome regulatory subunit 6A	>B_3610	CTGCTGGGCTTTCAAGTATGCCAACCTAGAATTTCGGCGGACGGCAGCGACAAGTTTGTCGCGAGTCGAAGGCTGCGGAGCTGGAATACCGTACTTATCAAGCCATGCCTTGAGGTCGGA
26S Proteasome regulatory subunit 6A	>B_10012	AACATTGTACGCTGCACTTCGCGATCGCCACTCTTCTCGCTGTCAAAACGCTTCGTGCCAACGGCGTCGAGTTCGTCAATGAAAATGATCGCTGGCGCCTTCTCCTTGGCTAGCGCAAAA
26S Proteasome regulatory subunit 6A	>B_8799_dd1	ACCAGCTTGCTTTGTCCTTTTCGAAGAGCGATCATACCAGCTTCGACGCAAACAGCTTTCAACTGGGCTCCTCCCATTTCGTCGGTAGATCTGGCAAGTTCGTTCCAGTTGATGTTGCCC
26S Proteasome regulatory subunit 6A	>B_2539	TCAGCGCCGATGCCGACCTGGTGAGCGAACCAGGCAAAGGTGTCGCGGACAGAGTCTCCAATCTTAGCGAAGATGGTCTCCGAAGGCGATGAGGTGCCGTGCTTGAAGTAGTTGTAGTTC--
26S Proteasome regulatory subunit 6A	>B_2435	ATCAACGAACCTTTCGGTGCTTTAATACCGATCTTCTTGAACCGCTCAGCTTCCTTCATTGGCCATACCACTGCCTCAACAAGCTCTTCGATTTGCTTATCCAACCCGCCCACATCTGTG
26S Proteasome regulatory subunit 6A	>B_5289_dd0	CGCAAGTTCGAACGTGTCTCGTACGAGTTTCGCGCCGTCGCCAGTGTACATTTGCACAAGTGAAGGACCAGCGAGTTTTAGGAAGCATGCTTTGGTCTGTGCAGCACATGCGCGCGCCAA
26S Proteasome regulatory subunit 6A	>B_12252	TTAAGATATGTAGCATTCGTCTGTGCAGCACAGGCACGAGCCAATAATGTCTTTCCTGTTCCAGGAGGACCATACATCAACACTCCCTTAGGTGGCTTGATACCAAGATTCTTGAAACGT
26S Proteasome regulatory subunit 6A	>B_5064	ACGTTTCGATAGTGATAAATCTGGTGATCGTGAAGTACAAAGAACTATGCTTGAATTACTTAATCAACTGGACGGTTTCAGCTCAGATAACCGTATAAAGGTGGGTAATGGACTTTAATA
26S Proteasome regulatory subunit 6A	>B_3253_dd0	TATCCAGAATGAGGTATGAATCCTTGTTAACACCGATGAGATCGCCGGGCTTCAACTTCTCGGGGTCGACCAAACCGATCAGCGGGAGGAAAATGGTCTGTCTGGTTGAGGTCTTGATGA
26S Proteasome regulatory subunit 6A	>B_14468	AGACCATCTTCCTGCCGCTAATCGGCCTTGTCGATCCCGCAACCCTGAAGCCTGGCGACCTCATTGGTGTCAACAAAGACTCGTACCTCATTCTTGATACGCTCCCTGCCGAGTATGACA
26S Proteasome regulatory subunit 6A	>B_11911	GGAAAGTCTGCCGTTATCAAGACATCAACCCGTCAAACCATTTTCCTGCCACTCATCGGTCTAGTTGATCACGAGAAACTCAAGCCGGGCGATCTCATTGGAGTGAACAAAGATTCATAT
26S Proteasome regulatory subunit 6A	>B_11050	TTGATGCCGATCTTCTTGAAGCGCTCTGATTGCTTCATGGGCCAGACGATGGCCTCCACCAGCTCCTCAATCTGCTTGTTCAGTCCTCCGACATCTGTGTACTTCTCCGTTGGCTTCTCA
26S Proteasome regulatory subunit 6A	>B_1201	TATTGGTGGCGGCCAGGACCTTAACTCTGTCGTCTGACCCGAACCCATCCAACTGGTTTAACAGCTCCAACATTGTTCTTTGCACTTCTCTGTCACCGGACTTTTCAGAGTCGAAACGTT
26S Proteasome regulatory subunit 6A	>B_3599	GGTAGTGTGTCGAGAATAAGGTACGAGTCCTTATTGACTCCTATGAGGTCCCCAGGTTTCAGCTGGTCAGAATCCACCAGCCCAATGAGTGGCAGAAAAATGGTTTGGCGAGTAGACGTC
26S Proteasome regulatory subunit 6A	>B_8856	AGGTCGACTGGATCGAAAGATTGAATTCCCGTTGCCCAATGAAGAGGCTCGCGCCCAGATCCTCCGCATCCATTCACGAAAGATGACAATTGATGAGGGCAACATCAATTGGAGTGAACT
26S Proteasome regulatory subunit 6A	>B_10003_dd0	AATAAAGTACTACCATATCTTGTCGCGAACGTCGTGGAAGTGAGTTATGATTGTGCTTAGTTCACCCACTTCTGCTGACGGATGCAGATCCTGGACGTTGACCCAGAAGGCGAGGAGGAC
26S Proteasome regulatory subunit 6A	>B_2197	GCACCTTCCTCCGTGTCGTCGGTTCAGAACTCATTCAGAAATACTTGGGTGACGGACCTAAGTTGGTCCGTGAGCTTTTCAGAGTGGCGGAGCAACACGCTCCTTCTATCGTCTTTATCG
26S Proteasome regulatory subunit 6A	>B_8834	CAATCTGTTTGTCCAAACCTCCAACATCAGTGTACTTTTCGGTAGGCTTCTCATCGACCTCCATGGCCTTGACTCTTGAATCGTACTCGGCAGGTAGCGTATCGAGGACTAGATATGAAT
26S Proteasome regulatory subunit 6A	>B_15029	TTCTAGACGAGGAGATCTTAAGTCTTGGTACGGAAGACCTCAAGACTCGGAAACGTCTATTAGAGAACGATGCCAGAATTATGAAGAGCGAATTCCAACGGTTATCGCATGAGAAAGCAA
26S Proteasome regulatory subunit 6A	>B_7328	GGTGATGGTGCCAAACTTGTTCGTGATGCTTTTAACCTGGCTAAAGAGAAGTCGCCTGCAATTATTTTCATTGATGAATTGGACGCTATAGGAACAAAACGTTTTGATAGCGAAAAAAGT--
26S Proteasome regulatory subunit 6A	>B_5747_dd0	TTCTTGACGTCCTTGATCTTGCGGACGGCCTTCATGAGGTCCTCCTGGATGATGGCGTCTCGCTCGTTACGAATGGCAAACATACCCGCCTCGGTACAGATGTTGCGGAGGTCTGCTCCG
26S Proteasome regulatory subunit 6A	>B_6761	ATTCTGTCGGACGCTCGTCCACCTCCATGGCTTTGACTCTTGAATCAAATTCAGCTGGCAGAGTGTCCAAGATGAGGTAGGAGTCCTTGTTCACGCCAACCAGGTCACCCGGCTTCAGCT
26S Proteasome regulatory subunit 6A	>B_9463	ATGGGCATGACGATGGCCTCGACGAGCTCCTCGATCTGCTTGTCGAGGCCGCCAATGTCGTTGTACGACTCTGTCGGCTTCTCGTCGACCTCCATCGCCTTGACCCGCGAGTCGTACTCG
26S Proteasome regulatory subunit 6A	>B_10052	TTTGGCAGAGGGAATTCGATTTTACGATCCAGACGACCAGATCGAAGCAGAGCAGGATCAAGAATATCAATACGGTTAGTGGCTGCAATAACCTTGATACGTTCGTCGGATGAGAAGCCA
26S Proteasome regulatory subunit 6A	>B_7576	CCTTACTTGCAAGGGCTTGTGCTGCTCAAACCAACGCATGTTATCTGAAGCTTGCTGGTCCAGCACTTGTTCAGGTAAGTTCCATTCATCATGAGATAGTGTCGTCAGTCAGCTGAACCG
26S Proteasome regulatory subunit 6A	>B_2504	TTGTCGACATCCTGCCCCCCGAGGCCGACTCCTCCATTGCCATGCTTGGCTCAGATGAGAAGCCCGACGTGACGTACGCCGATGTTGGTGGTCTCGACATGCAGAAACAGGAGATTCGTG
26S Proteasome regulatory subunit 6A	>B_3490	CTTCCATTATAAAGAGACAAACCTTGATATTCTTGGTGGCCTCGAATCCATCCAGCTGGTTCAACAATTCCATCATTGTCCTCTGCACTTCCGAATCCCCGCTCTTGCCACCCCCTTCTC
26S Proteasome regulatory subunit 6A	>B_5781	TTCGAGATGCTTTCGCTCTTGCCAAAGAAAAGGCACCTGCGATCATTTTCATTGATGAGCTGGATGCAATTGGTACGAAGCGGTTCGATTCTGAAAAAAGTGGTGACCGTGAGGTGCAAC
26S Proteasome regulatory subunit 6A	>B_6885	GTGGCAAATCAGACGAGTGCAACCTTTTTACGTATTGTTGGATCAGAGTTAATTCAAAAATATCTGGGAGATGGGCCAAAATTTGTCCGAGAGCTCTTTCAAACAGGTAATTACTTCTTA
26S Proteasome regulatory subunit 6A	>B_7533	GAGCTGAGCACCATTCATATCTTCCGTTGATCGAGCCAATTCCTCGAAGCTATAGCAGGCACAGTCAGTTTCCTCCTACTTTTCTCGATTGCGCGACGGGCTTGCTTACTTGACACCGTG
26S Proteasome regulatory subunit 6A	>B_5789	TGATTGGTCTCGTACCTCCCGAGGAGCTAAAGCCTGGCGATCTTGTCGGTGTCAACAAAGATTCCTATCTTGTTCTCGATACGCTCCCTGCAGAATTCGACTCACGAGTGAAGGCCATGG
26S Proteasome regulatory subunit 6A	>B_6398	CCGGTCCTCAGCTCGTACAAATGTTTATAGGAGATGGCGCGAAGCTCGTCCGTGATTGCTTCGCTCTCGCAAAAGAGAAGGCGCCATCGATCATTTTCATTGACGAGCTGGATGCCGTGG
26S Proteasome regulatory subunit 6A	>B_3272	TTCCATAGGCAGGACGATAGCCTCGACTAGTTCCTCAATCTGCTTTTCCAAACCACCAATGTCGGTATACTTCTCCGTCGGCCGTTCATCAACTTCCATAGCCTTCACTCGCGAGTCGAA
26S Proteasome regulatory subunit 6A	>B_5715	GAGGGAACTCGATCTTGCGGTCAAGACGGCCAGAACGCAGCAGCGCGGGGTCGAGGATGTCGATACGGTTGGTAGCGGCGATGACTTTGATCCGCTCGTCGGATGAGAACCCGTCGAGCT
26S Proteasome regulatory subunit 6A	>B_17149	AAGATCTATATACCAAATACAAGAAGCTTGCGCGTCATCTAGAGCTCTTCGACATCCAAGAGAGCTACATAAAGGACGAGCAAGCGAATCTCAAACGCGAGCTTATACGTGCTCAGGAGG
26S Proteasome regulatory subunit 6A	>B_8011	CAAGAGACTCGCCTTGATGGATTTGGTCGCTTCGAAACCGTCGAGCTGGTTGAGCAATTCGAGCATCGTCCTCTGGACTTCAGAATCGCTTCCACTGCTGCCCCCTTCTCCTCGCGACGA--
26S Proteasome regulatory subunit 6A	>B_10193	ATCCGACGACCGTGTGAAGGTGCTCGCGGCCACAAACCGTGTCGACGTCCTTGATCCTGCCTTGCTCCGATCAGGTCGTCTGGACAGGAAGATCGAGTTCCCCCTCCCCAACGAGGAGGC
26S Proteasome regulatory subunit 6A	>B_7273	ATGCAGTCAACTGGCCTGAATTGGCTCGCAGTACTGATGAGTTCGGAGGAGCTATGCTGAAAGCTGTGTGTGTTGAGGCGGGTATGATTGCGCTTAGGACTGGTAAAAATAAGATCGGAC
26S Proteasome regulatory subunit 6A	>B_15413	AAGGGTGTCTAGAATCAGATAGGAGTCCTTGTTCACGCCGATGAGATCCCCGGGCTTGAGCTTCTCGTGGTCTACGAGACCGATAAGAGGAAGGAAGATGGTCTGGCGCGTACTCGTTTT
26S Proteasome regulatory subunit 6A	>B_4526	CTTCATTTGGAAGAGGAAACTCGATCTTGCGATCGAGTCGGCCGGAACGCAGCAAGGCCGGGTCAAGCACGTCGATTCGATTGGTGGCAGCAAGAACCTTGATTCTTTCATCCGAAGCAA
26S Proteasome regulatory subunit 6A	>B_5692	AGGCAAAGCCGTCAAGCTGGTTGAGGAGCTCCAACATTGTCCGTTGCACTTCTCGGTCGCCGGACTTCTCGGAGTCGAAGCGCTTTGTTCCAATAGCGTCCAACTCATCGATGAAGATGA
26S Proteasome regulatory subunit 6A	>B_8876	TTGTGCAGATGTTCATCGGTGATGGTGCCAAGCTTGTTCGAGATTGTTTCGCTCTCGCCAAAGAGAAGGCTCCTTCGATCATTTTCATTGACGAACTTGATGCTGTAGGAACGAAGCGTT
26S Proteasome regulatory subunit 6A	>B_13230	CCAGGAGGGCCGTACATGAGGGCACCCTTTGGGGGCCTGATGCCCAAGTTCTTGAACTTCTCCTCTTGCTGCATCGGAAGCACGATGGCTTCGACCAATTCCTCGATCTGTTTGTCAAGA
26S Proteasome regulatory subunit 6A	>B_1796	TTGGCGGTGCGCAACTGAAGGCAGTCTGCGTGGAAGCCGGTATGATTGCGTTACGAAAGGGTATGAGTAAAGTAGGCCACGAGCATTATGTGGATGCCATCGCAGAGGTCCAAGCGAAGA
26S Proteasome regulatory subunit 6A	>B_6481	TTGATCAGCTCGAGCATGGTGCGCTGGACCTCGTTGTCGCCGCCGGCACCGTCGTCGAACCTTGCTCCGCCGATGGCGTCGATCTCGTCGAAGAAGATGATGCAGGCCTTCTTCGAGCGT
26S Proteasome regulatory subunit 6A	>B_8918	ATCTTAGATTGGCCACTCCTCAGTGCAATCATGCCCGCTTCCACACATACAGCCTTCAGCTGCGCACCGCCAAATTCATCAGTGCTCCTCGCCAACTCCATCCAATTTACACCTTCGTCC
26S Proteasome regulatory subunit 6A	>B_5160_dd0	TGCTAGAACTCCTTAACCAGCTAGACGGCTTCAGCAGCGATGAACGTATTAAGGTATGCTCTGATTACGCCGCGTGACTTCACCATATGCAAATCATCCTGCAGGTCATCGCGGCGACCA
26S Proteasome regulatory subunit 6A	>B_2273_dd0	GACGAGAAGCCAACGGAAAAGTACACCGATGTCGGAGGTCTGGACAAGCAGATTGAGGAGCTTGTTGAGGCTGTCGTGTGGCCTATGAAGGAGGCTGAACGGTTCAAGAAGATCGGCATC
26S Proteasome regulatory subunit 6A	>B_9946	GTTCACTCCTGCATCAACCTTCATTTTTCGTGAGTGAATTTTGAGAATCTGACCTCGAGCTTCCTCATTCGGGAGTGGGAACTCAATCTTTCTATCCAGTCGACCGGAGCGGAGCAGGGC
26S Proteasome regulatory subunit 6A	>B_14815	CTCGGAGTCCTCGTCGATATCCGGATCGATGTCAAGAATTTCGACTACGTTTCCGACAAGGTAAGGCAACATCTTGTTCTGCTTGATCTTGTCCGAATTGTCCTTGATCATGTCGCGCTT
26S Proteasome regulatory subunit 6A	>B_12568	GCACAGCAGACATCGTCAAACGAAGGCGGATGTTGGAGAACGAACTTCGCATAATGAAAAGTGAATTCCAGCGGTTGTCGCACGAACAGAATACGATGAGGGAGAAAGTCAAGGACAATC
26S Proteasome regulatory subunit 6A	>B_14797	AATAGCCTCCACCAACTCCTCAATCTGCTTGTCAAGACCACCGACGTCACTGTACTTTTCAGTGGGCTTCTCGTCTACCTCCATGGCCTTGACTCTGCTGTCATACTCTGCGGGCAGTGT--
26S Proteasome regulatory subunit 6A	>B_7993	CATCTGCTTGTGCGGCACATGCACGAGCGAGCAAAGTCTTGCCTGTGCCGGGCGGTCCGTACATGAGACAGCCTTTGGGGGCTTTGATGCCGAGTGCCTTGAACTTTTCTGCAGACTTCA
26S Proteasome regulatory subunit 6A	>B_5338	CTCGACCAGCTCCCCACCGAGTACGATAACCGCGTCAAGGCGATGGAGGTCGACGAGCGCCCGACGGAGACGTACACGGACATTGGCGGCCTCGAGAAGCAGATCGAGGAGCTGGTGGAG
26S Proteasome regulatory subunit 6A	>B_7329	TAATGAAATCCGAACATATGCGTTTGACACACGAACAGAATAGTATGAAAGAAAAGATAAAGGATAACAAGGAAAAAATAAAGGTCAACAAACAATTACCTTATCTTGTGGGTAATGTTG
26S Proteasome regulatory subunit 6A	>B_5739	GAAACGCTTGGTTCCAACTGCATCCAGCTCATCGATGAAGATGATGGCAGGAGCCTTCTGCTTGGCAAGCTCGAAGGCATCACGAACAAGCTTGGCACCGTCACCGATGTACATCTGCAC
26S Proteasome regulatory subunit 6A	>B_7344	GGCAATTACCATACCTTGTTGGAAATGTTGTCGAGCTTCTAGATCTTGATGTCGAAGCTGAAGCTGCTGAAGAAGGTGCCAACATTGACTTGGACGCCACTCGGGTCGGCAAATCTGCCG
26S Proteasome regulatory subunit 6A	>B_7598	CTTCCACGAGACAAGTATGTGTTCTTCCTTCGCTGCAATGATAATAATCTGATCAGATCATTGCGATCGAATAGACCGTATTCTTGCCTATCATAGGTCTTGTCCCTCATGAAGAGTTAC
26S Proteasome regulatory subunit 6A	>B_6438	GAGAGTCGTATTCCGTGGGCAAGGTGTCGAGAATAAGATACGAGTCTTTGTTGACACCAATGAGATCGTCCGGTCGCAGCTTCTCCGGAGGGACGAGACCAATGAGGGGAAGAAATACGG
26S Proteasome regulatory subunit 6A	>B_8923	CCTTTGGGTGCCTTGATGCCAATTTTTTTGAATCGCTCCGCCTCCTTCATCGGCCAGACCACGGCTTCAACGAGCTCTTCGATCTGCTTATCTAGTCCTCCAACATCAGAATATTTCTCC
26S Proteasome regulatory subunit 6A	>B_3365	ATCAACTTACGGTGGTGGGCTGAGGAGCAGGGATGCCATGGGTATCAAGCCACTCCTTCAAGTCAGATTCAGACCAGGTCTCATACAGCCAGTTACCAGGGTAGGCAGCAGTCTCGCCAG
26S Proteasome regulatory subunit 6A	>B_5166	GGGTGACCTCGTCGGTGTGAACAAAGACTCGTACCTTGTGCTTGACACGCTTCCCGCGGAATTCGACTCACGCGTGAAGGCAATGGAGGTTGATGAGAAGCCGACGGAGGAGTACACCGA
26S Proteasome regulatory subunit 6A	>B_3146_dd0	TCTTTTACTTGATCAAAGTTCTTATGTCCGTTTTTTTAGGATGTCTTATGTACGGTCCGGTAAGTTCGTTGAACTCATCAAAATCATAGCATTAGAATTTGGCTGTAGACGCTGACGCTC
26S Proteasome regulatory subunit 6A	>B_2924	CCCTTGGGTGGCTTGATTCCAATCCTCTTAAAGCGCTCTGCCTCCTCCATAGGCATGACCACAGCTTCCACTAATTCTCCAATCTGCTTGTCTAATCCGCCAATGTCACCGTACGTTTCT
26S Proteasome regulatory subunit 6A	>B_5354	GGATAGCAGAAGGTGCGTGTTCTCAGTGGCGTTCTTCTTACGCTTTTACGTACTTCTTTCCTCGGCCGCGATGCTAATGATGGATTCCTTACACAGTGCAAAGCAAGAAGAAGAACGATC
26S Proteasome regulatory subunit 6A	>B_12069	AAGGTCGGTTTAGCGTGACCTCAGAGGAAAATTGCACCACTGACCGGCTGGTAATTTGTCGAGAATCAGATAAGAATCCTTGTTCACTCCAATCAAGTCACTCGGACGCAGCTCTTCATG
26S Proteasome regulatory subunit 6A	>B_12256	TTCCTATACAACACTTTCTCTTTCGCCTTCTTAAAATCATCCGCTTTGACCTTCATACGACGCTCTCGCAAAGCCAGTAAACCGGCTTCCGTACAAACAGCCTTGATATCTGCTCCGGAG
26S Proteasome regulatory subunit 6A	>B_5721	ACCTGCACCAAAGAAGGACCTGCCAGCTTCAGATAACATGCGTTCGTCTGCGCAGCACAAGCCCTAGCCAGCAGCGTCTTTCCGGTTCCCGGAGGGCCGTACATCAGCACACCCTTTGGT
26S Proteasome regulatory subunit 6A	>B_1368	CACAGCCGTAAAATGACTGTTGATGATGCCGTCAACTGGCCCGAATTGGCACGAAGTACAGATGAGTTTGGTGGGGCCCAGTTGAAGGCGGTATGTGTGGAAGCTGGTATGATTGCACTT
26S Proteasome regulatory subunit 6A	>B_17583	CTTCTTCTAGACAAACCGTTTTCTTACCAATGGTTGGTCTAGTAGACCCAGATAAATTGAAACCAAATGACTTGGTCGGTGTAAACAAGGACTCTTATTTGATATTAGATACATTACCTT
26S Proteasome regulatory subunit 6A	>B_10345	CCTCTACTTTTCTAGCCATCACGGCCTGTCTCTCTACCCGCCCAAATGCAATAATTTACACGACAAATCAGCAGGTCGCTGTTGAGCTGACAGAATTTTGACAGGTGCTTTGATGTACGG
26S Proteasome regulatory subunit 6A	>B_5201	AAAATCTACAAACGCTCAGTATACGGACGGCTACTAAGGAGCAGGCATACACACCTCGACGACGTTCCCGACCAGGTATGGCAGAACCTTGTTCTGCTTGATCTTCTCCCCATTCTCGCG
26S Proteasome regulatory subunit 6A	>B_10812	CCACCAAAAGGTGCATTAATGTACGGTCCTCCAGGTACTGGTAAAACTTTATTAGCTAGAGCTTGTGCAGCACAATCAGGAGCAACTTTTTTAAAATTAGCGGCTCCTCAATTAGTTCAA
26S Proteasome regulatory subunit 6A	>B_496_dd0	CTGACCAAATACGGTAACTGCTTGTTGTTGTTGATTTTCTCCTGGTTATCCTTGATTCTCTCTGTCATAACCGCCTTTTCGTGTGAAAGTCGCTGCGACTCGGAAAACATCACCTGGATG
26S Proteasome regulatory subunit 6A	>B_14171	GTGAGGTGCAACGAACCATGCTGGAACTATTGAACCAGCTCGATGGATTCGCTTCCGACGATCGAATCAAGGTGCTGGCTGCGACAAACCGTGTGGATGTTCTCGACCCAGCCTTGCTCC
26S Proteasome regulatory subunit 6A	>B_8395	AAGCCGCCAAAGGGTTTGCTTTCATTTTTGATTCCTTTACTTTAGGAGTGCTTATGTATGGACCTCCAGGTACAGGAAAAACCCTTCTTGCCCGTGCATGTGCTGCACAAACAAAGTCAA
26S Proteasome regulatory subunit 6A	>B_10409	TCTACAACAAGTGGCATGAGACTGAGCTTGAGCGATGGCTGGCCGATCATGACGTTCCCTACCCGACACCAGCTGACCGCAGGGACTTGGAGTCGCTTGTCGAGAAGAACTGGAACGATT--
26S Proteasome regulatory subunit 6A	>B_3249_dd0	GGAAGAGGGAACTCGATCTTGCGATCGAGACGGCCGGAACGAAGCAGAGCGGGGTCGAGAACATCGATACGGTTCGTCGCGGCAAGGACCTTGATACGATCATCAGAAGCGAAACCGTCG
26S Proteasome regulatory subunit 6A	>B_10021	CGGTCTGCCTCCTTCATGGGCCATACAATGGCCTCAACAAGCTCTTCAATCTGCTTGTCCAGTCCACCAACGTCAGTATACTGCTCAGTAGGCTTCTCGTCAACCTCCATGGCCTTGACT
26S Proteasome regulatory subunit 6A	>B_13374	ACCTGCCGGATCTCAAGAGGGCAGGGTCCAGGATGTCGATTCGGTTCGTCGCAGCAATGACTTTGATGCGCTCATCGGAGCTGAAGCCGTCCAACTGGTTGAGAAGTTCGAGCATGGTAC
26S Proteasome regulatory subunit 6A	>B_11339	TGCCGCCGAGACAAACGCCACATTCCTCAAGCTCGCAGGTCCCCAACTGGTGCAGATGTTCATCGGAGACGGAGCCAAGCTTGTTCGCGACTGCTTCGCCCTAGCCAAGGAGAAGGCCCC
26S Proteasome regulatory subunit 6A	>B_7334	TTCTCAGTACAATCGATCGTGAACTGCTAAAACCGTCCTCTTCAGTAGCGCTTCATCGTCATTCAAATTCATTAGTTGATGTATTGCCTCCAGAAGCTGACAGTAGTATTGCCATGCTTG
26S Proteasome regulatory subunit 6A	>B_17072	GAATTCCCATTACCAAACGAGACTGCTCGCGCCCGTATCCTAGAAATCCACTCACGGAAGATGACTGTCAGCCAAGACGTGAACTTTGAGGAGTTGGCGCGTAGCACGGACGAATTTAAT
26S Proteasome regulatory subunit 6A	>B_11387	CCTGGACCCCGCTCTCCTCCGTTCTGGCCGTCTGGACCGCAAGATCGAATTCCCCCTCCCCAACGAGGAAGCCCGCGCCAACATCCTGCAGATCCACTCCCGCAAGATGGCCGTAGACGA
26S Proteasome regulatory subunit 6A	>B_7631_dd0	CGCTCTTCCACCATCTTGTCATCTGCGTCAGCTAATCCATTGTTTACAGACAGCTACCCTACCTCGTCGGTAACGTAGTCGAGCTTCTCGACCTCGACCCGACCGCCGAATCTTCCGAAG
26S Proteasome regulatory subunit 6A	>B_9091_dd0	ATGCAACCTTCCTCAAACTCGCCGGTCCGCAGCTCGTGCAGATGTTTATCGGTGATGGAGCGAAACTGGTCCGGGACTGCTTTGCACTGGCCAAGGAGAAGGCGCCATCCATCATCTTCA
26S Proteasome regulatory subunit 6A	>B_3746	GAGATTTAGGTGGTTACTTCTATGATTCTTGCTCTTGCGTCTTCAGTAGGAAGTGGGAATTCGATTTTCCTATCAAGTCTTCCAGACCTAAGAAGAGCAGGGTCCAAAATATCAATTCGA
26S Proteasome regulatory subunit 6A	>B_15002	TCGAATCGTTTTGTTCCGATGGCGTCCAACTCGTCGATGAAGATGATTGCGGGCGCTTTCTCCTTTGCTAACTCAAAGGCATCACGAACGAGCTTGGCACCGTCACCGATGTACATCTAA
26S Proteasome regulatory subunit 6A	>B_8104	CTGGACCCTGCCCTGCTCCGCTCTGGTCGTCTTGACCGCAAGATCGAATTCCCTCTGCCCAATGAGGAGTCTCGTGCTCAGATTCTGCGCATTCACAGCAGAAAGATGACTGTCGATGAG
26S Proteasome regulatory subunit 6A	>B_3597	CGACCTAAGCAAAGCTGGATCGAGCACATCAACACGGTTTGTCGCGGCTAGAACTTTGATGCGGTCGTCCGATGCGAAGCCATCCAACTGGTTCAAAAGCTCCAGCATAGTTCTTTGGAC
26S Proteasome regulatory subunit 6A	>B_11773	GGCAGAGGGAACTCGATCTTGCGGTCCAGACGACCGGATCGAAGAAGCGCAGGGTCGAGGACGTCGACCCGGTTCGTGGCGGCGAGGACCTTGATGCGGTCGTCCGATGCGAAACCGTCC
26S Proteasome regulatory subunit 6A	>B_1117	GTGGATCTGAATACTATGTTGGGATCATGTCCTTCGTTGATAAGGACCTGCTTGAACCCGGTTGCTCAGTTCTCCTTCACCACAAGACGCACGCTGTTGTGGGAGTGCTTGCCGATGACA
26S Proteasome regulatory subunit 6A	>B_3882	TGTAGCAGCGATCACCTAGAACATACCAGTGTAAGATTACGAGTGAGACCGAATAAGGGAAAGTATTACCTTGATACGAGTATCACTGCTGAATCCATCAAGTTGATTAAGCAGCTCCAG--
26S Proteasome regulatory subunit 6A	>B_8982	GGAGTCAAAACGTTTTGTACCGATGGCGTCCAGCTCATCGATGAATATGATCGTAGGTGCTTTTTCCTTTGCTAGAGCAAACGCGTCACGCACGAGCTTGGAACCCTCACCAATAAACAT
26S Proteasome regulatory subunit 6A	>B_13401	TTTTGCGGGAGTGGATTTGCAGGATGTTGGCTCTCGCCTCCTCGTTGGGCAGGGGAAACTCGATCTTGCGGTCCAGACGGCCGGAACGGAGCAGGGCTGGATCGAGGACATCAACACGAT
26S Proteasome regulatory subunit 6A	>B_9533	GCGAAAGCATCACGGACAAGTTTTGCACCTTCACCGATGAACATCTGAACTAATTGTGGAGCAGCAAGTTTCAAGAAAGTAGCATTTGTTTGAGCGGCACAAGCTCTTGCAAGAAGCGTC
26S Proteasome regulatory subunit 6A	>B_9244	AACTTGGCACCATCACCGATAAACATTTGCACGAGAGACGGGCCTGCTAGTTTGAGATAGCATGCATTGGTTTGAGCAGCACAGGCACGCGCCAAAAGGGTCTTGCCGGTTCCCGGAGGG
26S Proteasome regulatory subunit 6A	>B_10417	GGTACCAATTGCATCCAACTCGTCAATGAAGATGATGGTTGGGGCCTTCTCCTTTGCCAACTCGAAGGCGTCACGAACCAGCTTTGCACCGTCACCAATGAACATTTGCACCAACTGCGG
26S Proteasome regulatory subunit 6A	>B_10072	GCCTACTGAGACATATTCCGATATTGGAGGTTTGGATAAACAGATTGAAGAGTTGGATGAGGCAGTTGTATCGCCTATGAAGCAGGCTGATAAGTTTAAAGCGATGGGTATCAAAGCACC
26S Proteasome regulatory subunit 6A	>B_3172_dd0	ACCATCACCGATAAACATTTGCACCAATTGTGGAGCAGCCAACTTTAAGAATGTAGCACCCGACTGTGCTGCACATGCCCTTGCCAACAAAGTCTTACCGGTACCAGGAGGACCATACAT
26S Proteasome regulatory subunit 6A	>B_16407	TCAGAGCTCCAAAGGGTGCTTTGATGTATGGCCCTCCTGGTACAGGTAAAACTCTGCTGGCTCGTGCTTGTGCAGCTCAAACTAATGCGACATTTTTAAAACTTGCCGCACCACAGCTTG
26S Proteasome regulatory subunit 6A	>B_16788	CGCTGGGCATCCGTCCACCCAAGGGCTGCTTGATGTATGGACCCCCAGGTACGCTACGTCTGTCCTCCTTTGCGCCCATCTAATTATTTCCCTCAGGCACGGGCAAGACACTCTTAGCGC
26S Proteasome regulatory subunit 6A	>B_7772	ATGAAAATGATGGTAGGAGCCTTCTCCTTGGCCAGAGCAAAGGCATCGCGCACTAACTTAGCACCATCACCAATAAACATCTGGACCAATTGTGGAGCCGCGAGTTTCAAAAAGGTGGCA
26S Proteasome regulatory subunit 6A	>B_9795	CAAGGCTCCAAAGGGTGCATTGATGTACGGTCCTCCTGGTACTGGTAAAACATTATTGGCCAGAGCATGTGCTGCTCAGATCAATGCTACTTTCCTAAAACTAGCTGCTCCTCAGTTGGT
26S Proteasome regulatory subunit 6A	>B_12079	TTATTGCAGCGACCAACCGCATTGATATCTTGGACCCGGCGCTGCTGCGTTCAGGCCGTCTCGACCGCAAGATCGAATTCCCGCTGCCCAACGAGGATGCGCGTGCACGCATCATCCAGA
26S Proteasome regulatory subunit 6A	>B_11498	CGAGAAGCGTCTTTCCTGTACCGGGGGGGCCGTACATCAGGGCACCTAACCAGAGTTATGAGTTAGTTGGCAAGGTTCGGAGGTGAAGGACACGACAAGTCTAGATTAAATGCATACCCT
26S Proteasome regulatory subunit 6A	>B_10723	GCAGCCACAAATAGGGTTGATGTTCTTGATCCTGCTTTATTAAGATCTGGTAGATTAGATAGAAAAATTGAATTTCCTTTGCCCACTGAAGAAGCTAGATCACAGATTTTGCAGATCCAT
26S Proteasome regulatory subunit 6A	>B_10885	GGCAGGTAGCGTGTCCAAAACGAGGTATGAGTCCTTATTAACACCAACCAAATCGTTCGGTTTGAGCGTTTCAGGGTCAACGAGGCCTATGAGCGGCAGAAAGACGGTCTGTCTCGTTGA
26S Proteasome regulatory subunit 6A	>B_3050	AGCAAGCTCAAAAGCATCCCGCACAAGCTTCGCACCATCACCAATGAACATCTGCACAAGTGAAGGTCCGGCCAGTTTTAGGTAACACGCGTTTGTTTGTGCGGCACAAGCTCGGGCCAA--
26S Proteasome regulatory subunit 6A	>B_4548_dd0	TGACGGTGGGTCCCAATGTTAATTTTGATGAGCTTGCAAGATCAACCGAGGGATTTAATGGTGCGCAGTGCAAGGCTGTATGCGTTGAGGCAGGTATGGCAGCTATCCGAAAGAGCAAGA
26S Proteasome regulatory subunit 6A	>B_16823	TATCTTGTTGGAAACGTCGTCGAGGTAACGCGTCCTGTTCGCCTGGCCATGCACATATTCAACCCTGCGTTTCAGATTCTCGAAGTCGATCCAGAAATTGAGGAGGACGGTGCAAATCAG
26S Proteasome regulatory subunit 6A	>B_10265	AACTTGTGCAGATGTTCATAGGTGACGGTGCCAAGTTGGTCCGCGACTGCTTCGCTCTCGCAAAGGAAAAGGCTCCGTCAATCATTTTCATTGACGAGCTGGATGCTGTTGGGACAAAAC
26S Proteasome regulatory subunit 6A	>B_14620	ACAACGAGCACAATGCAAAGAAGTCCAAGTGTGCTGTCATCAAGACCTCCACCCGTCAGGTGTGTTTAGGATTATCCCACGGATGATGGCAACGTGCTGACACAACGAAGACCGTCTTCC
26S Proteasome regulatory subunit 6A	>B_16023	AAAGTGTCGAGGATCAAATAGGAGTCCTTGTTAACACCGATGAGGTCGCCAGGCTTCAGGTTCTCGGGGTCAACCAGGCCGATGAGTGGCAAGAAGATGGTCTGCCTGGTGGAGGTTTTG
26S Proteasome regulatory subunit 6A	>B_1287_dd0	CTGGCCCGCAGCACCGACGAGTTTGGCGGCGCCATGCTCAAGGCCGTCTGCGTCGAGGCTGGCATGATCGCCCTTCGCATGGGCAAAAACCGCATCAGCCATGAGCACTACGTTGATGCC
26S Proteasome regulatory subunit 6A	>B_1950	TTCATTCCCGTAAGATGGCTGTCGACGACGGCGTAAACTGGGCCGAACTGGCGCGGAGTACAGATGAGTTTGGTGGTGCGCAGTTGAAGGCTGTGTGTGTGGAAGCTGGAATGATCGCCT
26S Proteasome regulatory subunit 6A	>B_1165	GTTTGGTCCGAGTCCGACCTCTTTGCGCCGATTGCATCAATTTCATCTATAAAGATAATCGTCGGCTTTCTTTCCTTTGCAAGGGCAAATGCATCCCTTACCAGCCTTGCCCCGTCCCCA
26S Proteasome regulatory subunit 6A	>B_13333	ATGGCCTTGACGCGGGAGTCGTACTCTGCGGGGAGCTTGTCGAGTACCAGATATGAATCCTTGTTGACGCCGATAAGGTCGGCGGGCCGCAAAGAGTGAGGGTCGACGAGCCCGATGATG
26S Proteasome regulatory subunit 6A	>B_11802	TTGTTCGCGACTGCTTTGCCCTTGCTAAGGAAAAGGCCCCTTCGATCATTTTCATTGACGAGCTGGATGCCGTCGGTACCAAGCGTTTCGACTCCGAGAAGTCCGGCGACCGTGAAGTGC
26S Proteasome regulatory subunit 6A	>B_5919	ACCACCGACATCGGTATACGTCTCCGTAGGTCTCTCATCAACCTCCATTGCCTTGACACGAGAGTCGTACTCCGAAGGTAATGTGTCGAGGACCAGATAGGAGTCCTTGTTGACACCGAT
26S Proteasome regulatory subunit 6A	>B_15511	GATAAAGATGATAGAAGGGGCCTTCTCTTTCGCCAAAGCAAAGCAATCTCGGACTAACTTGGCACCGTCACCAATGAACATCTGTACAAGTTGAGGACCGGCGAGTTTGAGGAAGGTAGC
26S Proteasome regulatory subunit 6A	>B_3643	CACACGCACGTGCCATAAGTGTCTTGCCTGTACCTGGCGGACCATGCATCAATACTCCCTTGGGTGGTCTTATGTTCAATTTTCTAAACCTTTCTGGATGCGTAATGGGCAATACAAGCG
26S Proteasome regulatory subunit 6A	>B_3937_dd0	TGTCGAAACGCTTGGTGCCGACGGCGTCGAGCTCATCGATGAAAATGATCGACGGGGCCTTCTCCTTGGCCAAAGCGAAGCAGTCGCGGACAAGCTTGGCGCCATCGCCGATGAACATCT
26S Proteasome regulatory subunit 6A	>B_14421	TTGATGCCAATCTTCTTAAACCGCTCGGCCTCCTTCATGGGCCAAACAATAGCCTCCACAAGTTCTTCAATCTGCTTATCCAGACCACCCACATCGGTGTATTTTTCCGTGGGCTTCTCG
26S Proteasome regulatory subunit 6A	>B_15621	CTCGATGCGACGCGTGTGGGCAAATCGGCCGTTATCAAGACGTCCACCCGGCAGACCATCTTCCTACCGCTGATCGGTCTTGTCGACCATGAGAAGCTGAAGCCTGGTGACCTTATTGGT--
26S Proteasome regulatory subunit 6A	>B_15710	GATGAAGATAATTGAGGGCGCCTTCTCTTTTGCAAGAGCGAAACAGTCGCGGACAAGTTTGGCACCGTCTCCGATAAACATCTGCACAAGCTGGGGCCCGGCAAGCTTTAGGAACGTGGC
26S Proteasome regulatory subunit 6A	>B_5121	GCCTTCACACGGGAGTCGAATTCGGCGGGTAGTGTATCGAGAACGAGGTATGAATCTTTGTTGACACCAATGAGGTCTCCTGGCCTAAGCTTCTCTGCAGGAACGAGACCGATGAGTGGG
26S Proteasome regulatory subunit 6A	>B_5753	AATCAGATCTCCTGGCTTCAGCTGTTCTGGATCAACGAGACCGATGAGCGGGAGGAATATCGTTTGACGGGTAGAGGTCTTGATGACAGCGGACTTGCCGACCCGAGTGGCATCGAGGTC
26S Proteasome regulatory subunit 6A	>B_10050_dd1	ATAATGCGTGCTCTTCCTTCTTCATTTGGGAGGGGGAACTCAATCTTACGATCCAATCGACCAGATCTCAAAAGAGCAGGGTCAAGGATATCAATGCGATTAGTAGCTGCAATGACCTTG
26S Proteasome regulatory subunit 6A	>B_16951	GAATCAAATCGCTTCGTTCCGATAGCGTCCAACTCGTCAATAAAAATGATAGCGGGCGCTTTCTCCTTTGCCAGCTCGAATGCATCCCGCACAAGCTTGGCACCATCACCAATGAACATC
26S Proteasome regulatory subunit 6A	>B_15960	AGCTGGTACGCGACTGCTTCGCTCTAGCCAAGGAAAAGGCCCCAGCCATTATCTTCATTGACGAACTTGACGCTATCGGTACCAAACGTTTCGACTCTGAGAAGTCAGGAGACAGAGAAG
26S Proteasome regulatory subunit 6A	>B_12729	TGAAGCCAGGAGATCTGATAGGTGTAAACAAAGACTCATACCTGGTGCTGGACACATTACCCGCCGAATATGATAGCAGGGTCAAGGCAATGGAGGTCGATGAGAAGCCAACGGAGAAGT
26S Proteasome regulatory subunit 6A	>B_9680	TTTGACCCTTTCATCACTGCTAAATCCATCTAATTGGTTTAATAGTTCAAGCATAGTTCTTTGGACCTCTCTATCACCGGATTTATCTGAATCAAAACGTTTTGTTCCAATAGCATCTAA
26S Proteasome regulatory subunit 6A	>B_2374	GACTTTTTTCTTTTGCCAAAGCGAATGCATCACGAACTAACTTTGCACCATCACCAATAAACATCTGGACAAGCTGTGGAGCAGCCAACTTCAAGAAGGTCGCATTAGACTGAGCGGCAC
26S Proteasome regulatory subunit 6A	>B_2428	CAATCGCATCGACATAATGCTCATGGCCAACTTTATTCATACCCTTACGCAACGCAATCATTCCAGCCTCCACACACACAGCCTTCAACTGCGCACCACCAAACTCATCGGTACTCCGGG
26S Proteasome regulatory subunit 6A	>B_15332_dd0	GCAGCGCGGGGTCAAGCACATCGATACGGTTCGTGGCAGCAAGAACCTTGACGCGATCATCCGATGCGAAACCGTCCAACTGGTTCAGAAGCTCCAACATGGTTCTTTGCACCTCACGAT
26S Proteasome regulatory subunit 6A	>B_10249	CCACGAACCGCGTTGATGTCCTCGACCCTGCTTTACTTCGATCTGGCCGCTTGGACCGGAAGATCGAATTCCCCTTGCCGAATGAAGAATCCCGTGCGCAGATTCTGCGGATCCATTCGC
26S Proteasome regulatory subunit 6A	>B_8459_dd0	GATCAGAGTCCGATCGCTTTGCTCCTATTGCATCAATCTCATCGATAAAAATAATCGTGGGTTTCTTCTCCTTTGCAAGTGCAAATGCATCTCTTACAAGCCTTGCTCCATCTCCAATGT
26S Proteasome regulatory subunit 6A	>B_1134	GCAAGGGCAAATGCATCCCTTACCAGCCTTGCCCCGTCCCCAATATACATCTGCACCAGCTGAGGCCCTGCAAGCTTGAGAAACGTTGCATTGGTCTTGCTTGCGCATGCTCGTGCCATG
26S Proteasome regulatory subunit 6A	>B_12048	CTACCTCTCACTCATCCGGAGCTCTATGAGGAAATGGGAATTCGACCACCCAAGGGCGTCATTCTATACGGAGTTCCAGGAACAGGCAAGACTCTCTTGGCGAAGGCTGTGGCCAATCAG
26S Proteasome regulatory subunit 6A	>B_17318	GAAGATGATGGAGGGTGCCTTCTCTTTTGCCAGTGCGAAGCAGTCTCGGACGAGTTTGGCACCGTCGCCAATGAACATTTGCACAAGCTGCGGTCCGGCGAGTTTGAGGAATGTGGCTTC
Phosphoglycerate kinase	>B_10435	GCCAAGAAGCACAACGTCGAGATCGTCCTCCCCGTCGACTACGTCACGGCTGACAAGTTCGCCGCCGACGCTAAGACCGGCTATGCCACTGACGCCGACGGTATCCCCGACGGCTACATG
Phosphoglycerate kinase	>B_12348	GCCAAGAAGCACAACGTCAAGGTTGTTCTCCCCGTTGACTATGTCACCGCCGACAAGTTCGCCGCCGATGCGAATACCGGCTACGCTACCGACGAGCAGGGCATCCCCGACGGCTACATG
Phosphoglycerate kinase	>B_12595	GAGGGTCTTCTTGAAAGTGAAGGCCATAGCACCAGTGATGATGAGGCTGTTGACCTTGGGAAGGAGGTTGTCAATCAGCTGAATCTTGTCAGAGACCTTGGCACCACCCAGAATGGCAAG
Phosphoglycerate kinase	>B_7081	AAGGGTTTTCTTGAAGGTGAAAGCCATGGCACCGGTGATGATGAGGCTGTTGACCTTGGGGAGCAGGTTGTCGATCAGCTGAATCTTGTCGGAGACCTTGGCACCACCAAGGATGGCAAG
Phosphoglycerate kinase	>B_11625	TGTGGAATTGGTCTTCCCTGTGGATTACATTACTGCCGACAAGTTCGACAAGGACGCTCAGGTCGGTGCTGCTACGGACGAAGAAGGTATTCCGGACGGATGGATGGGTCTCGACGCTGG
Phosphoglycerate kinase	>B_12274	TCTCTTCGACGAGGCCGGTTCCAAGACCGTCGGCAGCCTCGTTGAGAAGGCCAAGGCCAAGGGCGTCAAGCTCGTCCTCCCCGTCGACTACATCACCGCCGACAAGTTCGACAAGGACGC
Phosphoglycerate kinase	>B_7325	CCTCGAGGAGCTCGAGAGAGGCACCACCACCGGTCGAGACGTGGCTGAGCTTGTCCTCGACACCGTACTTGGCGGCAACGGTGGCAGTGTCACCACCACCGATGATGACGACCTTGCCGG
Phosphoglycerate kinase	>B_7421	TCTTCTTGAAGGTAAAGGCCATACCACCGCAAACGATGAGGCTGTCGACCTTGCCGAGGAGGTTGTCAATGAGCTGGATCTTGTCCGAGACCTTGGCACCACCGAGGATGGCAAGGAAGG
Phosphoglycerate kinase	>B_8821	TCTCTTCGACAAGGCCGGCGCCGAGACCGTTCCTAAGCTGGTCGAGAAGGCCAAGGCCAAGAACGTCAAGATTGTCCTGCCTACCGACTTCATCACCGCCGACAAGTTTGACAAGGACGC
Phosphoglycerate kinase	>B_4970	CATCATTGACGTACACGTCGCCCAGCTCGGTGAGCTGCTCACGGAACTTATCGACAGCTTCGGCCGAGGCCTTCGTCTTGGTTCCGTCCTTGTTCTTGACGGAGCCCTCCTCCTCGATGT
Phosphoglycerate kinase	>B_4701	CCTCCTTGATAAGGTCAACACCCTGATCATCTGCGGTGGTATGGCTTTCACCTTCAAGAAGACTCTCGAGGGTGTCTCCATCGGTAACTCCCTCTTCGACGAGGCTGGCTCCAAGACCGT
Phosphoglycerate kinase	>B_10000_dd1	CGCTCTTTGACGAGTCCGGCGCCAAGACGGTCGGCAAGCTTGTCGAGAAGGCCAAGGCCAACAACGTCAAGCTCGTCCTGCCCGTCGACTACGTCACTGCCGACAAGTTCGACAAGGACG
Phosphoglycerate kinase	>B_2100	CGCTCTTTGACGAGGCCGGCTCAAAGACGGTCGGCAAGCTCATTGAGAAGGCCAAGGCCAACGGCGTCAAGGTCGTCCTCCCCGTCGACTACATCACGGCCGATAAGTTTGACAAGGACG
Phosphoglycerate kinase	>B_2207	GAGTCGCCAATAGAGACGCCCTCGAGAGTCTTCTTGAAGGTGAAGGACATGCCACCGCAAATGATGAGCGTGTTGACCTTGTCGAGGAGGTTGTCGATGAGCTGAATCTTGTCCGAGACC
Phosphoglycerate kinase	>B_9404	CGCTCTTCGACGAGGCCGGCGCCAAGACGGTGCCCGCCCTGATGAAGAAGGCCAAGGACAAGGGCGTCAAGGTGGTCCTCCCCGTCGACTACATCACGGCCGACAAGTTCGCCAAGGACG
Phosphoglycerate kinase	>B_13636	CAAGATCCAGCTCATCGACAACCTGCTCGGCAAAGTCAACAGCCTGATCATCTGCGGTGGAATGGCTTTTACGTTCAAGAAGACGCTCGAGGGTGTCAGCATTGGGAACTCGCTGTTCGA
Phosphoglycerate kinase	>B_2391	AACGGTTGCGGTGTCACCACCTCCAATAATGACGATGGCTCCCTTCTGAGCAGCATCTATTGCGGAGGCGAGAGTATCCTTGGTGGCTTGAGCAAAGGAGTCGAACTCGAAGACACCTGG
Phosphoglycerate kinase	>B_2421	ACTGCTCACAGAGCCCACAGCTCCATGGTTGGCGTTGATCTTCCACAGAAAGTCTCTGGATTCTTGGTCAAGAAGGAGTTGGACTACTTTGCAAAGGCCCTTGAGAACCCCCAGCGACCC
Phosphoglycerate kinase	>B_6138	TGCGTTGGTCCCAAGGTGGAAGAGACGGTGAACAAGGCCAGCGGAGGCCAAGTCATTCTGCTGGAAAATCTCCGCTTTCATGCTGAAGAGGAGGGAAGCTCCAAGGACGCCGAAGGCAAG
Phosphoglycerate kinase	>B_6925	GCTCTTGTCGCCACAATCAAGACCCATCCAACCGTCTGGAATACCCTCCGCATCTGTAGCAGTGCCGGTCTGAGCATCCTTGTCGAACTTGTCCGCGGTAATGTAGTCAACAGGTAGGAC
Phosphoglycerate kinase	>B_2810	TGTGAGCAGTACCAAAGGCATCGTTAATGTAGACATCAGCCAATGAAGTCAATTCTTGTCTGAATTTCTTAACGGCTTCTGGATCAGCCTTGACTTTCTTACCATCCTTGTCTTTGGAAG
Phosphoglycerate kinase	>B_3526	CCAAGGCTGACCCAGAAGCTGTTGCCAAGTTCAGATCTCAATTGACCGCCTTGGCTGATGTCTACGTTAACGACGCTTTTGGTACTGCCCACAGAGCCCACTCTTCTATGGTTGGTTTCG
Phosphoglycerate kinase	>B_592	TGTGAGCAGTACCGAAAGCATCGTTAACGTAAACATCAGCCAAAGAAGTCAATTCTTCTCTGAATTTCTTGACAGCAGCTGGGTCAGCTTTAACCTTTTGACCATCAACCTTAGAGGAAC
Phosphoglycerate kinase	>B_662	TCAAGGCTTCCGGCGAAGATGTCAAGAAATTCAGACAACAATTGACCAACTTGGCCGATGTCTACGTTAATGATGCTTTCGGTACTGCCCACAGAGCCCACTCTTCTATGGTTGGTTTAG
Phosphoglycerate kinase	>B_748	TGTGAGCGGTACCAAAGGCATCGTTGATGTAGACATCAGCCAATGAAGTCAATTCTTGTCTGAATTTCTTGACAGCTTCTGGATCAGCCTTGACCTTCTTACCGTCTTTGTCTTTGGAAG
Phosphoglycerate kinase	>B_13557	CACCTTTGTGCCCAACAACTTCTCGAGCTCGGCGACGACTGGCTTCAGGGAGTACTTTGAGTTGGGCTTGCCGTCAGGACGGCCGAGGTGGGACATGAGGACGACTGCCTTGGCGCCATT
Phosphoglycerate kinase	>B_5813	GTCACTTTCACCGACGACTGCGTCGGTCCCGAAGTCGAGAAGGTGGTGAATGCACAGAAAGATGGCGGTGTTGTCCTCCTGGAGAACTTGCGATTCCACATTGAAGAGGAGGGCTCAAGT
Phosphoglycerate kinase	>B_1376	GCCCTCGAGCAATTCCAAAGAAGCTCCACCACCAGTGGAAACATGGCTAAGCTTGCTCTCAACACCGTACTTAGCAGCCACAGTAGCGGTATCACCGCCACCGATAATAACAATCTTTCC
Phosphoglycerate kinase	>B_14565	GCTTTGGAGAACCCTCAACGACCATTCTTGGCCATTCTCGGAGGAGCTAAGGTTTCCGACAAGATCCAATTGATCGATAACCTCCTCGGCAAAGTCAACAAGCTCATAGTTTGTGGTGGT
Phosphoglycerate kinase	>B_14484	GCTAAGAATGGGGCGGTTGTTATTGTTGGTGGTGGTGACACTGCGACGCTTGTCGCTCAGCATGGTGTAGAAGAAAAGCTGAGCCACGTGAGCACGGGTGGTGGAGCCAGTCTAGAGTTG
Phosphoglycerate kinase	>B_14486	CCAGACCATCATCCTTAGCTACTTTCAGGCGCTTCTGTCGTCACTCTCATGTCCCACTTGGGTCGGCCAGACGGCAAGGTTGTTGAGAAGTACTCGCTCAAGCCGGTTGCTGCAGAACTC--
Phosphoglycerate kinase	>B_5598	CTGGCACCCCCACCGGTGCTGACGTGACTTAACTTGTCCTCCGCATCATACTGAGCAACAACAGTCGCGGTATCGCCGCCACCGACGATGACGACGGAACCATTCTGGGCGGCAGTGACG
Phosphoglycerate kinase	>B_10732	GGTCAGGTTGTGCTGCTGGAGAACCTGCGCTTCCACCTTGAGGAGGAGGGCAGTGCCAAGGACAAGGATGGCAACAAGACCAAGGCGGACAAGGCCAAGGTTGACGAGTTCCGAAAGGGA
Phosphoglycerate kinase	>B_12931	GGCCAAGTCGTTCTGCTAGAAAACTTGCGGTTCCACGCCGAGGAAGAAGGTTCTTCCAAGGATGCGGAGGGCAAGAAGGTGAAGGCGGACAAGGCCAAGGTTGAGGAGTTCCGCAAGGGC
Phosphoglycerate kinase	>B_1179	GCTCCTTGAAGCCGCAGTTCAAGCAGTCAAGAACGGCTCAGTTGTCATCGTTGGGGGTGGCGACACCGCGACCGTGGTAGCTCAGCACGGAGACGAAGACAAGCTCAGTCATGTGAGCAC
Phosphoglycerate kinase	>B_4610	CCCTCAAGAAGCTCCAAGCTGGCACCTCCACCGGTACTGACGTGGCTCAGCTTGCCCTCTGCGCCGTACTGTGCCGCCACAGTAGCAGTGTCGCCTCCACCGATGATCACCGTCGCACCC
Phosphoglycerate kinase	>B_10847	GGTCTCACGAAGCTCGGCGATGTGTATGTGAACGACGCGTTCGGCACCGCGCACCGTGCGCACTCGAGTATGGTTGGCGTCAAGCTGCCGCAGCGTGCGTCTGGCTTCCTGATGAAGAAG
Phosphoglycerate kinase	>B_12799	TCCCAATATAGCCAAGAAGGGTCGTTCAGGATGTTCAAGGACTTTTGAAAAGTAGTCCAATTCCTTCTTCATCAAGAATCCAGCTGCTCGAATAGGCAATTCAACACCAACCATGGAACT
Phosphoglycerate kinase	>B_12855	CTGGAACGGACCCGCTGGTGTCTTCGAATTCCCCGCCTTTGCCCAAGGTTCCGATGCCCTCCTCGATGCCTGTATCAAGGCTGCTCAGAACGGCTCTACCGTCATTGTCGGTGGTGGTGA
Phosphoglycerate kinase	>B_10636_dd0	TTGACATTGTTCTTCTTTGCCTTCTCGACGAGCTCTTTGCACTTCTTGGATCCCTCTTCGTCAAAGAGAGATTGACCGATCTGTGACTTAGCTAATGTGCCTCTGCACCAGCTCACTTCG
Phosphoglycerate kinase	>B_9117	TTGACGTTCTTGGCCTTGGCCTTCTCAACCAAATCATGGACGAGTCCAGCACCAGACTCGTCGAACAAAGAGTTGCCAATCTTGACATCATCGAGGGTCTTCTTGAAAGTGAAGCTCATA
Phosphoglycerate kinase	>B_3587	CCCCAAGGTCGACAAGCTCATCATCTGCGGTGGTATGGCTTTCACCTTCAAGAAGGTCCTTAACGATGTCAAGATCGGAAAATCCTTGTTTGATCAGGCTGGTTCTGAGAAGGTTCACGA
Phosphoglycerate kinase	>B_6758	CAACGGCCAGGTTGTGTTGCTTGAGAACCTGCGATTCCACATTGAGGAGGAGGGTTCCGCCAAGGATGCCGACGGCAACAAGACCAAGGCTGACAAGGCCAAGGTTGAGGAATTCCGCAA
Phosphoglycerate kinase	>B_10809	CCTTGCCATCTTTGGCATTTGCACAGGTAGCCTCAATCTCCTCACCTACGCAATCGCTCAAGAACTCAACATCCTTGTGGAGAAGAGATGAGAGCTCAGTGGCAACAGGCTTCAAGCTGT
Phosphoglycerate kinase	>B_5173	TCAAGGAATCCGTCGGCCCGGAGGTCGAGGCGACCGTAAACGGCGCTGCGCCCGGATCCGTCATTCTACTCGAGAACTTGCGTTTCCACATTGAGGAGGAGGGTTCTGTCAAGGACAAGG
Phosphoglycerate kinase	>B_3859	CTTCGAGTTCGACAAATTTGCCAACGGCACCAAGAAGACCCTGGACGCGGCGGTGGCAGCGGCCCAAAACGGAAAGATTGTTATCATCGGCGGCGGAGACACGGCTACCGTTGCTGCCAA
Phosphoglycerate kinase	>B_7944	CTTTGAGTTTGAAAAGTTTGCCAATGGCACCAAGAAGACCATGGACGCCGCAGTTGCTGCAGCGCAAGGTGGGAAAATTGTCATCATTGGCGGAGGAGACACAGCCACTGTCGCAGCGAA
Phosphoglycerate kinase	>B_8750	GGGTCGGCCTAATGGTCAAAAAAATGACAAGTTTTCATTAAAACCAGTATCAGAAGAACTTAAAACACTGCTTAACAAAAACATTCTTTTTTTAAATGACTGTGTCGGTGCTGAAGTTGA
Phosphoglycerate kinase	>B_8767	AAAATTTAGGAGCAAAAGCAATTATTCTTGCATCACACTTGGGTCGGCCTAATGGTCAAAAAAATGACAAGTTTTCATTAAAACCAGTATCAGAAGAACTTAAAACACTGCTTAACAAAA
Phosphoglycerate kinase	>B_5985	GTTTATCAGTTAGTATTGAAACGCCAGGAAGAGATTTTCCTTCTAAAAGCTCCAAACTTGCACCACCGCCTGTACTAACATGAGATATGTTATGAACTTGTCCGTATTTTGTAGCAACAG
Phosphoglycerate kinase	>B_8799	GTTTATCAGTTAATATTGAAACACCAGGAAGGGATTTTCCTTCTAAAAGTTCCAAACTTGCACCGCCACCAGTGCTAACATGAGATATGTTATGAACTTGATTGTATTTTGCAGCAACAG
Phosphoglycerate kinase	>B_13712	CTGGTTTCAAAGAGAACTTCGAGTTTCTCTCTCCATTTGGTCTACCCAAATGGGAGGCCAAAACAACAACCTTTGGCTTCTTGTCAAGAACATACTTGATAGTTGGCAAAGCAGCAACAA
Phosphoglycerate kinase	>B_13767	ACAACCAGAGAATTGTTGCTGCTTTGCCAACCATCAAGTACGTTCTTGAGAGAAAGCCAAAGGCTGTTATTCTCGCTTCCCACTTGGGCAGACCAAACGGAGAGAGAGTTCCAAAGCTTT
Phosphoglycerate kinase	>B_5969	CAAGAAGATTATCAATAAGCTGTATTTTGTCTGAAACTTTGGCACCACCAAGAATAGCTAAAAAAGGTCTTTGCGGATTTTCAAGAGCTTTAGCAAAAAAGTCAAGTTCTTTTTTCATAA
Phosphoglycerate kinase	>B_8775	CAAGAAGATTGTCAATAAGCTGTATTTTGTCTGAAACTTTAGCTCCACCTAAAATTGCTAAAAAAGGCCTCTGAGGACTTTCAAGAGCTTTTGCAAAAAAGTCAAGTTCTTTTTTCATAA
Phosphoglycerate kinase	>B_13355	GGCATTGGCGTCGAACTTGTCCGCCGTGATGAAGTCGACGGGCAGCGTAATCTCCACCTTGTTCTTCTTCGCCTTCTCCACCAGCTCCTTGACCTTCTGGCTCCCCTTCTCGTCGAACAG
Phosphoglycerate kinase	>B_1763	TAAGAAGGTTTTGGACAATATGCCAATTGGTGACTCTCTCTTTGACGAGGATGGAGCCAAGAATGTTGAAGCTTTGGTTGCTAAGGCTAAGAAGAACAATGTTGAAATCATCTTGCCTGT
Phosphoglycerate kinase	>B_2631	CAACAAGTTGTCAATCAACTTGATTTTGTCAGAAACCTTGGCACCACCCAAGATAGCCAAGAATGGTCTTGCTGGGTTCTCCAAAGCTTTGGCGAAATATTCCAATTCCTTGGACATCAA
Phosphoglycerate kinase	>B_13214	ACCTTGGTGAGGAGATTGTCGATCAGCTGGATCTTGTCGGACACCTTGGCGCCGCCGAGGATGGCGAGGAAGGGCCGCGAGGGGTTTTCGAGCGCCTTGGCGAAGTAGTCGAGTTCTTTC
Phosphoglycerate kinase	>B_5522	TCGTCTTGGCCTCGTTGATCGTCTTCTTGAAGAGCTCGATACTCTTCTCACCACAGTCGAGTCCCATCCATCCGGCTGGAATACCGTCCTTGTCCTCGGCGTAGCCAGTCTTTGCATCTG
Phosphoglycerate kinase	>B_7234	AGGTGTTTTCGAAATTGAGAAATTTGCCAATGGCACCAAGAAGACATTGGATGCTGCTGTTGCCGCTGCTACTAGCGGCAAGGTAGTTATCATTGGAGGTGGTGACACCGCGACTGTTGC
Phosphoglycerate kinase	>B_10177	CATCCTTGGAGCTGCCCTCCTCCTCGGCGTGGAAGCGGAGGTTCTCAAGGAGGATGATCTGGCCACCAGTGGCCTTGTTCACAGCCTCCTCAGTATCCTTGCCGACGCAGTTCTCGGCGA
Phosphoglycerate kinase	>B_10182	TAGCGTTGGCGAATGGCTCCAATTCGAAGACACCAGGAGGGCCGTTCCAGAGAATGGTCTTGGCCTCGGCAATGGTCTTCTTGTACAGCTCAACACTCTTCTCACCGACATCCAGACCCA--
Phosphoglycerate kinase	>B_1880_dd0	CAGATATAGTCGATCGGGAAGATCAACTCGACATTGTTCTTCTTCGCCTTGGCCACCAAGTCGTGCACCTTCTTGCTCCCATCTTCGTCAAACAGAGAGTTCCCAATCTCCACCGAGTCT
Phosphoglycerate kinase	>B_11738	CGACGTGGAAGCGCAGGTTCTCGAGGAGGAAGATGCTGCCGGGCGAGGCGCTGTTCACGGCCTCCTCGGTCTTGGGTCCGACGCAGTCGTCGAGGAACTCGACCTTCTTGCCGAGCAGCT
Phosphoglycerate kinase	>B_3114	CCCCCTTTGCCTTGGCTTTTTCCATGAGCTTGGGAACAAGATCTGCGCCAGCAGCATCATAAAGCGAATTTCCAATCTCCATTTTTTCAAGAACCTTGAGGAAAGTGAATGCCATGCCAC
Phosphoglycerate kinase	>B_7278	GACCCCAAGGACGTCGAGGCGTTCCGTACTAGCTTGACCAAGCTGGGAGACGTGTACGTCAACGATGCGTTCGGCACTGCGCACCGCGCGCACAGCTCGATGGTCGGTGTGCAGCTCGAT
Phosphoglycerate kinase	>B_2732	CATCTCGGCCGACCCGACGGCAAGGTCAACGAAAAGTTCTCTCTCAAGCCTGTTGCCGCCAAACTTGAAGAACTCCTGGGCAAGTCAGTCATCTTCACCAACGACTGTGTCGGTGCCGAT
Phosphoglycerate kinase	>B_12858	GATTGTGTTGGTGAGGATGTCAAGAAGGCTGTCTTGGCCGGTGACAATGGCCAGGTCTTCTTGCTTGAGAACTTGAGATTCCACGTTGAGGAGGAGGGTAAGGGCAAGAAGGGCGATGAG
Phosphoglycerate kinase	>B_3189	TCTTTGGACCCGCATCCAATCCCATCCATTCAGTTGGAATACCTTCAGCATCAGTTGAAATCTTAGTAGTAGCATCTTTATCAAATTTATCGGCTACAACATAATCTGAAGGAAAGATTA
Phosphoglycerate kinase	>B_3909	GGCCCATTCCAGAGAATAAACCTACTCTTGCCTACCAATCTCTCTAGGTTTTCTACCGACTTACTTCCGATATCAATTACTGTATCTGTTTTTAGTATTGCTCCTATTTCTTTATTTTCA
Phosphoglycerate kinase	>B_5665	TGGGCCTCGACGCCGGCGAGGAGAGCAGGAAGAAGTTTGCCGAGACCATCAAGAAGGCCAAGACGGTTCTCTGGAACGGCCCTGCTGGCGTCTTCGAGTTCGACAAGTTCGCTGGCGGAT
Phosphoglycerate kinase	>B_12480	CAAATTCGTCATTTTCGTCCACGAGTCCGTCGGTCCCGACGTTGAGAAGGCCGTCAGCGAGGCCCCCGCTGGATCCGTGATCCTCCTCGAGAACCTGCGATTCCATATCGAGGAAGAGGG
Phosphoglycerate kinase	>B_6571	TCGGGGTGTTCGAGGACTTTGGCGAAGTATTCGAGTTCCTTCTTCATGAGGAAACCGGCAGCTCTCTGAGGAAGTTGGACACCGACCATAGAGGAGTGAGCTCGGTGGGCAGTACCGAAG
Phosphoglycerate kinase	>B_3348	CAAACTGCCCCAAAGAGCAGCTGGGTTCCTAGTCAAGAAGGAGCTGGACTACTTCGCGAAAGCACTCGAAAATCCTGACAGACCGTTTCTAACCATCCTTGGCGGGGCGAAGGTGTCTGA
Phosphoglycerate kinase	>B_5575	TTCCTGACCTTGTCGAGCATATTGTCAATCAACTGGATTTTGTCGGAGACCTTAGCACCCCCAAGGATAGCGAGAAAAGGCCTCTCGGGACTCTCGAGTGCTTTAGCAAAGAATTCGAGC
Phosphoglycerate kinase	>B_5339	TTCCAAAGGCGTCGTTGACGTAGACATCTCCAAGCTTGGTCAAGCCCTCTCGGAACTCGTTTACCTTGGCAGGGTCTGCCTTGGTCTTCTTTCCGTCCTTGTCTTTGGCTGATCCCTCCT
Phosphoglycerate kinase	>B_4534	ACATTTACACCATTGAGAGTCTTCTTGAAAGTGAATGCCATTCCGCCACAAATGATGAGTTTGTTGACCTTGTCGAGCAGGTTATCAATCAGCTGAATCTTATCGGATACCTTCGCACCA
Phosphoglycerate kinase	>B_4548	ACCTCTGGACCGACACAGTCTTTGGTAAAGATAACAGGTTTTCCGAGGCGTTGTTCTAGTTCCTTCGCCACAGGTTCCAGAGAGTATTTCGGATTGACTTGGCCGTCTGGGCGTCCGAGG
Phosphoglycerate kinase	>B_15116	TGAACTTGATAGCCCTCACCTTGCCCTCCAACAGCTCCAAGCTAGCACCTCCGCCTGTACTGACGTGACTTATCTTGTCCTCAGCGTTATAGAGTGCCGCAACTGTTGCAGTATCACCAC
Phosphoglycerate kinase	>B_4976	CGATGACAGTCGTGCCCTTCTTGGACGCCTCGATGGTATCAGCAAGGAGAGCCTTGGAGCCTTCAGCGAAAGCGGGGAACTCAAACACGCCAGGAGGACCGTTCCAGAGGATGGTCTTGG
Phosphoglycerate kinase	>B_4339	TGCCAAGGTGCGCCGTTATCTTCTCGGATGGGCCGTGCCCACTGTAGTGCAATCTGACCATTGTCTGCTTTGGTAGACCGGGTACGCTACCGACGCTGAGGGCATCCCGGCAGGTTGGAT
Phosphoglycerate kinase	>B_3595	ACTTCAACGTCCCCCTCGATGCCGACAAAAAAATCACAAACAACCAACGTATCGTCGGTGCTCTCCCAACTATCAAATATGCCCTCGAACAAGGCGCCAAGTCCGTCATCCTGATGTCCC
Phosphoglycerate kinase	>B_805	CTTCCAGTCGACTTCGTCACTGCCGACGCCTTCTCCAAGGATGCAAAGGTCGGTGAAGCCACGGTTGAGTCTGGTATTCCAGACGGATTGCAAGGATTGGACGCTGGTCCAAAATCCAGA
Phosphoglycerate kinase	>B_8738	GGTACAGCTCATAGAGCACATAGTTCTATAGTTGGTGTTAATTTACCACAAAAAGCTTCTGGATTTCTTATGGAAAAAGAGCTTAACTATTTCTCCAAAGCTCTTGAAAATCCAGAAAGG
Phosphoglycerate kinase	>B_3230	CAAGATGACTCATTAAGACTACCGATTTAGCTTTCTTTTCTAAAACATATTTAATAGTAGGTAAGGCAGCTACAATTCTTGCATTGTTCGTAATAGCTCCGGTAGTTTTGTCTTGTGGTA
Phosphoglycerate kinase	>B_9041	AGTTTGATAAGGACGCAAAGACCGGCGTCGCAGACGACGCGAGCGGCATTCCCGACGGCTGGATCGGCCTTGACGCGGGCCCGAACAGTCGTGCGCTCTTCAGAACGACCGTCTTGGAGG
Phosphoglycerate kinase	>B_1110_dd0	GTCGCTCTCCAACAAGCTCGCCATCACCGACCTCGACCTCAAGGGCAAGCGCGTCCTCATCCGCGTCGACTTCAACGTCCCCATCCAGGAGGGCAAGATCACCAACCCCGCGCGCATCGT
Phosphoglycerate kinase	>B_2619	GATGAGAGTGCAGCGACACCTGGAAGGTCCTTGCCTGTGGGATCACATTGTCAACATCTCAAATGCCTGAAGATATTCGAAAGCTAAGAGCACGCACCTTCCAACAGCTCCAAACTAGCA
Phosphoglycerate kinase	>B_14543	GAGGCAGCTGCCAAAGGTGCCGTCGTAATTATCGGAGGAGGTGATACCGCCACCGTCGCAGCTCAATATCATGCGGAAGACAAGTTGAGCCATGTCAGCACTGGTGGTGGTGCGAGTCTA
Phosphoglycerate kinase	>B_3166	GAGATCTTGCCATCCTTAAGAGGCACATTGAAGTCGACACTATCAACCAGTTCATGGCTGCATGAGCATAAAGAACGAATGAAGACGAATCCACAGCGATCTTACCGAATCAGCACTCGC
Phosphoglycerate kinase	>B_8756	ATATTTCTTTTTTTTTCTAAAAAAACCATCAAATAATGAATATTTTAAGAGTTGATTTTAATGTTCCTTTAGACTCAAATAGAAAGATTACCAATAATCAAAGAATTGTAGGGGCTCTTC
Phosphoglycerate kinase	>B_12220	CGCCGGGTGTGTTTGAGTTTGACAACTTCGCCGGCGGCTCCCAGGCCGTCCTGCAGGCCTGCGTCGACGCCGAGAAGAACGGCAGCACGGTCATTGTCGGTGGCGGTGACACGGCCACGG
Phosphoglycerate kinase	>B_2551	CACCGCCCACAATGACGTTGCAACCGTTCTTCTCTGCCTCCAGACAGGCATCCAGAACGGCCTTGGAGCCGCCAGCAAAGTTGTCAAATTCAAACACACCTGGTGGGCCGTTCCACAGGA
Phosphoglycerate kinase	>B_8435	CACCACCGACGATCACCGTGCTGCCGTTCTTGTCGGCCTGCACGCACGCGTCAAGCACAGCCTTGGAGCCAGCTGCGAAGTTGTCGAATTCAAACACACCCGGCGGACCGTTCCACAGAA--
Phosphoglycerate kinase	>B_13398	CATCGTCTGCAACCAATTAGCCCGAACACCCTCCCGAAAGTGTCTTGCAGCACTCACTGATATAAATATCCCCCAAAGCCGTCAACCCCTTCCTAAACTCCTCCACCTTCGCCTTATCCG
Phosphoglycerate kinase	>B_1249	GGCCGAGGTGCGACATCAGGATGACCGTCTTGGCGCCGTTGTCGAGGGCATACTCGATGGTGCGCACGGCGCCGGCGATGCGCTGGCTGTTGGTGACCTTGTTGTTCGCATCAAGAGGCA
Phosphoglycerate kinase	>B_12660	CGTGCCAACGATCAAGCATGCTCTCGACCATGGCGCCAAGACAGTAATCCTGATGTCGCATCTCGGTCGGCCAAATGGATCGCCCAACCCCAAGTACTCGCTCAAGCCCGTCGTCCCCGA
Phosphoglycerate kinase	>B_12714	GACCGAGATGCGACATCAGGATTACTGTCTTGGCGCCATTGTCGAGAGCGTGCTTGATTGTTGGCACAGCGCCGGCAATACGCTGGTTGTTGGTGATGTTCTTGTTCTCGTCAAGAGGAA
Phosphoglycerate kinase	>B_49	TGTGCCAACAATCAAGCATGCCCTCGACAATGGCGCCAAGACAGTTATCCTGATGTCGCACCTCGGTCGGCCAAATGGATCGCCCAACCCCAAGTACTCGCTCAAGCCTGTCGTGTCCGA
Phosphoglycerate kinase	>B_7517	GGAACCAAAGCAGCATTGAAAGCTGTTGTTGAGGCCACAGAAAAATATGGATGCATTTCTATCGCCGGCGGGGGTGATACAGCGACGGCTGTTGAAAAGTGGGGATGTTCTGAAAGTTTG
Phosphoglycerate kinase	>B_13455	TTGGCAAGAAGGTCATCTTCACGGATGACTGCGTAGGCAAGGAGGTCGAGGAGACCGTGAACAAGGCGAGCGACGGACAGGTGATCCTGCTGGAGAACCTCCGGTTCCATGCTGAGGAGG
Phosphoglycerate kinase	>B_13649	GTGGGAAGAAAGTCATCTTCACGAAAGACTGCGTAGGCAAGGAGGTTGAGGAGACCGTCAACAAGGCGGAGAACGGACAGGTGATCCTGCTCGAGAACCTGCGGTTCCACCCGGAGGAGG
Phosphoglycerate kinase	>B_10814	TTCTTGCCCTCCAAAAGCTCCAAGGAAGCTCCTCCTCCAGTCGAGACGTGTGAGATAGAGTCCTCAGCCTTCCATTTGGCAACAGCAGTGGCGGTATCACCGCCTCCAACGATTGAGACA
Phosphoglycerate kinase	>B_1060	CGCCCCAATGGACTCCCAAACCCGAAGTATAGTCTCGCCCCTGTCGTTCCTGAGCTGGAGAAGTTGCTCGGGAAGAAGGTTACCATCGCACCTGATAGTGTTGGGCCAGAGGTTGAAAAT
Phosphoglycerate kinase	>B_10853	GGGCCCGAAGAGCCGCGCGCTATTCAAGACCACCGTGCTGGAGTCGAAGACCATTCTCTGGAATGGGTGAGCGTCCATCGAGGGACCCTACATTGCGCATCTGCTGACCAAAGCTGCTTC
Phosphoglycerate kinase	>B_1089	AAGAACATCAAGATCACCTTCCCCACCGATTTCGTCACCGCCGACAAGTTCGACAAGGACGCCAAGGTCGGCTACGCCACCCAGGAGGAGGGCATCCCCGAGGGTTGGATGGGTCTCGAT
Phosphoglycerate kinase	>B_2127	TTGTCATTATTGGCGGTGGGGATACGGCGACGGTTGCGGCTAAGTATCATGCTGAGGATAAGTTGAGCCATGTATCGACTGGTGGAGGGGCATCGTTGGAGCTGTTGGAGGGGAAGGATT
Phosphoglycerate kinase	>B_2145	TCTTTCCTGTCGATCATGTTACTGCAGATAAGTTCGCAGCGGATGCGAATTCGGAGTATAAGACGGATGAAGAAGGGATTCCGGACGGGTGGTGGGGGTTGGACTTTGGGGAGAAGAGTA
Phosphoglycerate kinase	>B_7111	CTTTTGCGCTTCGATACAAGCATCCAATGTCGCTCTGGAGCCGCCGGCGAAGTTGTCAAACTCAAAAACGCCTGCTGGACCGTTCCTGCGACGCTGCGTCATTCTCTGCGTGACATTCGA
Phosphoglycerate kinase	>B_10917	CCAGGGAGTTCCTTGCCTTCAAGAAGTTCAAGAGAGGCACCACCACCTGTAGAGATGTGAGAAACCTTCTTTTCAGCACCCCACTTGAGAGCAGCAGTGGCAGTATCACCACCACCAATG
Phosphoglycerate kinase	>B_3345	GTTTCCGACAAGATCCAGCTGATCGACAACCTGCTTGACAAGGTCAACACCCTCATCGTCTGCGGTGGCATGGCCTTCACCTTCAAGAAGACCCTCCAGAACATGCCCATCGGCAACTCG
Phosphoglycerate kinase	>B_1526	GAAACCCCAGGCAGTTCTTTGCCTTCGAGAAGTTCCAACGATGCTCCTCCGCCAGTTGAGACATGACTTAATTTGTTTTCAACACCGTACTTCGCTGCGACGGTGGCGGTATCTCCACCA
Phosphoglycerate kinase	>B_8629	GGTAACACCGTCATCATCGGTGGTGGTGACACCGCTACCGTCGCCAAGAAGTACGGTGTCGTTGACAAGATCTCTCACGTCTCTACTGGTGGTGGTGCTTCTTTGGAATTGTTGGAAGGT
Phosphoglycerate kinase	>B_9431	GCAACGCAGCCACAATTCTTTGGTTGTTGGTGATCTTGTCACCGTCCAATGGAACGTTGAAGTCGACTCTGATAAAGACCCTCTTGCCTGCGATAGAGAGGTCCTTGACGGATAGTTTGT
Phosphoglycerate kinase	>B_9434	GGGAAATGGCGCCTTCAAACTCCTTGATGGTCTTTTCACCAACGTCCAAACCCATCAAGTTGTCGGGGATGCCCGAGTCGACGGTGGCGTGGCCAACGGTGGCGTCGGCGGCGAATTTGT
Phosphoglycerate kinase	>B_5293	TTTAGCTTTAGCAACAGTAGCAGCGAATAATTCTCTAGTTTTTGGACCACCATCTAAACCTTCCCAACCTTCTGGAATACCTTGTTCAGCAGTAGCATAACCAGTATTTGCATCTTTTGA
Phosphoglycerate kinase	>B_9497	TGTTTGGAATGGTCCTCCAGGTGTCTTTGAATTTGAAAAATTCGCTGAAGGTACCAAATCTTTATTAGATGCTGCTGTCAAATCTGCTGCTAATGGTAACACCGTTATTGTTGGTGGTGG
Phosphoglycerate kinase	>B_5122	TTGATACGCTGTAGAAAGGGTCAAGGCGGGATAAAACGGGTGTAGTAGGGAGAATCGACATACGGCAGGGTTGGTTATCTTTCCGTCTTGGATGGGGACGTTGAAGTCGACGCGGATAAG
Phosphoglycerate kinase	>B_5133	ATCGTTCACATAAACATCGCCGAGCCTGGTGAGCTGCTCGCGGAACTGGGTGACCTTGGAAGGATCAGCTTTGATTTTTTTTCCTTCCTCGTTCTTGGCAGAGCCTTCTTCCTCGATGTG
Phosphoglycerate kinase	>B_10583	AAGACCATTGTCTGGAACGGTCCACCAGGTGTTTTCGAATTCGAAAAGTTCGCTGCTGGTACCAAGGCTTTGTTAGACGAAGTTGTCAAGAGCTCTACTGCTGGTAACACCGTCATCATT
Phosphoglycerate kinase	>B_14176_dd0	CCACCACCAATAATAACGGTGTTACCAGCTTGACAAGATTTAACAACTTCATCCAACAAAGCCTTAGTACCAGCTGCGAATTTTGCGAATTCGAAGACACCTGGTGGACCGTTCCAGACA
Phosphoglycerate kinase	>B_3255	CTCGACTGCTACCCAGGAACAAGGTATTCCAGACTCATGGATGGGTTTGGATGCTGGTCCAAAGTCGAGAGAATTATTCTCTGCCACTGTTGCCAAGGCTAAGACTATTGTCTGGAACGG
Phosphoglycerate kinase	>B_9777	CTCCACTGCTACCCAAGAAGAAGGTATTCCAGACAACTGGATGGGTTTGGATGCTGGTCCAAAGTCCAGAGAATTGTTCGAAGCCACCGTGGCCAAGGCCAAGACCATCGTCTGGAACGG
Phosphoglycerate kinase	>B_6447_dd0	TGTGATGTAGTCAACTGGAAACACTATCTTGACATTTTTTTCTTTTGCCTTCTTGATAAGATCCTCGCATTTCTTGCTTCCTGCTTCATCGAACAAGCTGTTGCCAATTTTGACATTATC
Phosphoglycerate kinase	>B_3961	ACTATCACCTCCAATCAAAGAATTGTGGCCGCTTTGCCAACCATCAAGTATGTTCTTGAGCAAGGTCCAAAGGCTGTGGTTTTGGCTTCTCACTTGGGTAGACCAAATGGTAAGAGAGAT--
Phosphoglycerate kinase	>B_11378	AGGCCAAGAAGAACAACGTCAAGATCGTTCTACCAGTCGATTATATCACTGCGGACAAGTTTGCTAAGGATGCCAAAACCGGCACTGCTACAGATGAGGAGGGTATTCCAGATGGATGGA
Phosphoglycerate kinase	>B_9178	TGCCAGTCTTGGCATCAGGGGAGAACTTGTCGCCGGTGATGTAGTCAACCGGCAGGACAAGCTTGACGTTGTTCTTCTTGGCCTTCTCGACCAGGTCGCCGACGATCTTGCTGCCAGCCT
Phosphoglycerate kinase	>B_9834	TTTCACCTTCAAGAAGACCCTCGAGGGCGTCAAGATCGGCAACAGCTTGTTCGATGAGGCTGGCAGCAAGATCGTCGGCGACCTGGTCGAGAAGGCCAAGAAGAACAACGTCAAGCTTGT
Phosphoglycerate kinase	>B_1048	AGTCAAGCTTGTGCTGCCAGTCGATTATGTCACTGCTGATAAATTTGACCCCAATGCGACCACAAGCACGGCGACTGACGAGGGTGGAATTCCAGATGGATGGATGGGATTGGACTGCGG
Phosphoglycerate kinase	>B_10684	CGAGATTGTCCAGCGCCTGATCGAGAAGGCCAAGAAGAACAACGTCGAGTTTGTTCTGCCCACCGACTTCACCACCGCCGACGACTTCTCGCCCAACGCCAACACCGGCTACGCGACCGT
Phosphoglycerate kinase	>B_12913	TACCGCCACCGTTGCTGCCAAGTACGGCGCCGAGAGCAAGTGCTCCCACGTGTCGACTGGAGGTGGTGCTTCTCTCGAGCTCCTAGAGGGCAAGGCCCTACCCGGCGTGGTTGCTCTTAG
Phosphoglycerate kinase	>B_6744_dd0	CACCGCCACCGTTGCTGCCAAGTACGGTGCCGAGGCCAAGTGCAGCCATGTCTCGACCGGTGGTGGTGCTTCGCTCGAGTTGCTCGAGGGTAAGGAACTGCCCGGTGTTACTGCTCTCAG
Phosphoglycerate kinase	>B_13275	GCAAAGGGTACCAAGGAAACCCTCGATGCGGCCGTCGAAGCAGCACAGAGTGGCAAGATTGTCATCATCGGTGGAGGCGACACTGCAACCGTTGCTGCGAAGTACGGTGTCGAGGACAAG
Phosphoglycerate kinase	>B_1_dd4	GAGCTGGATCTTGTCAGAAACCTTGGAGCCTCCAAGGATAGCAAGGAAAGGACGCTTGGGGTTTTCCAAGGCCTGGGCAAAGTAGTCGAGTTCCTTCTTGACGAGGAAACCGGCGGCCTT
Phosphoglycerate kinase	>B_1662	GTCAAGCAGGGGAAGATCGTCATTATTGGCGGTGGGGATACGGCGACGGTTGCGGCGAAGTATCATGCTGAGGATAAGCTGAGCCATGTGTCGACTGGTGGGGGGGCTTCGTTGGAGTTG
Phosphoglycerate kinase	>B_10474	GGACTATCGTCATTATTGGCGGTGGTGACACTGCTACCGTTGCAGCCAAGTACAAGGTTGAGGACAAGTTGAGCCATGTCTCGACTGGTGGTGGTGCTTCTTTGGAACTGTTGGAGGGTA
Phosphoglycerate kinase	>B_404	GCAGTATCGTCATTATTGGCGGCGGTGACACTGCTACCGTCGCTGCCAAGTACAAGGTTGAAGACAAATTGAGCCACGTCTCTACCGGCGGTGGTGCCTCTTTGGAATTGTTGGAGGGTA
Phosphoglycerate kinase	>B_13847	CCTTGGTGGCTTGAGCAAAGGCATCGAATTCGAAGACGCCAGGGGGTCCGTTCCAGAGAATGGTCTTAGCTTCGCCGATAGCTTCCTGGAAGAGCTTGACACTCTCCTTACCACAGTCGA
Phosphoglycerate kinase	>B_11208	AAGGTGAAAGCCATTCCACCACAGATGATCAAGCTATCGACCTTTCCGAGAAGGTTGTCGATGAGCTGAATCTTGTCTGAGACCTTGGCTCCACCCAAGATTGCCAAGAAGGGACGTTGA
Phosphoglycerate kinase	>B_3021	ACTCAAAGACACCGGCGGGGCCGTTCCACAAGATGGTTTTGGCCTCGTCGATGGCCTCCTTGAAGAGCGCAGAAGACTTCTCGCCGCAGTCGAGACCCATCCAGCCATCGGGGATACCTT
Phosphoglycerate kinase	>B_9373	TGACAACCTGCTGGACAAGGTCAACACACTGATTATCGGTGGCGGCATGGCTTTTACCTTCAAGAAGGTGCTCGACAACATGCCCATTGGCTCTTCTCTATTCGACGAGGCCGGTTCCAA
Phosphoglycerate kinase	>B_8577	GATCGTCTTGGCCTTCTTGATGGCGTCGGCGAAGAGCTTGCGGCTCTCGACGCCGGCGTCGAGGCCCATCCAGCCGTCGGGGATGCCCTGCTCGTCAGTCGCGGTCGACGTCTCGGCGTC
Phosphoglycerate kinase	>B_9628	CCAACAACCAAAGAATCGTTGCTGCTTTGCCAACAATTAAATACGTCTTGGATCAAAAGCCAAAGGTCATCGTCTTAGCTTCTCATTTAGGCAGACCAAATGGTTCAAGAGTTGATAAAT
Phosphoglycerate kinase	>B_9729	CTCGACTGGTTGACCGAGAAGCTTCTCAAGCTCGGCAGCCACTGGAGCCAAGGAGTATTTGTCGTTCTTCTCACCGTTTGGTCTACCCAAGTGAGAGGCAAGGATCACAGCCTTTGGCTT
Phosphoglycerate kinase	>B_13495	CATCTTGGGCGTCCCGATGGCAAGGTCAACTCGAAATACAGCTTGAAGCCAGTAGTGCCAGAGCTTGAGAAACTTCTTGGAAATAAGATAATATTTACCGAAGACTGCGTAGGGAAACAG
Phosphoglycerate kinase	>B_4221	CTCCCGTTAGTATAAGATCAAATGCATCAGCATATCCAGCCGTATTTATGTATCCGCAGGTATCTCCTCCTCCTGCACATAGAAGTGATTGTTCGCCTTGCTTGTGAAGAGCCTGCCTCC
Phosphoglycerate kinase	>B_11004	ACTGGCGTTGCTTCTCAGAAAGAAGGTATTCCAGACGGTTGGATGGGTTTGGACGCTGGTCCAAAGTCTAGAGAACTCTTTGCTGACGCCATTGCTAAGGCCAAGACCATTGTCTGGAAT
Phosphoglycerate kinase	>B_11331	ACCGAAAGCGTCGTTGACGTAAACGTCGGCCAAGGCAGTCAAGCCCTTTCTGAACTTCTCGACGTCCTCAGCAGAAGCCTTCTCCTTCTTACCGTCGACCTTCTTGGAGCCCTCCTCCTC
Phosphoglycerate kinase	>B_9874	TCCGAAAGCATCGTTGACGTACACGTCGGCCAATGCAGTCAAGCCCTGTCTGAACTTCTGGACGTCCTCGGCAGAGGCCTTCTCCTTGTTTCCATCAACCTTTCTTGAGCCCTCCTCTTC
Phosphoglycerate kinase	>B_11225	ATACCTTCCTCATCAGTAGCTGTGCCAGTGGTTGCATCCTTGTCGAATTTGTCCGCAGTGATATAGTCGACGGGAAGCACAATCTCAACATTGTTCTTCTTTGCCTTTGCAACAAGATCT
Phosphoglycerate kinase	>B_1955	AGGCCAAGGCCAAGGGCGTGAAGCTCGTCCTCCCCGTTGACTACATCACCGCCGACAAGTTCGACAAGGACGCCAACACTGGCTACGCCACTGACAAGGACGGTATCCCCGACGGCTGGC
Phosphoglycerate kinase	>B_13146	ACAAGAAGGTCACCAACACCCAGCGTATTGCCGGTGCCGTCCCCACCATCAAGTACGCGGTCGACAATGGCGCCAAGGCCGTCGTCCTGATGTCCCACCTGGGCCGCCCCAACGGCCAGG
Phosphoglycerate kinase	>B_9025	CGACGGGTAGCACGAGCTTGACGTTCTTGTCCTTGGCCTTCTTGACGAGCTGCGGCACCGTCTTGGCGCCTGCCTCGTCGAAGAGCGAGTTGCCGATGGGCATACCGTCGAGCGTCTTCT
Phosphoglycerate kinase	>B_12686_dd0	CTTGAGAAGCTGCTCGGCGGCGGCAAGACGGTCACCTTTGCGCCCGAGTGCGTCGGCCCCGAGGTCGAGGAGATCGTCAACAAGCAGGCGGACGGCGGCGTCGTGCTGCTCGAGAACCTG
Phosphoglycerate kinase	>B_3609	AAGCTGGTGGCCAAGGCCAAGGCCAAGAACGTCAAGGTGGTGCTTCCGACCGACTTTGTCACCGCCGACAAGTTTGACAAGGACGCCACCGAGGGCTACGCCACCGACAAGGAGGGCATC
Phosphoglycerate kinase	>B_3620	TCGGAGCTCGAGAAGCAGCTGGGCAAGTCGGTCACGTTTGCGCCCGACTGCGTCGGCCCCGAGGTGGAGAAGATTGTCAATGGTGCCGACACCGGCGCCGTCATCCTGCTCGAGAACCTG
Phosphoglycerate kinase	>B_4907	CTCGAGCAGCTCGAGCGAGGCGCCGCCACCGGTGGAAACGTGGCTGAGCTGGTCCTCGACGCCATACTTGGCCGCCACAGTAGCCGTGTCGCCACCGCCGATAATCACAATCTTGCCCTT--
Phosphoglycerate kinase	>B_1421	GGACGCTCTTGCCGCCGAGAAGCTTCTCGAGCTCGGGGACGACCGGCTCAAGGCTGTACTTGGGGTTCGCCTCGCCGTTGGGACGGCCGAGGTGGGACATCAGGACGACGGCCTTGGCTC
Phosphoglycerate kinase	>B_14080	ACTGGACAGACTTGCCGAGCAGCTTCTCGAGCTCGGGAACGACCGGCTCGAGGCTGTACTTGGGGTTCTCCTGGCCGTTGGGGCGGCCCAGGTGGGACATCAGGACGACGGCCTTGGCGC
Phosphoglycerate kinase	>B_2784	GAGGTTGAGGAGATCGTCAACAAGGCCGACAACGGTGAAGTTATTCTCCTTGAGAACCTCCGCTTCCACATTGAGGAGGAGGGCAAGGGCACCGATGCCGAGGGCAACAAGGTCAAGGCC
Phosphoglycerate kinase	>B_4386_dd1	ATATTTTCAATCAACTGAATCTTGTCCGAGACCTTGGCTCCACCCAAGATGGCCAAGAACGGACGCTCGGGGTGTTCGAGTGCTTTGGCGAAGTACTCGAGCTCCTTCTTCACCAGAAAG
Phosphoglycerate kinase	>B_6552	TCTTCTCACCATCCTTCTTACCTTTACCTTCCTCCTCAACGTGGAATCTAAGGTTCTCCAAGAGGAAGACCTGACCGTTCTCACCGGCCAATACAGCCTTCTTGACATCCTCTCCTACAC
Phosphoglycerate kinase	>B_14793	TTGAGCCCTCTGCAAAAGCAGGGAACTCAAACACACCAGGAGGACTGCGGATATTGAGGTAAAAGATCGCTCTGTGAATTCTTACACGCACCCGTTCCATAGGATGGTCTTGGCCTCGAG
Phosphoglycerate kinase	>B_14817	TTCTTACACGCACCCGTTCCATAGGATGGTCTTGGCCTCGAGTACCGTCTGGCGGAACAGCTCGCGGCTCTTCGGGCCAGCATCAAGGCCCATCCACCCATTAGGAATGCCTTCAGCGAC
Phosphoglycerate kinase	>B_5176_dd0	CTCTTCGACGAGGCCGGCGCGCAGAAGGTCGGTGCTCTCGTCGAGAAGGCGAAGTCCCGCAACATCAAGATTGTCTTCCCCGTCGACTTCGTCACTGCCGATAAGTTTGATAAGGATGCC
Phosphoglycerate kinase	>B_5191	TCATCATTGGTGGAGGCGACACTGCAACCGTTGCCGCACAGTACAAAGCTGAAGATAAGCTCAGCCACGTGTCTACTGGAGGAGGTGCTTCACTTGAACTCCTCGAAGGAAAGGTACTCC
Phosphoglycerate kinase	>B_6640	GAAGACCCTTGAAAACGTTGAGGTGAGTTCGACCAAGGAGATTCGTTTGCGCATGGCTAACTCACTTTTTATTTAGATTGGTAAATCCCTCTTCGACGAGGAAGGTTCCAAGAAGGTTCA
Phosphoglycerate kinase	>B_12783	CCCTCCAACAACTCCAACGAAGCTCCACCACCAGTACTGACATGCGACAATTTATCTTCTGCATCCCATTTGGCAGCAGCAGTAGCGGTATCACCACCACCAACGATAGTAGTAGCACCG
Phosphoglycerate kinase	>B_9118	CTCCTTGACCTTCTGGGCATCAGCCTTGACCTTCTTGCCCTCGGCATCCTTGGCAGAGCCTTCCTCCTCAATGTGGAAACGCAAGTTCTCCAACAACAAGACCTGGCCGCCGGTGGCTTC
Phosphoglycerate kinase	>B_12837	AGAATTTCGCATTGACCTTACCGTCTGGGCGTCCCAGATGCGACATGAGGATTACGGCCTTCGCACCGTTGTCGATGGCATATTTGATTGTTGGCACTGCGCCGGCAATTCTCTGCGTGT
Phosphoglycerate kinase	>B_12784	CCTCGACAGCACTTCCAACACAGTCTTCCAAGAAGGTGACTGGTTTGCCCAATAAGGTCGAAACTTCAGTAGCAACAGGTTTGAGCGAGTACTTTGGGACGACTTTTCCATCAGGACGAC
Phosphoglycerate kinase	>B_6336	TAGTGGTGGACAGGTTGTTTTGCTCGAGAACTTGCGGTTCCATGCTGAGGAGGAGGGGAGCTCAAAGGGAGAAGATGGAAAGAAGGTTAAGGCCGATAAGGCTAAGGTCGAGGAGTTCAG
Phosphoglycerate kinase	>B_8072	CTTCTCGTTCACTTTCCCGTCTGGCCGTCCAAGGTGTGACATCAAAGTCACGACAGATGCGCCATGCTCGATGAGGTATTTGATGCTGGGAAGGGCACCCACGATGCTGTCCAACGCAGT
Phosphoglycerate kinase	>B_10759	GGAATGGTCCAGCCGGTGTGTTTGAGTTTGAGAACTTTGCCAAAGGTACAAAGGCATTGCTTGAGGAGTGCTGCCAGTCGGCAAAGAAGGGCAACACTGTGATTATCGGTGGTGGTGATA
Phosphoglycerate kinase	>B_118	GAATGACCTCACCGTCCTTGGCCTTGGAGACCTCCTCCTCAACCTTGGGGCCGACGCAGTCGTCAAGGAAGGTGACGGGCTTGCCAAGGAGCTTTGAAAGCTCGGCCTGGACGGGCTTGA
Phosphoglycerate kinase	>B_9308	GAACGGCCGCTTGGGTTTCTCGAGAGCTTGAGCAAAATAGTCGAGTTCTTTCTTCATCAAAAAGCCAGATGCTTTGTTAGGTAGCTCTACTCCGACCATGGAGCTGTGGGCTCGGTGAGC
Phosphoglycerate kinase	>B_7792	AAGGGCCTGACTGCGCTGGGTGATGTGTACATCAACGACGCCTTCGGAACCGCTCATCGAGCTCACAGCTCCATGGTCGGCGTCGAGCTACCTGAGAAGGCATCCGGGTTTCTGATGAAG
Phosphoglycerate kinase	>B_2819_dd0	CAATCAATTGAATCTTGTCAGAAACTTTAGCACCACCCAAAATGGCCAAGAATGGTCTTTCTGGGTTTTCCAAAGCCTTAGCAAAGTATTCCAATTCTTTGGACATTAAGAAACCAGCAG
Phosphoglycerate kinase	>B_642_dd0	CTGCCGACAAATTCGACAAGGATGCTAAGACCTCCACTGCCACTGAAGACGAAGGTATCCCAGACAATTGGATGGGTTTAGATGCTGGTCCAAAGTCCAACGAATTGTTTGCTAAGACTG
Phosphoglycerate kinase	>B_747_dd0	CAATCAATTGAATCTTGTCAGAAACTTTGGCACCACCCAAAATGGCCAAGAATGGTCTTTCTGGGTTTTCCAAAGCTTTAGCAAAGTATTCCAATTCTTTGGACATCAAGAAACCAGCAG
Phosphoglycerate kinase	>B_7433	AAGACACCAGTAGGGCCGTTCCAGAGGATAGTGTTAGACTCATCGATAGCCTGCTTGAAGAGCTTGATGCTCTCCTCGCCGGCGTCGAGGCCCATCCAGCCGTCGGGGATGCCGGTCTCG
Phosphoglycerate kinase	>B_5903	ACACCGTACTTCTTGGCGACGGTGGCAGTGTCACCACCACCGATGATGACGGTGTTACCGGCAGAGCAGGACTTGACGACTTCGTCCAACATGGCCTTGGTACCAGCGGCGAACTTCTCG
Phosphoglycerate kinase	>B_5906	GCGCCGTACTTCTTCGCAACAGTGGCAGTGTCCCCACCACCGATGATAACTGTGTTACCCGCGGCACACGATTTCACAACGTCATCCAGCAGGCTCTTGGTACCTGCTGCAAACTTGTCA
Phosphoglycerate kinase	>B_6877	TCTGGTCTTCTCACCAGCATCAAGTCCTTGCCATTCATCTGGGATACCCTCTTCGAGAGTGGCATAGCCAGTGGCAGCGTCCTTGTCGAACTTGTCGGCAGTGACAAAATCAACTGGCAA
Phosphoglycerate kinase	>B_10387	AAGTACAGCTTGAAGCCCGTTGTTCCTGAATTGGAGAAGCTGCTCGGCCGCAGCGTCCTCTTCACTGAGGACTGCGTTGGCAAGGAGGCTGAGGAGACCGTCAACAAGGCCTCCGGTGCC
Phosphoglycerate kinase	>B_1118	TCGGACAAGATCCAGCTGATCGACAACCTGTTGGACAAGGTCAACACGCTCGTCATCTGCGGCGGCATGGCCTTCACCTTCAAGAAGACGCTCGACAACATGTCGATCGGCACGTCGCTC
Phosphoglycerate kinase	>B_3647	TCGTCGAAGAGCGAGGTGCCGATCGACATGTTGTCGAGCACCTTCTTGAAGGTGAAGGCCATGCCGCCGCAGATGATGAGCGTGTTGACCTTGTCCAGCAGGTTGTCGATGAGCTGAATC
Phosphoglycerate kinase	>B_3683	TCGTCGAAGAGCGACGTGCCGATCGGCACGTTGTACAGCGTCTTCTTGAACGTGAAGGCCATGCCGCCGCAGATGACCAGCGTGTCGACCTTGTCCAGCAGGTTGTCGATCAGCTGGATC
Phosphoglycerate kinase	>B_9000	TCGTCGAAGAGCGAGTTGCCGATGGGCATACCGTCGAGCGTCTTCTTGAAGGTAAAAGCCATGCCGCCGCAGACGATGAGCGTGTTGACCTTATCCAGCAGGTTGTCGATGAGCTGGATC--
Phosphoglycerate kinase	>B_7711	CTGCTGGGCGGCACCAAGGTCACCTTCGCCCCCGACTCGGTGGGCCCCGAGGTCGAGAAGATTGTGGCCGACGCTGCGGATGGCGCCGTCATTCTGCTCGAAAACCTGCGCTTCCACCTT
Phosphoglycerate kinase	>B_9075	CAGCTGATGGACAAGGCCAAGGCCAAGAACGTCAAGGTTGTGCTGCCGACCGACTTCGTCATCGCCGACAAGTTCGACAAGGACGCGGCCGAGGGCTACGCGACCGACAAGGATGGCATC
Phosphoglycerate kinase	>B_9097	CCGGTGCTCGAGAAGCAGCTCGGCAAGACGGTCACGTTTGCGCCCGACTGCGTCGGCCCCGAGGTCGAGAAGATCGTCAACGGCGCGGACAACGGCGCCGTCATCCTGCTCGAGAACCTG
Phosphoglycerate kinase	>B_9416_dd0	CCCGAGCTCGAGAAGCTGCTCGGCAAGAGCGTCACCTTTGCGCCCGACTGCGTCGGCCCCGAGGTCGAGGCCATCGTCAACAAGGCTGACGGCGGCGCCGTCGTCCTGCTCGAGAACCTG
Phosphoglycerate kinase	>B_10496	GCTCAGTCGGGGACTATCGTCATTATTGGCGGTGGTGACACTGCTACCGTTGCAGCCAAGTACAAGGTTGAGGACAAGTTGAGCCATGTCTCGACTGGTGGTGGTGCTTCTTTGGAACTG
Phosphoglycerate kinase	>B_4452	AAAAGGCCGTCAGCGAGGCACCCAACGGCACCGTCCTCCTCCTCGAGAACCTCCGCTTCCACATCGAAGAGGAGGGCTCGAGCAAGGACAAGGAGGGCAAGAAGACCAAGGCGGACCCCG
Phosphoglycerate kinase	>B_12943	GATCCACTTGCCCGTCGACTTCAACGAGGCCTCCAAGTTTGCCGAAGACGCCGAACACAAGGTCGTCACCGCCGAAGAAGGTGTCCAGGACGGCTGGATGGGTCTCGATGTCGGTCCCAA
Phosphoglycerate kinase	>B_8193	GCTTAAGTCGGCGTTGGGGTGGCCATCCGGACGTCCCAGATGGGACATCAGGATGACCGCCTTGGCCCCGTGCTCGAGGGCGTACTTGATGGTGGGAACGGCACCGGCGATGCGCTGCGT
Phosphoglycerate kinase	>B_1824	TCTTGGACAAGGTCAACCGCCTCATCATCTGCGGTGGTATGGCTTTCACCTTCAAGAAGGTCCTTGACAACATGAAGATCGGTAACTCCTTGTTCGATGAGGCCGGTTCTCAAAACGTCC
Phosphoglycerate kinase	>B_2061	TCCTCGACAAGGTCAACCGCCTCATCATCTGTGGTGGTATGTCTTTCACCTTCTTGAAGGTTCTCAAGAACATGAAGATTGGTGACTCCCTCTTCGACGAAGCCGGTTCCAAGAACGTCC
Phosphoglycerate kinase	>B_344	AGAGCATCCTCCTTACCGTACTTCTTGGCAACAGTAGCAGTGTCACCACCACCAACAATAACAACGTTACCAGCTTCACAGGTCTTGACACAAGCATCAAGCATAGACTTGGTACCCTTG
Phosphoglycerate kinase	>B_13952	GTCTCGGACAAGATCCAGCTGATTGATAACCTGCTTGACAAGGTCAACACCATCGTCGTCTGTGGCGGCATGGCTTTCACCTTCAAGAAGACGATTGAGAACATGAAGATTGGCAACTCT
Phosphoglycerate kinase	>B_545	TCCTCGACAAGGTTAACCGCCTCATCATTTGCGGTGGTATGTCTTTCACCTTCTTGAAGGTCCTCCACAACATGAAGATTGGTGAATCTCTCTTCGACGAGGCCGGTTCTAAGAACGTTC
Phosphoglycerate kinase	>B_3468	TTTTCAAACTCAAACACACCAGGTGGACCGTTCCAAACAATGGTCTTAGCCTTGGCAACGGTGGCTTCGAACAATTCCTTTGATTTTGGACCACAGTCCAATCCCATCCAGTGGTCTGGA
Phosphoglycerate kinase	>B_10242	GTTTCGGACAAGATTCAGCTGATCGACAACCTGCTCGACAAGGTCAACACCATCGTTATCTGCGGTGGTATGGCTTTCACCTTCAAGAAGACCCTGGAGAACATGAAGATTGGCGACTCC
Phosphoglycerate kinase	>B_10248_dd0	GGCGCGAAGACTGTTCCCGCCCTCGTTGAGAAGGCCAAGAAGAACAACGTCAAGTTCGTCCTGCCCGTCGACTTCATCACTGCCGACAAGTTCGACAAGGACGCCAACACCGGCTACGCC--
Phosphoglycerate kinase	>B_858	TGAACAGCTTTCTGGACTCAGGACCACAGTCTAGACCCTCCCAGCCGGATGGAATGCCCTCGGAGGCAGAGACAATCTTGGTGTTGGCGTCCTGGGAGAAGTCGTCGCCGATCACGAAGT
Phosphoglycerate kinase	>B_1000_dd9	ACGGTCCTCCAGGTGTCTTTGAGTTCGAGAAGTTCGCCGAGGGTACTCAAGCTTTGTTGAAGGACGCCGTCAAGGCCTCCGAGTCCGGTGCTACCGTCATCATCGGTGGTGGTGACACTG
Phosphoglycerate kinase	>B_12564	TCGAGGGCGTCAAGATCGGCAACAGCTTGTTCGACGAGGCCGGCAGCAAGACCGTCAAAGACCTTGTCGAGAAGGCCAAGAAGAACAATGTTAAGATTGTCCTTCCCGTTGACTACATCA
Phosphoglycerate kinase	>B_9220	TCGATGGCCTCCTTGTACAGCTTGACCGATTTCTCGCCGCAGTCCAGACCCATCCAGCCATCGGGAATGCCGTCCTTGTCCTCGGCGTAACCGGTCTGCGCGTCCTTGCTGAACTTGTCC
Phosphoglycerate kinase	>B_8535	GCAAAGCAAATCCCAAGTACAGCCTAAAGCCTGTCGTACCTGAGCTCGAGAAGCTACTGGGCAAGGATGTCATCTTCACCGACGACTGCGTTGGAAAAGAGGTCGAAGAGACGGTCAACA
Phosphoglycerate kinase	>B_8870	TTGCTTTCTGAAGGTAGCAACTTGCTCGCTAGAAGCCTTGACCTTCTCGCCATCGACCTTTCTGGATCCTTCTTCCTCAATGTGGAATCTCAAGTTCTCCAACAAGAAGACGGAACCCTT
Phosphoglycerate kinase	>B_2025	ATCCGGTAACACTGTCATCATTGGTGGTGGTGATACCGCTACTGTTGCTAAGAAGTACGGTGTCACTGAAAAGATCTCTCACGTCTCTACCGGTGGTGGTGCTTCTTTGGAATTGTTGGA
Phosphoglycerate kinase	>B_1275	TGCTGGTAACACCGTCATCATTGGTGGTGGTGACACTGCCACTGTCGCTAAGAAGTACGGTGTCACTGACAAGATCTCCCATGTCTCTACTGGTGGTGGTGCTTCTTTGGAATTATTGGA
Phosphoglycerate kinase	>B_15338	TGGCCTTAGCCTTAGCAATCAAGTTTGGAACGATTTCAGCACCGGCTTTGTCGAAGATGGAGTCACCGATTTGAGTACCTTCGATGACCTTCTTGAAGGTGAAAGCCATACCACCACCAA
Phosphoglycerate kinase	>B_5251	CGCCGGTGCCACTACTATCATTGGTGGTGGTGACACTGCTACTGTCGCTAAGAAGTACGGTGTTGTCGAAAAGATTTCCCATGTCTCTACTGGTGGTGGTGCTTCCTTAGAATTATTAGA
Phosphoglycerate kinase	>B_5469	CAAAGGTAACACTGTCATCATTGGTGGTGGTGATACCGCTACTGTTGCTAAGAAGTTCGGTGTCACTGACAAGATCTCTCACGTCTCTACTGGTGGTGGTGCTTCCTTAGAATTATTGGA
Phosphoglycerate kinase	>B_8481_dd1	TTCTGGTAACACTGTCATCATTGGTGGTGGTGATACCGCTACCGTCGCTAAGAAGTACGGTGTCACCGACAAGATCTCCCATGTCTCTACCGGTGGTGGTGCTTCTTTGGAATTATTGGA
Phosphoglycerate kinase	>B_13166	ATAGTCCCCCGAGTACCCTTCTCGAAAGCCTTCATCTCAAACACACCTGGAGGACCGTTCCACAGGATAGTCTGGGCATCATCAATGGCCTTCTTGAACAACTCAATCGACTTCTCGCCA
Phosphoglycerate kinase	>B_4851	CACAGTTCTTCACAACGGGAGAGTACAGAAATCTAGAACCATACCTTCCGAAGGAACTGCAATGGACATAGGGCCTGAAACGATAGAAATGCTGAAAAAAGAGGTTTCAAGGGCGAATGT
Phosphoglycerate kinase	>B_2943_dd0	AGTGCGACCGATGGCGCCGTTATTCTTTTGGAGAACCTCAGATTCCACATTGAAGAAGAGGGATCGAAGAAGACACCAGAAGGAAAGGTCAAGGCTTCGAAGGAGGACGTTGAGAAGTTT--
Phosphoglycerate kinase	>B_6418	AGAGCATCTCTTTCAAAACTTGGAGATATCTATGTTAATGATGCATTTGGAACGGCACATAGACCACATAGTTCTATGGTTGGGGTAAACCTTCCAGATCGTGCTGCTGGTTTCTTATTA
Phosphoglycerate kinase	>B_6422_dd0	CGAGGAAGTCAGTCGTTTACTTGAAAAAAAAGTTATGTTCTTAAATAATTGTGTAGGCCCTGAAGTCGAATCTGCCGCGAAAAATGCGACTGGAGGTAGATTTTCTCATATTTATGTTAT
Phosphoglycerate kinase	>B_9122_dd0	TGGCTGATCTTGTCACCAGCACCCCAGTTCAATGCAGCAGTGGCGGTGTCACCACCACCAACGACGGTTACAGCACCGTTCTTGGTTGCCTCGATGACGGCGTCAAGAGCGGACTTTGTA
Phosphoglycerate kinase	>B_13939	TACCGCCACCGGTAGTCTTGGAGACAATCTCCTCAACCTCAGGGCCGACACAGTCGGGGGCGAAGGTGACAGGCTTTCCGAGGAGCTTCTCGAGCTCGGGAACGACGGACTTGAGAGTGT
Phosphoglycerate kinase	>B_2109	CAGGTCGACTTCAACGTCCCCCTCGACGCCGACAAGAAGATCACCAACAACCAGCGCATTGCCGGTGCCGTGCCCACCATCAAGCATGCCATTGACAACGGCGCCAAGGCCGTCGTCCTC
Phosphoglycerate kinase	>B_10208	CTGGTCAGCCTTGACCTTCTTGCCCTCGGCATCCTTGGAGCTGCCCTCCTCCTCGGCGTGGAAGCGGAGGTTCTCAAGGAGGATGATCTGGCCACCAGTGGCCTTGTTCACAGCCTCCTC
Phosphoglycerate kinase	>B_14373	TAGGTCGACTTCAACGTTCCTCTCGATGCCGACAAGAAGATCACCAACAATCAGCGTATCGTCGGTGCTCTGCCTACCATCAAGTACGCCATTGAGAATGGTGCTAAGGCCGTTGTCCTC
Phosphoglycerate kinase	>B_2466_dd0	TCAACGTCCCTCTTGAGGGGACTATCATCACGAACAACCAGCGTATTGTCGCAGCCTTGCCTACTATAAAGCATGCTCTCGAGTCGGGGGCCAGATCCATTGTGCTGATGTCGCACTTGG
Phosphoglycerate kinase	>B_12628	CCAGACGGAAAGCCAAACGCCAAGTACAGTCTCAAGCCGGTTGTTCCCGAGCTTGAGAAGCTGCTCGGCAAGAGCGTAACTTTCACAGACGACTGCGTCGGCAAGTCGGTCGAGGACACT
Phosphoglycerate kinase	>B_5795	CTGGTTGTTGGTGATGTTCTTGTCGGCGTCCAGAGGGACGTTGAAGTCGACCTAGAGGTCGTCAGGATTAGATGTGACCTCTGAATTGTACAAAAGATCACGAGATTCACTTACTCGAAT
Phosphoglycerate kinase	>B_6827_dd1	CCAGACGGCAAGCCAAACGCAAAATACAGCCTCAAGCCAGTTGTTGCCGAGCTAGAGAAGCTCCTCGGCAAGAGCGTCACCTTCACTGACGACTGCGTTGGCAAGTCGGTTGAGGATACC
Phosphoglycerate kinase	>B_2739	CCCTGCCTTTGCCAACGGTTCCAAAGAGCTTCTCAAGGCTACCGAGGAGGCTGTCGCCAAGGGTGCAACCGTCATCATTGGTGGTGGTGATACCGCAACTGTCGTCGCACAGTTCGGTGA
Phosphoglycerate kinase	>B_2744	CCCTGAGAGTCGCAAGTTGTACCGAGAGACTGTCTTGGAGGCCAAGACCATCCTCTGGAACGGGTAGGTGTGCTTCTCGAACTGTTGGCAACTTTTGCTGATAGGATTCCCTTGTCTAGA
Phosphoglycerate kinase	>B_6416	ACACAAAATGGAGTTATAACTATCATAGGAGGTGGTGATACTGCAACTGCTGTTGCTAAATGGGGTGCTGAGGATAAGATTTCGCATGTATCAACTGGTGGTGGAGCGTCTCTCGAATTA
Phosphoglycerate kinase	>B_13909	AGATCACCAACAACCAGCGCATTGCCGGCGCCGTTCCCACCATCAAGTACGCGATCGACAATGGCGCCAAGGCCGTCGTCCTGATGTCCCACCTGGGCCGCCCCAACGGACAGGAGAACC
Phosphoglycerate kinase	>B_9933_dd0	CTTGGCAATTGCGTCGGCGTAAAGTTTGCGGGACTTCTCGCCAGCGTCCAGTCCTTGCCAGTCGTCAGGAATGCCTTCCTCCATAGTAGCGTAGCCGGTCTTGGCGTCTGGAGAGAAGCT
Phosphoglycerate kinase	>B_14779	TTTTTGTACCATCTTTATTCTTGACTGAACCCTCCTCCTCGATATGGAAGCGGAGATTCTCGAGAAGGATAACGGAGCCAGGTTCGGCAGCGTTGACGGCCTTTTCGACGTCAGGGCCAA
Phosphoglycerate kinase	>B_14954	ACCTGGCTCTGTCATCCTTCTCGAAAATCTCCGCTTCCACATTGAGGAGGAGGGTTCTGTCAAAAACAAAGATGGTACAAAAACTAAGGCTGACCCTGCCAAGGTTGCGGAGTTCAGGGA
Phosphoglycerate kinase	>B_15186_dd0	CTTCGATGCCGGACTCGTCCGTGGCGTAGCCAGTCTTCGCGTTTGCGTCGAACTTGTCTGCGGTAATGTAGTCCACTGGAAGGGTGATTTCCACACCCTTGCTCTTCGCCTTCTCAACCA
Phosphoglycerate kinase	>B_3398	GAAGCTTCTCAGCACCAAGGTCACCTTCGCCGCCGACTGCGTTGGGCCCGAGACGGAGAAGATTGTGAATGGACAATCAAACGGCGGTGTCGTGCTGCTGGAGAACCTGCGTTTCCACGC
Phosphoglycerate kinase	>B_9141	GCCGCTCAAAACGGTTCTACCGTCATCATTGGCGGTGGTGACACTGCTACTGTCGCCAAGAAGTTCGGTGCCGAGGACAAGGTCTCGCACGTGTCCACCGGTGGTGGTGCTTCCTTGGAG
Phosphoglycerate kinase	>B_2909_dd0	CCGTTCCAGAGGATGGTCTTGGCCTCAGCAACAGTCTGAGCAAAGAGTTCTCGGGATTTGGGTCCGCAGTCGAGACCCATCCAGTCAGAGGGAATACCAGACTCGTCAGTAGCAGAGCCG
Phosphoglycerate kinase	>B_916	CCCGTTGACTATGTCACCGCCGACAAATTTGACAAGGACGCCAAGGTATACCTGTTTTGATATTCCTTACATGGAATCTTGCTGACATTGCAATAGACCGGCTCTGCTACTGACGAGTCT
Phosphoglycerate kinase	>B_12221	GCCCGCCGGGTGTGTTTGAGTTTGACAACTTCGCCGGCGGCTCCCAGGCCGTCCTGCAGGCCTGCGTCGACGCCGAGAAGAACGGCAGCACGGTCATTGTCGGTGGCGGTGACACGGCCA
Phosphoglycerate kinase	>B_5998	GCCCGCCCGGCGTGTTCGAGTTCGACAACTTTGCCGCTGGCTCGAAGGCCATGCTGGACGCCTGCGTCGAGGCCGATAAGAACGGCGCGACCGTGATTGTCGGCGGCGGCGACACGGCGA
Phosphoglycerate kinase	>B_8428	ACTTGTCACCAGTGACATAGTCCACAGGGAAGAACACCTCGACGTTGTTCTTCTTCGCCTTCTCCATGAGGTCGTGCACCTTCTTCGCGCCCTCCTCATCGTACAGCGAGTTGCCGATGC
Phosphoglycerate kinase	>B_9577_dd0	CCAGCGAGGGCAACACCGTGATCATCGGTGGTGGTGACACCGCGACCGTTGCCAAGAAGTTTGGTTCTGCCGACAAGTTGTCCCACGTTTCTACCGGTGGTGGTGCCTCCTTGGAGTTGT
Phosphoglycerate kinase	>B_5746	GGAAACAGCTTGTTCGATGAGCCTGGCAGCAAGAAAGTTAAGGATCTGGTAGAGAAGGCGAAGAAGAACAATGTCAAGATTACCCTACCCTGCGATTATGTCACAGCGGATAAGTTCGAC
Phosphoglycerate kinase	>B_10146	ACCACCACCGATGATGACAATGGAGCCAGACTGGGCGGCCTTGACCGCAGCATCGAGAGTCTGCTCGGTGGCGTTGGCGAAGGGCTTCAGCTCGAAGACACCGGGGGGACCGTTCCAGAG
Phosphoglycerate kinase	>B_11837_dd0	ACCCTCGATGCTGTCGTCCAGGCTGCCCAGAACGGCACCATCGTCATCATCGGTGGCGGTGACACCGCTACCGTTGCCGCTAAGTACGGCGTCGAGGATAAGCTCAGCCACGTCTCCACT
Phosphoglycerate kinase	>B_6570	TGACCTACGATTGCAGAAGCATCAGCTGTTCGTCCGTTGCAGCTCGTCGACCAGCTGAGCTCACTTGGTCAAGCATGTTCTCGATCAATTGGATCTTATCAGCGACCTTGGCTCCACCGA--
Phosphoglycerate kinase	>B_14516	TCCCTCAAGCCAGTCGCTGCCGAGCTTGAGAAGCAATTAGGCAAATCAGTCACGTTTCTGAACGATTGCGTGGGCCCGGAGGTCGAGCAGGCCGTTGCATCTGCTCCGGCTGGTTCCGTC
Phosphoglycerate kinase	>B_9539_dd0	ACGACTTCTCTCCTACTGCCAACACCAAGCAGGTTACGGACAAGGAGGGTATCCCCGACAACTGGGAGGGTCTTGACTGTGGATCCGAGTCCGTCAAGCTCTTCACCGAGACCATCAACA
Phosphoglycerate kinase	>B_11689	CCCAGGTCGGCTCTGCTACGGACGAGGAGGGTATCCCCGACGACCGTATGGGCCTCGACGCTGGACCCAAGAGCCGTGAACTCTTCAAAAAGGCCATTCTCTCGTCGAAACTCATCCTCT
Phosphoglycerate kinase	>B_7590	GTATACAGGCTTTAGTGAAAGCTCCTCGACATATCTTCCATTTGGTCGACCAAAATGGCTTCCAATAACAATGCGCTTTGGATTTGCTGAGTGAATGTATCTAATCGTAGACATCACAGA
Phosphoglycerate kinase	>B_943_dd0	TTCCATTCATTAGATACATATTGGGAAAGGAGGTTGGAAAGAGCATAGGAGAAAGTGTTTCTGAAGAGGAAGTAAAGAGGATACATAAGATCTGTGAGGAGCACAAAACAAGGATTATCC
Phosphoglycerate kinase	>B_6228_dd1	CTTGGAGCAATTCAAGAGATGAGCCACCACCAGTTGATACGTGAGCCAGAGCATCTTCCTTTCCAGCCTTAGCGACAACAGTAGCAGTGTCACCACCACCGATAATGACGTTCGAACCGT
Phosphoglycerate kinase	>B_4305	CTTGGAGCAATTCAAGGGATGAACCACCACCGGTTGAGACGTGGGCGAGTGCATCTTCTTTACCTGCCTTTGCGACGACAGTTGCGGTATCACCACCACCAATGATAACATTTGTGCCGT
Phosphoglycerate kinase	>B_4803	TCAAGCTTATTCACTCCAAAAATCCCAAAAGGGTTATCATTGGGAGTCATCTGGGGAGGCCCAAGGGGAAGTATTCCAAGGAGTTTTCCCTCAGGCCGGTGTATTCTGTGCTAAGGGAAC
Phosphoglycerate kinase	>B_1311	CATTCCCATTTATTAAATATATATTTGGAAGGGAAGTTGGAAAGAGCATCTGCTCAGACGTTTCCGAAGAAGAAGTAAAGAGTATATATGAGATCTGTAGAAAGTACGGAACAAATATAG
Phosphoglycerate kinase	>B_11580	AGTCAGGGAGGAACTTGACGTCCTTGCCGAGCAGCTCAGAGACCTTTGCAGTGACTGGCTTCAAGCTGTACTTGGCTACGGGCTTTCCATCTGGCCTGCCAAGGTGAGACATCAGGATGA
Phosphoglycerate kinase	>B_8282	AGCATCATTCTCGACAATTAAAGATGTTTATTACAAAAATCCTGCAAGAATAATAATTGGTAGTCACCTAGGGCGTCCAAAGGGGCATTTCGATAAATCATTAAGTTGTCTCCCTATATT
Phosphoglycerate kinase	>B_4549	CCTCACCCTGTTGTGCAACGAGTGTTGCAGTGTCCCCACCGCCGACTATAACAACATTTCCACTCTGCGCAGCTTTGATATTTGCAGCAAGCAGCGCTTTTGAGCCCCCAGAAAACTTCT
Phosphoglycerate kinase	>B_6367	TGCATCATTGGAGGCGGCGATACCGCGACTCTGGCCGCTGATTACGGCGCCGAGGACAAGATTTCGCACGTGTCAACGGGTGGGGGCTCGTCTCTGTCGCTGTTGCAGGGCGATGTTATG
Phosphoglycerate kinase	>B_2600	AGAGTCAAGACCCAACCAGCCCTTGGGGATACCCTCTTCTTTTGTGGCGTAACCAACCTATAAGGACAACAAGGGGAGTAACGTTAGGGCCATTATACTCATGCCTCTTCGTAGGTCGGT
Phosphoglycerate kinase	>B_10699	GTGGCCAAGTACTCGCTGAAGCCGGTGGCCGCCGAGCTGGAGAAGCTGCTGGCGCGCCCGGTGACCTTCCTGTCCGACTGCGTCGGCGCCGAGGTCGAGCAGGCGTGCGCCCACCTGACC
Phosphoglycerate kinase	>B_450	AAGAAGCTTTGCCAATTCAGGTGCAACAGGGGCCAGGCTATATTTGCCATTTGCTTTCCCATCTGGTCGACCAAGGTGAGACATCAAAACAACAGATTTAGCCCCATGATCAATAGCATA
Phosphoglycerate kinase	>B_11219	AGGAGCGAATTCGACGCTCTTTCCAAGCAGCTTCTCCAATTCTGGCACAACAGGCTTTAGAGAGTACTTGGCTGAGACCTTTCCGTCTGGACGGCCGAGATGGGACATGAGGATAACGGC
Phosphoglycerate kinase	>B_12337	TGGTGCGAATTCGACGGACTTTCCTAGGAGTTTCTCAAGCTCCGGCACAACAGGCTTGAGGGAGAATTTGGGATTGGCCTTTCCGTCAGGTCGCCCGAGGTGGGACATGAGAACCACGGC
Phosphoglycerate kinase	>B_12487	TTCCCGATGGCTGGATGGGTCTTGATGCAGGGCTGAAAAGCCGTGAATTATTCCGCGAGACGGTTCTCCAGGCCAAGACGATCCTCTGGAACGGGTGGGTACGTTCGCATGCAGTTTTGT
Phosphoglycerate kinase	>B_11542	AGGCGTCGAGCATGGCCTTTGAGCCCTTTGCGAAGTTCTCAAACTCAAACACGCCGGCAGGGCCGTTCCAGAGAATCGTCTTTGCGCTCTTGATCGTCTCCTGAAAGAGGGCCTGCGACT
Phosphoglycerate kinase	>B_6104_dd0	AACTCGAAAACGCCGGGAGGGCCGTTCCATAGGATTGTGGAGGATTCATCGATGGCTTGCTTGTACAGCTTGATGCTCTCCTCGCCACAGTCTAGACCCATCCAGCCGTCGGGAACGCCC
Phosphoglycerate kinase	>B_8741	GCGTAATTAAAAGTGCTAAAACTATTTTATGGAATGGGTAGTTTCTAATATCTAAAATTTTGTAATAAAATAACAATATTAGTCCTGCAGGAGTTTTTGAATTCGATGCATTTGCAAATG
Phosphoglycerate kinase	>B_3111	GAGCAGGGGACTGGCAGTGCTTCTCAACAGTCTCTCCGACGCACTGGTCCAGGAAAGTAACAGGCTTGGAAAGCAAGCGACTGAGTTCCTCGGCAATAGGCTTGAGTGTGAGCTTAGGAA
Phosphoglycerate kinase	>B_14859_dd0	GAGACTTTATGATTCTCACCTTGCCTTCCAACAGCTCCAAGCTAGCACCTCCGCCTGTGCTGACGTGATTTATCTTGTCCTCAGCGTTGTAGAGCGCTGCAACCGTTGCAGTATCACCAC
Phosphoglycerate kinase	>B_14863	CTGTGCTGACGTGATTTATCTTGTCCTCAGCGTTGTAGAGCGCTGCAACCGTTGCAGTATCACCACCACCGATGATGACAGTCGCGCCCTTCTGCGCAGCCTCGACGTTTGCATCGAGGA
Phosphoglycerate kinase	>B_14895	CTGTACTGACATGACTTATCTTGTCCTCAGCGTTGTAGAGTGCTGCAACTGTTGCAGTATCACCACCACCGATGATGACGGTCACGCCCCTCTGCGCAGCCTCGACGTTCGCATCGAGAA
Phosphoglycerate kinase	>B_15041	CGGACTTGCTAGTTCTCACCTTGCCCTCCAACAGTTCCAAGCTAGCACCTCCGCCTGTACTGACGTGACTTATCTTGTCCTCAGCGTTGTAGAGTGCTGCAACTGTTGCAGTATCACCAC
Phosphoglycerate kinase	>B_10946	GTCCAGCATGTTCTCGATAAGTTGAATCTTGTCCGACACCTTCGCGCCTCCGAGAATGGCAAGGAATGGTCTCTGTGGGCTCTCCAGTGCCTTAGCAAAGTACTCCAATTCCTTCTTGAC
Phosphoglycerate kinase	>B_10659	GGAAGACTTGTCCATCTTTTCCAGCCAAGACCTCCTCCTTGACCTTTTCTCCAACACAATCGTCCAGGAACTTGACGTCTTTGCCAAGCAACTCCGAGAGCTTGGAAGCGACAGGCTTGA
Phosphoglycerate kinase	>B_12550_dd0	GCTAACTTTGCTATCAGGCGCCAAGTCGGTGATCCTCATGTCGCACCTCGGCCGCCCCGACGGCCAGCCGAACGCCAAGTTCTCGCTCAAGCCCGTTGCTACCAAGCTCTCGGAGCTCCT
Phosphoglycerate kinase	>B_13891	GTATGCAGTCGACAACGGCGCCAAGGCCGTGATCCTCATGTCCCATCTCGGCCGGCCCAATGGCAGCGTGAACGCCAAGTACAGCCTGAAGCCCGTCGTGCCCGAGCTGGAGAAGCTGCT
Phosphoglycerate kinase	>B_14564	GTCCATCACTGACCTCGAGCTCGAGGGCAAGCGCGTCCTGATCCGCGTTGACTTCAACGTCCCTCAACAAGATGGCAAGATCACCAATCCAGCAGTAAGTTCAATGGCAACACCCCTATC
Phosphoglycerate kinase	>B_4533	TTCCATCACCGACCTCGACCTCAAGGGCAAGCGCGTCCTCATCCGCGTGGACTTCAATGTCCCCATGCAGGAGGGCAAGGTCACCAACCCCGCCGTAAGTCTCTGATCTTACCTAGATTA
Phosphoglycerate kinase	>B_4959	ATACGCCATCGACCATGGCGCCAAAGCCGTAGTGCTCATGTCCCACCTGGGCCGCCCCGACGGCAAGCGAAACCCCAAGTACAGCCTCAAGCCCGTCGTGCCGGTCCTCTCCGAGCAGCT
Phosphoglycerate kinase	>B_5326	ATCCATCAAAGACGTTGATTTGAAAGATAAAAGAGTCTTGATCCGAGTTGATTATAACGTTCCTCATATTGATAAAAAAATCTTAGATAATCAAAGAATTATCGCCACTTTACTAACAAT
Phosphoglycerate kinase	>B_6221_dd0	GGACGACACCACCGTTGTCTTGCTTGTTGACAATCTCCTCGACCTCGGGGCCAACAGACTCCGGAGCGAAGGTGACTGATTTGCCCAGGAGCTTCTCCAGCTCAGGAACCACAGGCTTCA--
Phosphoglycerate kinase	>B_10719	ACAAGGATGGCATCCCCGACGGCTGGATGGGTCTCGACTGCGGCCCCGAGTCCATTAAGCTCTACCAGGACGCTATCAGCTCGGCCCAGACCATCCTGTGGAACGGCCCGGCAGGTGTCT
Phosphoglycerate kinase	>B_8052	GAGCAGATTGTCGATGAGTTGAATCTTATCAGAAACCTTAGCACCGCCGAGAATGGCGAGGAACGGGCGTTTAGGATTTTCAAGGGCCTGCGCGAAGTAGTCGAGTTCTTTCTTGACAAG
Phosphoglycerate kinase	>B_9029	GAGAATTTGCGGTTCCACATCGAAGAGGAGGGCTCTGCAAAGGACAAGGAGGGCAAGAAGACCAAGGCCGCCCCGGCCAAGGTGAATGAGTTCCGTGAGGGCCTCACGCGTCTCGGCGAC
Phosphoglycerate kinase	>B_4601_dd0	CGGAACTCGGTGACCTTGGCCGCATCAGCCTTAGTCTTTGTGCCATCCTTGTTCTTGACAGAGCCCTCCTCCTCAATATGGAAACGGAGGTTTTCGAGAAGAATCACAGAGCCGGGAGAT
Phosphoglycerate kinase	>B_10011	CCTTGGCAAAGTACTCGAGCTCCTTCTTCATGAGGAAACCGGCAGCTCGCTTGGGGAGCTGAACGCCGACCATGGAAGAGTGGGCTCGGTGGGCAGTACCGAAGGCGTCGTTGATGTAGA
Phosphoglycerate kinase	>B_10012_dd0	ACTCGAGGGAAGCACCACCACCGGTAGAGACATGACTCAACTCATCCTCCTTACCGGCCTTGGCCACAAGGGTAGCAGTGTCACCACCACCGACAATGACGGTGCTGCCGTTCTTGGCGG
Phosphoglycerate kinase	>B_10072_dd0	CCACTCTTCCATGGTCGGCATTCAGCTCCCCAAGCGAGCCGCCGGTTTCCTTATGAAGAAGGAGCTCGAGTACTTTGCCAAGGTCCTCGAGAAGCCCGAGAGGCCTTTCCTCGCCATCTT
Phosphoglycerate kinase	>B_10074	CCCCGCTGACTGGATGGGTCTCGACGCCGGACCCAAGTCCCGCGAGATCTTTGCCCAGACTGTCGCCGAGGCCAAGACCATCCTCTGGAACGGTCCCGCCGGTGTCTTTGAGTTCCCCGC
Phosphoglycerate kinase	>B_4329	GAAGAGGAGGGTTCCGTCAAGGACAAGCAGGGCAACAAGACCAAGGCCGACCCTACCAAGGTTGCCGAGTTCCGTCAGGGACTCACCAACCTCGGCGACGTCTACGTGAACGACGCGTTC
Phosphoglycerate kinase	>B_4647_dd0	GGCACCACCGAGGATGGCAAGGAAAGGACGTTCAGGGTTTTCGAGGACTTTGGCAAAGTATTCAAGTTCTTTCTTCATCAAGAACCCAGCTGCACGTTTGGGTAACTGAACGCCGACCAT
Phosphoglycerate kinase	>B_11090	CCGGGGAGGTCCTTGCCCTCCAGGAGCTCAAGCGAGGCACCACCACCGGTGGAAACGTGGCTGAGCTTGTCCTCGGCGCCGTACTTGGCCGCGACGGTGGCGGTGTCACCACCGCCGATG
Phosphoglycerate kinase	>B_11100_dd0	TCGGCGGTGATGTAGTCGACGGGGAGGACCAGCTTGACGTTGTGCTTCTTGGCCTTCTCGACGACGTCGCCGACGATCTTGGCGCCGGCCTCGTCGAAGAGGCTGTTGCCGATCTTGACG
Phosphoglycerate kinase	>B_318	TTGGCGAGGTCGTCGAGAAGGCCAAGAAGCACGACGTCAAGATCGTTCTGCCCGTCGACTACGTCACTGCCGACAAGTTCGCTGCTGATGCCAAGACCGGCACTGCTACCGACGCTGAGG
Phosphoglycerate kinase	>B_2594_dd0	TGTCTATGTTCTCGTACCATTAGATGCCTTAGCACAATGTTCTTCGACTTTTGGTCCAACACAGTCGTCCAAGAAGGTCACGGGTTTGCCGAGGAGCTTGCCCACTTCTTCTGCAACTGG
Phosphoglycerate kinase	>B_14469	CCGGGGAGGGCCTTGCCCTCGAGGAGCTCCAAGCTGGCACCACCGCCGGTGGAGACGTGGCTGAGCTTGCTCTCGACGCCGTACTTGGCGGCGACGGTGGCGGTGTCACCACCGCCGATG
Phosphoglycerate kinase	>B_2450	ACTGCGGACAAGTTTTCGAAGGATGCTCAGGTTGGATATGCAACTGATGAGCAGGGCATCCCCGATGGGTGGATGGGATTGGATTGCGGGGAGAAGTCTATTGAGTTGTGCAAGGGCACT
Phosphoglycerate kinase	>B_1581	TAACGTAGACATCGGCCAATGCTGTCAATTGGCTTCTGAACTTCTTGACGTCTTCAGCGCTGGCTTTTTGCTTCTGGCCGTCGACTTTTCTCGAGCCCTCCTCCTCGGCGTGGAATCTCA
Phosphoglycerate kinase	>B_10298_dd2	CACAACAGGCTTCAAGCTGTACTTGGGGTTCTTCTTGCCATCGGGACGGCCGAGGTGGGACATCAGGACAACGGCCTTGGCTCCATTGTCGATAGCATACTTGATCGTAGGCAGAGCACC
Phosphoglycerate kinase	>B_10341_dd0	CAGAGCGGCGCTACTGTTATCATTGGCGGTGGTGACACCGCTACCGTTGCCGCTACGTACGGCGCTGAAGATAAGATCAGCCACGTCTCCACTGGCGGTGGTGCCTCTTTGGAGCTCCTT
Phosphoglycerate kinase	>B_11084	GCTAACGGTGCTATTGTCATCATTGGTGGCGGTGACACCGCTACCGTTGCTGCTAAGTACAAGGCTGAGGAGAAGCTCAGCCACGTTTCCACTGGTGGTGGTGCGTCGCTGGAGCTGCTG
Phosphoglycerate kinase	>B_1430	CACAACGGGCTTCAAGCTGTACTTGGGGTTCTTCTTGCCATCAGGACGGCCAAGGTGGGACATGAGGATGACGGCCTTGGCGCCGTTATCGATGGCATACTTGATGGTAGGCAGAGCACC
Phosphoglycerate kinase	>B_14036	TGCCCTCAAGGAGTTCCAAAGAGGCACCACCACCAGTAGACACGTGGCTTAGTTTATCCTCAACGCCGTACTTGGCGGCGACCGTGGCAGTGTCACCACCGCCAATGATGACAATGGTGC
Phosphoglycerate kinase	>B_14670_dd0	TTGCTATTCTCGGTGGTGCCAAAGTTTCGGATAAGATTCAACTGATCGAGAATCTCATCGACAAGGTCAACTCGTTAATTATTTGTGGTGGTATGGCTTTCACGTTCAAGAAGACTCTCG
Phosphoglycerate kinase	>B_11655	CGTGGAAATTGTCTTCCCTGTCGATTACGTCACTGCTGATAAATTTGACAAAGATGCCAAGGTTGGTCAAGCTGATGATCAATCCGGTATTCCAGATGGCTGGATGGGTTTGGATGCCGG
Phosphoglycerate kinase	>B_12232	TGGTATGGCCTTTACGTTCAAGAAGGTGCTCAACAACATGAACATTGGCAACTCGCTCTACGATGAGGAGGGCGCGAAGAAGGTGAACGACCTCGTGGCCAAGGCCCAGCAGAACAAGGT
Phosphoglycerate kinase	>B_8442_dd0	TCTCGCCGTTGGCATCCTTACCCTTGCCCTCTTCCTCAATGTGGAAACGCACATTCTCCAGGAGGACCACAGCGCCATTCGACGCCGCATTCACGGCCTTCTCGACCTCGGGACCGACGC
Phosphoglycerate kinase	>B_13766	AGGTTGAGAAGGCCGTTAACGGTGCCCCAGCTGGATCCCTTGTTCTTTTGGAGAACTTGAGATTCCACATCGAGGAAACTGGTTCTAAGAAGACCGCCGACGGTAAGGTTAAGGCCACCG
Phosphoglycerate kinase	>B_15305	TCTCGACATTGTTTTCCTTGGCCTTCTTCACGAGATCAGCGACAATCTTGGAGCCAGCCTCGTCAAAAAGAGAGTTGCCAATCTTGACATTCTCAAGGGTCTTCTTAAAGGTAAAAGCCA
Phosphoglycerate kinase	>B_11491	AGCCAAGATACGTTGTTCTTGCTTCCCACTTGGGCAGACCAAATGGTGAGGCTAATCCTAAATTTTCGTTAAAGCCAGTTGCTGCAGAATTGGAAACACTATTAAAGAGAAAGGTTATTT
Phosphoglycerate kinase	>B_6685	AAGAATGGTTTTAGCTTCAGAGACGGTTTGAGCGAAGAGTTCCCTTGATTTAGGTCCGGCATCAAGGCCCATCCACTCAGAGGGAATACCAGATTCGTCAGTAGCTTCGCCAACCTTTTC
Phosphoglycerate kinase	>B_3043	CCTCATCCTCAAACATACCAATCGGTCCGTTCCAAAATATGCATTTGCTGCTTTCTATCAGCTTTTTCAATGCTTTTATACTCTTCGGTCCTATGTCAACGCCCATCCACCCATTATCGA
Phosphoglycerate kinase	>B_4729	ACCTTTAAGAAGACCCTGGAGAACATGAAAGTGAGTTCCAGGAGTAATAGAAAAGTATTGCATGATGACGAGAATACTCTCATAGATCGGCAACTCTCTCTTCGACGAGCCTGGCTCTCA--
Phosphoglycerate kinase	>B_4945_dd0	GCGGGCGCCAAGACGGTCGGCGACCTCGTCGAGAAGGCCAAGAAGAACAACGTCAAGATCGTGCTGCCGAACGACTACGTCACGGCGGATAAGTTCGACAAGGACGCCAAGACGGGCTAT
Phosphoglycerate kinase	>B_8003_dd0	GAAACGGAGGTTTTCAAGAAGGATGACCTGTCCGCCGGAAGCCTTGTTGACAATCTCCTCAACCTCGGGGCCCACACAATCGTTGGCAAATGTTACACTCTTTCCAAGAAGCTTCTCGAG
Phosphoglycerate kinase	>B_440	ACAAATAATAAGGCTGTTGACTTTGTCGAGGAGGTTGTCAATCAACTGAATTTTGTCTGAAACTTTAGCACCTCCCAAAATCGCTAAAAAGGGGCGCTGTGGGTTTTCGAGGACTTTTGC
Phosphoglycerate kinase	>B_7509	GAGCCATCTTGGACGCCCAGACGGCCAAGTGGTGGCTAAGCATTCCTTGAAGCCTGTCGGTGAGCGTCTTGGCCAGCTTTTGGGACGCCCAGTCAGCTTTCTTAATGATTGCATTGGTGC
Phosphoglycerate kinase	>B_8966	CCATACCACCGCAAATGATGAGCTTGTCAACCTTGGAGATAAGGTTGTCAATGAGCTGGATCTTGTCGGAGACCTTGGCACCACCGAGGATGGCAAGGAAGGGTCGCTTGGGGTTCTCAA
Phosphoglycerate kinase	>B_11533	TGACGTACACGTCGGCGAGCTTGGTCAGACTGGCGCGGAAGGCCTTGACCTTCTCCGCATCCGCCTTGACCTTGTTGCCGTCGGCGTCGACGCCCTTGCCCTCCTCCTCGATGTGGAAGC
Phosphoglycerate kinase	>B_10912	CTTTTGGACAGCTTCAGGATCGGCCTTGACCTTTTGACCATCCTTCTTGGCAGAACCTTCTTCTTCGATATGGAAACGAAGATTTTCCAAGAGAATGACCTTACCACCAGTGGCAGATTG
Phosphoglycerate kinase	>B_1241_dd0	TCGCAGGCCTCAACTGCCGCATCGAGCGTCGACTTGGTGCCCTTGGCGAATGCGTCGAACTCAAACACACCAGCGGGGCCGTTCCATAGGATCGTCTGGGAGTCGTTGATGGCGCCCTTG
Phosphoglycerate kinase	>B_38	GCAAGGGCAAGATTGTTATCATCGGAGGTGGTGACACAGCTACCGTTGCGGCCAAGTACGGAGTTGAGGACAAGCTGAGCCACGTCTCGACCGGCGGTGGTGCCAGCTTGGAGCTCCTCG
Phosphoglycerate kinase	>B_12654	ACCGTGCTCACTCTTCCATGGTTGGCGTCGACCTTCCACAGAAGGCTGCTGGCTTCCTGATGAAGAAGGAGCTCGACTACTTTGCACAGGCCCTCGAGTCACCCAAGCGCCCCTTCCTGG
Phosphoglycerate kinase	>B_12711	CCGCAGCCACTGACGGCAGCGTCGAGAGTGGCCTTGGTGCCCTTGGCGAAAGCATCAAACTCAAAGACACCGGCGGGGCCGTTCCACAGGACGGTCTGCGACTCGTCGATGGCGCTCTGG
Phosphoglycerate kinase	>B_10288_dd0	GAGGAGACCGTGAACAGTGCCTCTGACGGCCAAGTCATCCTGCTTGAGAACCTGCGTTTCCACGCCGAGGAGGAGGGCAGCTCCAAGGATGCCGAGGGCAAGAAGGTCAAGGCCGATAAG
Phosphoglycerate kinase	>B_12435	GAGGAGATCGTCAACAAGGCCGAGGGCGGCCAGGTCGTCCTGCTGGAGAACCTGCGCTTCCACGCCGAGGAGGAGGGTTCCTCCAAGGATAAGGATGGCAACAAGGTCAAGGCCGACAAG
Phosphoglycerate kinase	>B_12305_dd0	CTTCTTGCCCTCGGCATCCTTGGAGCTGCCCTCCTCCTCGGCGTGGAAACGCAGGTTCTCGAGGAGAACAACCTGGCCACCAGTGGCCTTGTTGACGGCCTCCTCAGCCTCCGGGCCAAC
Phosphoglycerate kinase	>B_327	GAGGAGGCCGTCAACAAGGCCACTGGTGGCCAGGTTGTTCTCCTTGAGAACCTGCGTTTCCACGCTGAGGAGGAGGGCAGCTCCAAGGATGCCGAGGGCAAGAAGGTCAAGGCCGACAAG
Phosphoglycerate kinase	>B_4364	CCGGTGTGTTCGAGTTCCCCGCCTTCGCTGAAGGATCCAAGTCCCTCCTCGATGCCAACATCGAGGCTGCCAAGAACGGTGCTGTCGTCATCGTCGGTGGTGGTGATACTGCCACTGTTG
Phosphoglycerate kinase	>B_12118	CCCCAAGGTCAACAGCCTGATCATCACCGGTGCCATGGCCTTCACTTTCAAGAAGACCCTGGAGGGTGTCAAGATCGGAAACAGTCTCTTCGACGAGGCTGGCAGCAAGATCGTCGGCGA
Phosphoglycerate kinase	>B_14354	GCCCAAGGTCAACAGCTTGATCATCACTGGTGCTATGGCCTTCACCTTCAAGAAGACCCTCGAGAACGTCAAGATTGGCAACAGTTTGTTCGATGAGGCCGGTAGCAAGATTGTCGGCGA
Phosphoglycerate kinase	>B_11165	GTCCAAGGTCAACAGCCTGATCATCACCGGTGGCATGGCTTTCACCTTCAAGAAGACCCTGGAGGGCGTCAAGATCGGCAACAGTCTGTTCGACGAGGCCGGCAGCAAGATCGTCGGCGA
Phosphoglycerate kinase	>B_11935_dd0	TGCCGTTGGCGAAGGGCTCCAGCTCGAAGACACCGGGGGGACCGTTCCAGAGGATGGTCTTGGCCTCGGCAATGGTCTGCTTGTAGAGCTCAACACTCTTCTCGCCAACGTCCAGACCCA
Phosphoglycerate kinase	>B_12596	TACCCTTAGAGAAAGGCTCCAACTCGAAGACGCCAGGAGGACCGTTCCAGAGGATGGTCTTGGCCTCAGCGATGGTCTTCTTGTACAGCTCAACACTCTTCTCACCAACATCCAGACCCA
Phosphoglycerate kinase	>B_13035	TAGCGTTGGCGAAGGGCTCCAGCTCGAAGACACCAGGGGGACCGTTCCAGAGGATGGTCTTGGCCTCGGCAATGGTCTTCTTGTACAGCTCAACACTCTTCTCACCGACATCCAGGCCCA
Phosphoglycerate kinase	>B_7855	AGTGGCCGTTCCAGTCTGTGCATCTTTGTCAAACTTGTCGGCTGTGATGTAGTCCATCGGCAGGATGATCTTGACGTTGTTCTTCTTTGCCTTTTCAACAAGCTCGGCGCATTTCTCGCT
Phosphoglycerate kinase	>B_7974	GGTGGCGGTGCCCGTTTGAGCGTCTTTGTCAAACTTATCGGCGGTGATGTAGTCCACGGGTAAGATAATCTTGACGTTGTTCTTCTTTGCCTTTTCCACAAGCTCGGCACACTTCTCACT
Phosphoglycerate kinase	>B_9674	AAGCCTTAACTTTTTCACCATCAACTTTACGGGATCCTTCTTCTTCAATATGGAAACGCAAGTTTTCTAATAAGAAAACTTCCCCGTTAGATCCACCATTGACGGCAGCCTCAACTTCAC
Phosphoglycerate kinase	>B_5850_dd0	ATGGTCGCATCCAGGAGTGCCTTTGAGCCCTCAGCAAACGCCGGGAATTCGAAGACACCCGGAGGACTTCATGATAATCAAGCCGTCAGATGCTATATGAGCGATGACAGTCATCGAATG
Phosphoglycerate kinase	>B_14246	TCGCCAGCGTATTTGATGGTGGGAAGGGCGCCGACGATGCGCTGGTTGTTGGTGATGTTCTTTTCGGAGTCGAGCGGGACGTTGAAGTCGACCTGGAAGATAGTGTTAGCTGGGTCTAAT
Phosphoglycerate kinase	>B_14294_dd0	TCAACGTCCCGCTCGACTCCGAAAAGAACATCACCAACAACCAGCGCATCGTCGGCGCCCTTCCCACCATCAAATACGCTGGCGACCATGGCGCCAAGGCCATCATCCTCATGTCCCACC
Phosphoglycerate kinase	>B_12737	CTCGTCAAAGAGCGAGGTTCCGATCTTGACGTTGTCGAGCGTCTTCTTGAAGGTGAAGGCCATACCACCGCAGATGATGAGCGAGTTGACCTTGTCAAGCATGTTGTCGATGAGCTGGAT
Phosphoglycerate kinase	>B_6357_dd0	CTTTGCAAAGGTCCTCGAGAGCCCCGAGAAGCCCTTCCTCGCCATCCTCGGCGGCGCAAAGGTCTCGGACAAGATCCAGCTCATCGACAACATGCTCGACAAGGTCAACTCGCTCATCAT
Phosphoglycerate kinase	>B_5012_dd0	CGTTGAGGAGCGAGAGCGAGCCCTGGGCAAAGTTGGGGAACTCGAAGACACCGGCGGGACCGTTCCAGAGGATGGTCTTGGAGTCCTCGACGGCCTTGGCGAAGATCTTGTTGGTCTCGG
Phosphoglycerate kinase	>B_8330_dd0	CGTCAAGGAGCGAATCAGAGCCCTGGGCGAAGTTGGAGAACTCGAAGACACCGGCGGGGCCGTTCCAGAGGATGGTCTTGGAGTCGGCGACGGCCTTGGCGAAGATCTCGTTCGACTTGG
RNA polymerase II transcription factor B subunit 2	>B_52404	TTTTCCCTCGCAGCGCTCCCTCCGTCGGCCATTGCAACACCATGGGGACGGCCTCGACCATGAATGCCCTGGCCGAAGCCCTGGGGATGGCATTGCCGGGGTCCTCCGCCATCCCGGCCG
RNA polymerase II transcription factor B subunit 2	>B_53041	CGCTGAGCCACTCGTTGGAACTTGATAGCGTCTCGAAGGACCATGCCTTCACTAAGCTGATCGGTCTCCTTTCGGAACATTTCTTGCCATGGGGTGTGGCTTTCCGGTCCATGGTACCCG
RNA polymerase II transcription factor B subunit 2	>B_2062	AAACTCCATGTCAGTAAGAAAGTCTCGAAATAGAATTCCCGGTGTTGCCTTAAGACGATTCTTCTCCAATTCCCATAAATAGATCTGATCAACTAAAGTGGGAGGAAGTAAAGGTACCTA
RNA polymerase II transcription factor B subunit 2	>B_15663	CTCTCCCACCTTTTCTTTGCTCTTTGATGATGAAGAGGGGGCAGAGAAGTTTCTTGTTTTGGAGAGCAACTTCCGTCTGTATATATACAGCAACAGGCCTCTTGACACCTTTATTATCTC
RNA polymerase II transcription factor B subunit 2	>B_39772	GCAGCGCGCCATCCGTAGGACATTGTAATACAATGGGAACTGCTTCGACGATGAACGCACTGGCAGAAGCACTGGGAATGGCCTTGCCGGGGTCAGCGGCCATCCCGGCTCCTTATCGCG
RNA polymerase II transcription factor B subunit 2	>B_28192	CACCCTCTGCCGGTCATTGCAATACGATGGGTACGGCTTCCACCATGAATGCTCTGGCGGAAGCACTTGGAATGGCTCTCCCAGGCTCGGCTGCTATTCCAGCTCCGTATCGTGAAAGAT
RNA polymerase II transcription factor B subunit 2	>B_983	CCTCTGTAGGACACTGCAACACAATGGGCACTGCATCGACCATGAATGCACTAGCAGAAGCTCTGGGAATGGCGTTACCGGAATCAGCTGCCATCCCAGCACCGTATCGGGAACGGGGGC
RNA polymerase II transcription factor B subunit 2	>B_24550	AAGACGACTACAGTACCCTCAAAGGCATTCGGATCGTTCGGGTTCTCGAGGAACTTTTCGCGAAATTCTTGCGAGATAACGCAAGTTTTCATGATTGCTGAGTCGAATAGGTTACCCTGC
RNA polymerase II transcription factor B subunit 2	>B_29394	CGTCCGTAGGCCACTGCAACACCATGGGAACTGCATCAACCATGAACGCACTCGCAGAGGCCCTTGGCATGGCCCTTCCTGGATCCGCTGCTATACCTGCTCCATACCGCGAAAGAGCAC
RNA polymerase II transcription factor B subunit 2	>B_39927	TTCTGAGCCAGTCGTTGATACTTGACAGCCTCTGAGAGGACCATCCCCTCACTCAACTGCGCGGTTTCTTTCCGGAACAGCTCTTGCCATGGGGTCTGACTCTCAGGTGCGACATAGCCC
RNA polymerase II transcription factor B subunit 2	>B_13221	ATCGTAACTGAAAGGCAGGGGACCTTTGCGCTGGATGCGACTTTTAAAGTTGAACTGAGAAAGGCTCTTACTGGAGGGTTAGCCCAGGCACTTCCCGAGATTGGTTATTTTGGTAGTTGA
RNA polymerase II transcription factor B subunit 2	>B_40382	CCTCCGTGGGACATTGCAACACCATGGGAACGGCGTCGACCATGAACGCACTGGCAGAGGCGCTAGGTATGGCTCTGCCCGGCTCGGCGGCCATTCCTGCTCCGTACCGAGAACGAGGCC
RNA polymerase II transcription factor B subunit 2	>B_43024	CCCCCTCGGTCGGGCATTGCAACACCATGGGCACCGCATCCACCATGAACGCGCTGGCCGAGGCTCTGGGCATGGCCCTCCCGGGCTCCGCGGCCATCCCGGCGCCCTACCGGGAGCGCG
RNA polymerase II transcription factor B subunit 2	>B_45795	TTCTGCGCCAACCGTTGATATTTCACAGCCTCTCGCAGCACCATTCCCTCGCTCAGCTGCGTAGTCTCCCTGCGGAACAGATCTTGCCAGGGCGTCTGACTTCCCGGCACCTCGTAACCA
RNA polymerase II transcription factor B subunit 2	>B_46638	CGTCCGTTGGTCATTGTAATACAATGGGCACAGCGATGACTATGAACTCTCTTGCAGAGGCACTCGGAATGGCGCTTCCAGGCTCTGCTGCCATTCCCGCTCCGTACCGAGAGCGAGGTC
RNA polymerase II transcription factor B subunit 2	>B_36537	CATCAGTAGGCCACTGCAACACCATGGGGACCGCATCCACCATGAACGCGCTGGCGGAAGCGCTTGGTATGGCTCTCCCAGGATCTGCAGCCATCCCTGCGCCCTATAGGGAGAGAGCAC
RNA polymerase II transcription factor B subunit 2	>B_20460	TTGTTTGTCGATATTTCGGTCAATTACGTTTGGATGAGTATATCTGGTGAGACATTGACATATACACAGTCTTCTACCGCCCTTGGATAGGCAGATTGTTATGAATCTGCTATGGCTGGA
RNA polymerase II transcription factor B subunit 2	>B_41938	TGTTGCCTCTGCCGCAGGTGCGTCTGCTTGCTCGCCACGTCCCCAGCGAATGCGGCTGACGGTCTGGCTCGTGCTTGCAGGCAGTCTCTTCACCGACTTCTCTTCGCTTGCCGACTTCAC
RNA polymerase II transcription factor B subunit 2	>B_1	GTCGCGTTCGTGTTGTTTACCATGGAATGAATACAGATTGTTGGCGCCTTTGGAAAGGCAGCTAGTCATGAACCTTTTGTGGCTTGAATCAGCGATTCCGGTGGCCACGATGGCTGCATG
RNA polymerase II transcription factor B subunit 2	>B_16513	GTGGAGGTACGCATATAAGTACTCAAAGGATCAAGGGACCTTTGTCGACCCGTACTGCAGGAACGTCAGATGGACCTTGTTGAAGTTCTGAGTTTCTTCTTCATGCTTTCAACAATGGAG
RNA polymerase II transcription factor B subunit 2	>B_55661	AGATACAGAACACCTTCCGAAGGTCGTGGCCCCCCTTCCGCTCCAGATGACACCATAAAATGCAATATTGCCTAGTGATGAAAATTTTCGGATTGCTGCGCACGGAGCGGAAGATATAGC
RNA polymerase II transcription factor B subunit 2	>B_20535	CGACGCAACACTGCTGAACCTTTCACGACTTCACATCTTGCCGAACCCTTCGGTGAGACTTTCCTTGAACGGCACTTTCAAAACGAGCCTACGACAAGCTATAACAGGAGGGTAAGTATA
RNA polymerase II transcription factor B subunit 2	>B_42527	ACGTGCGAACCAGCTCGAAGTCCGCACCGCTGCCAAATTCCTCGTGCAGGAATCCCTCCTCCGCTCTGATTCGCCGCTTTTCGCGCTCCCACAGCCGGATCTGGTCAGTGACGGTGACGG
RNA polymerase II transcription factor B subunit 2	>B_11023	AGGTTTGCATCGCGCTGAATACCAAGTCCGCTGGTTCCGACCATGTATCCCAATACCCCCTCCCACTGACGCCGGGCGTACTCGTCCAGTTCAGCTATGGAAACGGCTGCTCCATCTGAT
RNA polymerase II transcription factor B subunit 2	>B_16477	CCCTTTCTATTTATCCAGGAAGACATGGTAGCGGTTGGTATTGAGGATTCAAGCCAAAGTAAGTTCATCACAAGCTGTCGCTCCATGGGGGCGAGGAGACTTTTGCAGATCACTTAGGAG
RNA polymerase II transcription factor B subunit 2	>B_16509	TGACGTGATCTTCATGTTTCCCCTGCCGCAGTCGAGGATTTAATTATCTGCTTCAATGACAAAACAGTATAGGAGCACTAACCCGTTCCCGGACATCAGTCCGCTTCGCTCTAGAAGGAA
RNA polymerase II transcription factor B subunit 2	>B_18900	GTCGACTAGATCCATTTGTCGCTCCTGATCGCCAGCTTGGTGGATCATCTATGTATCACGGCAAGACAAGTATCGACGTACCTCTACCATGTATAAATACTGCACTAGGAGCTCCCAGAG
RNA polymerase II transcription factor B subunit 2	>B_18894	CCTTCTTCAGATTTAACCCGGTTTCTCTCCAACTCCCAAAGTCGGATCTGATCTTGAACTGTTACTGGTAAAAGAGGTTTCTATAGGATAGGCCTGATCCACACCGTTCGAAGTAATATT
RNA polymerase II transcription factor B subunit 2	>B_32199	CTCCTATCCTACCTCTGACCGTTGTGGATCAAATAAGACTATGGGAGATGGAAAGAAACCGATTAAAGACAACTCCAGGTTGGTACAGGCATTCACTAAGAAAATAGATAGATAATCTCT
RNA polymerase II transcription factor B subunit 2	>B_3770	AGATTATCAGCTACCTGATTACTCACGCGCACCCCCAAATGCACAAAAATGTATGTCTCGTGGCTGTCACTCTCAACGACTAACTGACCTGGATTTAGAACCCTCTGCTACCTGTCACCG
RNA polymerase II transcription factor B subunit 2	>B_15798	CCTCTCTGCACACTTTTAATGAAAGATGCCTGTGTGTAATATCCCTGAACATAATCAAAAACTCTGTAGACAATGTAAGGCCCAATAACTTAAGCACTGGGTTCTTTGGCCGTAGCAGTA
RNA polymerase II transcription factor B subunit 2	>B_16417	ATAAACGAATCTGGTCCTGGACAGTAACTGGAATAAGTGGGTCCTAAGCCAACGCAGTATGTTAAGCATCAGTCACAGTTTACGCTGATTTGAGCAGGGGGCTTGCATTTTTTCGCATTT--
RNA polymerase II transcription factor B subunit 2	>B_21711	AGCCCATGGTTGGCGTTGGCTCGATTTGGTACGAGGGAAATCCCTGCAATGCGCATCTTCTCGGATTGGGCCAGAGGATTAAGAAGAGTATTTCAAATGCAGGCATCACAGGTTACCACT
RNA polymerase II transcription factor B subunit 2	>B_50683	ACCTTCTGCGCGACTCGCTGGAACTGCACCGCTCTCTTGAAGACCATACCCTCGCTCAGAGGACCAGTCTCCCGTCTGAAGAAGTCCTGGTAAGGCGTATGGCTCGGGACTGGCTTGTAC
RNA polymerase II transcription factor B subunit 2	>B_26006	CGACGAGGTTGGGAAAGCGCGCCTTGATGGTGACAAAGAGCGAGAGCACGGCGACGCGCAGCGGATTCGAGGTGTAAGCGTAGAGGCGATAGTTGGTCTCGAGGATAATGTAGCCGCGCT
RNA polymerase II transcription factor B subunit 2	>B_33861	GCATCATCAGTATCACACAAGACACCAAACGAATTACCAACTTCAGCCCCTGTCAACACATTTTTGAAACTTTTTCTGAAAACAGGGTTTAGTATGGCAATCCCATTGTTTTCCTTCAAT
RNA polymerase II transcription factor B subunit 2	>B_22987	GTAGATATGGGTATCACTTCGGACCAAATTATTTCGTACCTAGCCACGCACGCACACGAGCAGATGCATCGTGTCGCAGCATCGTCCAAGAAGCCCCTTTTGCCTCCCGTTATTGTAGAT
RNA polymerase II transcription factor B subunit 2	>B_1241	CACAAGCTCCCCATTACAGATTGCCATCATCGGATTGTTTGCTAACTTAAGGGCGCGTTTTTCAAATCTTGTTGTCGGTGTGATAACTCGGGATAGTATTCGTCGTGCTTTGATGAATGG
RNA polymerase II transcription factor B subunit 2	>B_6234	GTGGTGAGTGTTCTTGCTGTTGGTTTCATGCATGGGCTCATATTCTACAGAACATCCCGGCAATTTGCCTCAATGTTGGCCCTATGTTGAATGGCTATTCCAATGGGGCTCTTACTGGAG
RNA polymerase II transcription factor B subunit 2	>B_38595	GCATTAAAAAGCCGCGTGAACCACCTGGCTTACTGCCACCGACCGTTGTGGATCAGATTCGTCTCTGGGAGCTCGAGAAGAATCGATTGAAAGCAACACCAGGATACCTCTTTCGAGACT
RNA polymerase II transcription factor B subunit 2	>B_51018	ACATCCACACCCGCAGCACCGCCGACCATGTAGAACAGGATTGTCTCCCACTGTGCCCTCGCATGCTCGTCCAGATACTCGATGCTGACCCTTCTCTCGCCTCTGCTCTCCTCTGCTGTG
RNA polymerase II transcription factor B subunit 2	>B_34004	GGCATTTTCCCACAGCACAACACCCAGATCCTTTCCATACTTGAGCACAAACTCATAATCGTTTGTTGAGGCAAAGTCATGCCACAGCCACCCTTCACTTGCCCGTATACGATTCTTATC
RNA polymerase II transcription factor B subunit 2	>B_12622	AGATTTGATGTGCTGTAAGGTATTCCGAGTTCGAGTGAGCCGAGGGTGAAGAGGAAGGAGAGGACGTCGACGGGGTCCATTTGGAGATCCTCGCAGACTCGGAGGTAGACCACTGCGAGA
RNA polymerase II transcription factor B subunit 2	>B_49443	TCTGCCTTTGGCATTGTTTACCGCTCCTCGAAGAACGCTTCTACCTTCTATCCGACTCGCCTTGCAGTTACCCTTACCTCTGATGCTGGTGCGCTTGCATCCGCAGAGCCAATCTCTAAC
RNA polymerase II transcription factor B subunit 2	>B_20278	ACTTTCTGCGCGACCCTCTGGAATCTGGTTGCCTTCTTGAACACCATGCCTTCACTGAGCGGACCGACTTCTCTCCGGAAGATGTCCTGGTATGGCGTGTGGCTTTCGATCATCTTGTAG
RNA polymerase II transcription factor B subunit 2	>B_41962	ACGTTTGGTATACCAGACCATAGTCTGCAAAGTCTTGTAGACAGTGAAGCTGACTCTCGGGAAGATCCTCGGCAGAGTAGCTTTGCCCTAGAGTGAGAGAGCCCAGCATGAAGAGGAAGG
RNA polymerase II transcription factor B subunit 2	>B_474	TGGTTACCGGTCAGATCAACCGAGACTCGGTTCGATTTGCGCTCTCAAACGGTATTACTGCCGAACAAATCATCACATATCTCTCTGTTCATGCACACCCACGTATGAAGGGGATGGAAC
RNA polymerase II transcription factor B subunit 2	>B_35828	CTGCTTGACGCCCTTACTCAGATTGACCATGTCTCGTTGTCCGCCAAATGCGCTAGTTCCAACCATGTATCCCATCACACCTTCCCATTGTCGCCTGGCGTACTCGTCTAGATCGGCGAT
RNA polymerase II transcription factor B subunit 2	>B_47820	CCTTCCACTTCCCTGGCTTTGACCAAGCCCTCACACTTCCTAGACAACCAACCGAAGCCCTCTCTCTACTGTCTCGACTTCATATCGTCCATATAACGGCACGTACTCGAGACGAACCGC
RNA polymerase II transcription factor B subunit 2	>B_19679	ACGAGCTCCGTCTCGCTCGCAGACAATCCAGCACTTCATGGTCGCATCGGACGCAGGCGCAAAGAAGCCAGGCGAGAAGGTTCTGAGTCTGCTCGAGCGGAGTGGCTTGATGTACTCGCC
RNA polymerase II transcription factor B subunit 2	>B_17679	TGACTGGCAGCGGAGAGCACAAGTCGTTCGGCGTGCCTTGCAGGCCCCCTGGGAACGACGTTGTTGATGTCAAGACCCTCGATGACCATGCCAGGAGACAGTGGGAAGACATACTTTATT
RNA polymerase II transcription factor B subunit 2	>B_33348	TTGCAGACTACCTCGAGAAGCTGCCTGGAACGACCTTCCGGAAATTGTACCAGCAGCCCTCGACGGCGTTTGCCATCTTTCGGCGCATGTTGCCGCATCTAGGTATAATCCAGCGACAAC
RNA polymerase II transcription factor B subunit 2	>B_35406	TTAGCCTCCTGCAGGAGGAAGGTAAAGCCTGCTTGGGTGATGCCGACGGCGGACCCCTGGCGGCGGACGAGCTGGCCGGCGACGAGCAGGTTCTTAACGGACGACTTAGGTCCGCCCAGG
RNA polymerase II transcription factor B subunit 2	>B_10633	TTGCGTGGCCCTCGAGACTCCCAAAGAAGCATCGCTTGGAGGCGTTCTCCCATAATACCACATCGAGTTCCTTGGCGTACTGCAAAACCAACTCGTAATCCGCTTGCGACGCAAAAGCGG
RNA polymerase II transcription factor B subunit 2	>B_16516	GCAGATTGCTGTCCTGAACCTGTTTATCACTTTGAAGTACCGGTTCCCCAATCTGGTCGTAGGCATGCTCACGCGCGAGAGCGTGCGTCGAGCGCTGGGCAATGGTATCTCCGCTGAACA
RNA polymerase II transcription factor B subunit 2	>B_50845	CTCTACATGCCCACGGCCTTCGCCTCCGCCGACCTAGACACCTGGTTCCGCCCCTCGGCCAAAAAGGAAAAGCAACAAGCCCTCTACGTCCTCGAACAACTGCACATCATCGTCCTCAAG
RNA polymerase II transcription factor B subunit 2	>B_20750	TGTTGTAGGAATAGTGACTCGTAATAGTGTTAGACAAGCATTTATGAATGGTATAACAGCAGAACAGATAATATCATATCTTACATCGTATGCACATCCTCAAATGAAGAAAAATGTATA
RNA polymerase II transcription factor B subunit 2	>B_16246	AAACCATGAAGTGCAGGATAGTCTGTGAATGAATCAGTAGTTGAAAGGTAGTGCATCACGTTGGACTAACCTCCCATCGTTCCAGAGCGAAAGCATCCAAGCCATCCTTATCCATCGAAT
RNA polymerase II transcription factor B subunit 2	>B_54777	AAACCGCGGTTCTCAACCTCTTCGTTTCACTCAAGTATCGCTTCCCGAATCTTGTAGTCGGCTCAATCACGCGCGACAGCGTGAAGAAGGCACTTTCAAGCGGCATCTCAGCGGAACAGG
RNA polymerase II transcription factor B subunit 2	>B_10009	CCATCTTCCCTCCTCATCCCACCCGAAATCGACCTGCCGTTCCTCGATCGATACGCGCGCAAGAAGTGGGACGACGTTTTGCACTTTGTCGTCTCCAGCGTTGGCTATAAGAGCGTCGGC
RNA polymerase II transcription factor B subunit 2	>B_16262	AGATTGCTGTCCTGAACCTGTTCGTGACGCTCAAGTCGCGATTCCCAAACCTCGTTATCGGAGCAATAACGCGCGATAGTGTCAAGAAGGCGCTCGCCAGCGGCATTACCGCCGACCAAG
RNA polymerase II transcription factor B subunit 2	>B_12070	TATCGTTTCACAGGGCATACCAAATGAAGTATGACTACCACTACAATAGAGATGGAATGTCAGTCTTGAACATGAATTCATCAACACCACCCATATTTCAGTCGCATTAAACAAGTCATA
RNA polymerase II transcription factor B subunit 2	>B_41375	ACGCTGGAGACGACAAAGTGCAGTACGTCTTCCCACTTCTTACGCGCGTATCGGTCGAGGAACGGCAGGTCGATTTCGGGCGGAATGAGGAGGGAAGAAGGTACGCCAAAAGAATTGTGG
RNA polymerase II transcription factor B subunit 2	>B_34327	CTCATCATATAGTCAGCTATTTGCTGTTTTCCTTCACTGGTGACAAAAAGCCTCCTTGAGTTATCATGGCTCCATAACAATACTCCAATTTCATCGGAGTATTTTTTGATTGCTAAATAC--
RNA polymerase II transcription factor B subunit 2	>B_45503	GCAACGGCAAAGGGTGCCCCTGTGCTCCCACCTACTGTTGTCGATCAAATACGGCTATGGCAGATTGAGAATGAACGTATGAAGGCTACGCCTGGGTTCCTCTTCAAAGACTTTGAGAGT
RNA polymerase II transcription factor B subunit 2	>B_11947	ATAGCTCATATCCAAGATCTGTTGCATACTTTAAAATCTCACGATACTCTTGCTCACCAGAAAACATCTGGTAAAGGTGTCCGCGTGAAATCCGAAGACGATTTCGCTCCATTTCCCAAA
RNA polymerase II transcription factor B subunit 2	>B_42395	GGTTTCCAAACCTGATCATCGGGGTCATTACGCGGGAGAGCATCAAGGCGGCCCTGGCAAAGGGCATCTCGGCCGAGCAGATTATTACGTACCTGAGCCATCATGCTCACGCGCAGATGT
RNA polymerase II transcription factor B subunit 2	>B_47886	TGCGCGATACGCTGATACTTGACCGCCTTGTTGAGCACCATCCCCTCGCTCAGCTGTCCAACTTCGTTCCTGAAAATCTCCTGCCAAGGCGTCTGACTATCCGGTACCAAGCCTCTCTGC
RNA polymerase II transcription factor B subunit 2	>B_10636_dd1	TTCCTCACATTCTTTCTCATGTTGGGATGCGCATGTGTGATAAGGTAACTGATTATCTATCTTGCGCGTTAAAGCCATTGGGCGCCAGGTGAAGGACGGGTACGCACCTGGTCGGCCGAA
RNA polymerase II transcription factor B subunit 2	>B_19633	GCTTCAGATCGCCGTCCTTGGGCTGTTTGCGCACCTCAAGACCCGCTTTGCCAACTTTGTGACGGGTCACATCACGCGGGAGAGTATCCGCCGAGGACTGGCGAACGGGATCACGGCGAA
RNA polymerase II transcription factor B subunit 2	>B_50619	ACGCTTTCCATACGCTCGCCTTCCATTTGCCAGAGGCGGATTTGGTCGACGACGGTGGGGGGGAGGATCGGGGTGTGTGGGCGGTGGAGGACCGGGTGGGCGTGGGAGGTGAGGTAGTCG
RNA polymerase II transcription factor B subunit 2	>B_3763	TTCATGGTGTCCTCCGGCACAGGGCAGGAGTCCGCACAACCAGCTGCCGGCGTCACGTACTTGTTGAAGGAGAGCGGCCTGATGGAGAGCCGAGGGTACGTCTAGACTCAATCAACTGCG
RNA polymerase II transcription factor B subunit 2	>B_35103	AACGTCGTGGACCAGATCAGGCTCTGGCAGTTGGAGTTGGACCGCATCCAGACGTTCGACGGCTACTTGTTCAAGGACTTCAAGAACCAGAACGAGTACGACGTCTTGTGCAACTACGCG
RNA polymerase II transcription factor B subunit 2	>B_5356	GGCGGAATCATATTGACAACTTCAGCGGCACCAGGGTATCCTTGAGGACCGGCACCTCTCATGACCAAGATAGTTCCGGCATCGATTTTAGACGAGTGTTCGATACGGTGGTGGTAGTCT
RNA polymerase II transcription factor B subunit 2	>B_16343	TTCAAGACAGCTGTCTGAAGTGGATTGTCTGTTGGACTCAGAAAAAAAGTCCCAAGGACGTCTGTCAGAGAAGGTCCGGTAATATCATCCAATAACGTACCGGTGTAAGCATAAATTCTG
RNA polymerase II transcription factor B subunit 2	>B_30378	GCGACAACCCTCACCTCGTCCGCACCTCCCCTCGTCTCGTCGCGTCACACGAACGAGGAAAAGGGCTTCATCGTGCTCGAGACCAACTACAAGCTGTACGCCTACACGTCGAACCCGCTC
RNA polymerase II transcription factor B subunit 2	>B_30843	GCCCACTATAACGTAAAAGATTCAAAACATGGTCTCCAGGTAACTTTTCTGTTCCTGTTCCTACCATAAAATGAAGTATCATCTCCCATTTGTTTTTAGCATAATTATCAAGAAAAGGTA
RNA polymerase II transcription factor B subunit 2	>B_50005	CGAGGCCACGCACGGCCACCTCATGAAGGACTTTAGCAGCGAGAAGGAGTATCTCGACGTGCTGCATTATGCCGAGTCGCTCGGCGTGTTGACGTGGAAGAGCGATCAGAAGAGGGTGTT
RNA polymerase II transcription factor B subunit 2	>B_16265	TTCTGCCACCATCAACTTCGAAACACTCCTTGAACCCCACTTTCAAATCCGGCTTGCGGCAAGCGATCACCGGAGGGTGTGTACTGGTGTGCAAAGTTGCGAACTTTTCCTACACGTAAC
RNA polymerase II transcription factor B subunit 2	>B_54863	TCAAACCGCGGTGCTCAATCTATTCGTGACTCTCAAGTACCGCTTCCCCAATCTCGTGGTTGGTACAATTACCCGAGACAGCGTGAAGAAGGCGCTACAAAGTGGAATCTCTTCTGACCA
RNA polymerase II transcription factor B subunit 2	>B_24024	AGCTTTATAATACTCCTCGCACAGCATCTCGCCGGCCGGTTGCACATTCACCAGCAAAGGGATGTCAAATCCAATCCGGTCCCAGTCATTCAGGTCAAGGGGAACACCAATATGTTTCGC
RNA polymerase II transcription factor B subunit 2	>B_34537	CCATCAACCCACCCAGTTTTAGCAATGATAAAACCGACTTTGAAGGATCTACACCCAATTCTGTCCCCACCATGAAATGTAGAATGGTTTCCCATTTCTGCGATGCAAATTGGTCCAAAA
RNA polymerase II transcription factor B subunit 2	>B_40497	TCTACGCGTATACGAACTCGCCATTACAAATCGCCGTACTGTCTCTATTCACGAGACTCAAGGCTCGATTTCCGAATATGGTCTCTGGGCGAGTGACTCGAAAGTCTGTCGGTAATGCTA
RNA polymerase II transcription factor B subunit 2	>B_49285	ACGTTTTTCTGCATTTGCGGATGTGCGTAGGTAGTTAGGTAGCTGATGATTTGGGCACTTGTGATGCCGGATTGCACGGCTCTGTGAACGGATTCTTTTGTGAGTTTTCCGGAGACAAGG
RNA polymerase II transcription factor B subunit 2	>B_14515	AATTTGGTCACGGGCAAAATGAGCAAGTCGTCCGTCCAGCGCGCCATCCAAGCCGGCATCACCGCCGACCAGATCATCTCGTACCTCACCTCCCATGCACACCCGCAGATGCGCCGCCAC
RNA polymerase II transcription factor B subunit 2	>B_52003	CACCAGGACGCCGATCTCCTCTGCATAGCGCGCCACGCTCTCATACTCCTGTGGGGTGTCAAACTCCTTGAACAAAAATCCCTTAGACGTCTTCATGCGTTCGTTCTCGAGCTGCCACAG
RNA polymerase II transcription factor B subunit 2	>B_15121	TTTTTCGTCATGTCTATGGTTTTCAATGATAAAGAAGTCTCTTTACGTGATTTAGATAGATGGGTGAAGTCTAATGGGAAAATGCAATTCCAAGATGCTATCAAATCCATGAAATCATTA
RNA polymerase II transcription factor B subunit 2	>B_15300	GCCCTTAACATCATTGCGCCACACCAAAACGCCCACTTCCTCCGCAAAGCCTGCCACAGCCATGTACTCCTTGTGATCCTCAAAGTCCTTGAACAGAAAACCGCCCGTCGTCTTCATGCG
RNA polymerase II transcription factor B subunit 2	>B_2319	TATTTGTACATTTAAAGACTCGATTCTCTAACATGGTATGTGGTCAAATCACAAGAGAATCGATCAGGAATGCCCTATATAACGGTATTACCGCTGATCAAATTATTAAGTTTTTGGAAA
RNA polymerase II transcription factor B subunit 2	>B_39434	TTTGGTCACTGCTGATCGTGTATCTGGAAGTCTCAGCTGACGTAGGTCCCGATATGTCAACCTGGGAGGAGTATGAACTGACTGTGCGATCATAGCTTCACATGGACTCTGTTGACGTCC
RNA polymerase II transcription factor B subunit 2	>B_47066	AGAGCATGAACAGGAAGCTCAGCATGTCGACGCTGTCCATGCCTGCGTCCCTACCACCAGCATGATCCACCGCCTCCAGCCACTGCAATAGCAACGTCCATACCTGAGCATTAGCCGCCT
RNA polymerase II transcription factor B subunit 2	>B_5219	GTATTGACAGCAATAACATTTTCAAAAGCCTCCCGCGTCATAATATCGCTAGGTTTCCGGTCGGCGTGCACCATTTCCACAATTTGTAAACCTGTTTTATACGCGCACTGAGCTCGTTCG--
RNA polymerase II transcription factor B subunit 2	>B_36953	GATCACCGGTGATGCCCATTTCGACAGCCCGACGTATAGACTGGCGTGTGATTTTACCAGTGATCAGATTTGGGAAGCGGTATTTTAAGGTTGTGAAAAGAGCAAGGAGGGAGATTTGGA
RNA polymerase II transcription factor B subunit 2	>B_45597	CAGAGGCTATTGGGATGGATAGCGTTGAAGTGCTTTCCTTCATATTCCTCCTCAGCAGTTTGGAACTGGGCAAATCCTACGAAAAGAAACATTTGACATCGAACCAACTCCGCACACTGA
RNA polymerase II transcription factor B subunit 2	>B_22170	CGCATCTGTGGGTGGGCGTGAGAGGTCAAATAGCTGATGATTTGGTCGGCCGTTATGCCCATCTGGACGGCGCGTTGAACGGAGGATTTGGTCATTTTGGCAGTGATGAGGTTGGGATGA
RNA polymerase II transcription factor B subunit 2	>B_1469	ATTGCATTCTCAAATGCTTCGCGGGTCATAATGTCGCTTGGCTTTCTGTTTGTCAGGACCATCTCGACGATCTGCTTGCCTGTCTCGTAGGCGCATTGAGGTCGTTCGCGATACGGTGCT
RNA polymerase II transcription factor B subunit 2	>B_31221	CCTCCCTCGGCATCAACTCAATTCTACCCAACTCGGCTAGCTACCACTCTAACATCTGATGCGACTGCTCTTCGCAGTGTGTCTGCCGGATTTGAGGCTGCTCTTACGGCAGCAAGTGGA
RNA polymerase II transcription factor B subunit 2	>B_25785	AAGAAGTGGGACGACATACTCCACTTCGTCGTCAACAGCGTCGGGAACCGCGCGGGTGCCGAATCGTCCAGCGGGCCTAAGCTGTCCGTCAAGGAGCTCCTGTTAGCGGGGCGGTTGGTC
RNA polymerase II transcription factor B subunit 2	>B_37019	ATATTCCGGCAATTTGCATGAATGTCGGACCGATGTTGAATGGATACTCTAGAGACACACTCACGGGTGCCGGGTCTGTCTTATGGAAAGGCAGAGAAATGTACGCCACGGGAGAGATTG
RNA polymerase II transcription factor B subunit 2	>B_21337	AGCACAGCAGTCTGGGCCACCCGTTGGAACGCCACAGCCCGCTTAAGAACCATGCCATCGCTGAGTCCACCAGTCTCTCGACGGAAGATGTCCTGCCACGGCGTATGGCTTTCTGGCCCC
RNA polymerase II transcription factor B subunit 2	>B_39141	ACACGGACTCTACGTTGCAGATTTGCATTTTGAATCTGTTTTGTGACCTCAAATCTCGGTTTTCAAATCTCGTGGTCGGCCGCATTAGTCGTGAATCGGTGCGCAGAGCTTTCCACAATG
RNA polymerase II transcription factor B subunit 2	>B_42513	CGTCCTGAGTACCGTCCTTGCCACCGCCACTACCGCCGCCGCCGCCAATCAAGGGCGTTGCACCGAAGCTGGTGAGTGTCGTGATGAGGCGCGTCGGGTAGAAGCTTCTGCTGCGCTCAT
RNA polymerase II transcription factor B subunit 2	>B_1583	TAACATCTTGGAGAACGAAGGCGAATCCTTCTTTGGTGATTTCTACTCTGCGGTCCCGCACTTCGACCAGATGGCAGGCCTGAAGAAGGGATTTGACTCCCTTGCTGAGCGTCACGCTCT
RNA polymerase II transcription factor B subunit 2	>B_20836	CCCAACTCCAGGCCACCGACAGTGAAGAAGAAGGACAGGATTTCTACAAGGTCCATGTTTCGTTCTTCAGCCATACTCAGGTAGTGCAGGAGCAGAGCCCACAGTTGCGAATTTACATCC
RNA polymerase II transcription factor B subunit 2	>B_46562	TATAGGCGTATAGGCGGTAGTTGGTTTCGATGATGATGAAACCAGAGCTGGTTTCGCTGGGAACACCTGGAGATGTGGTAAGTGCTCCCGAGATGGCATTGTTCAGCGCACTCGAGTCTG
RNA polymerase II transcription factor B subunit 2	>B_29933	TCACGTCCCTCGGCTTTCAATTCTTACTGCAAGATGTGAATTCTCAGCTCTGGGCGCTGCTTCTCCACTATCTTAGTATGGCCGAGGAGCGAAATATGGACCTAGTAGAGGTCTTAGCCT
RNA polymerase II transcription factor B subunit 2	>B_9377	CCGACAAGGCTTGCTACCACCCTTACCTCAGAATCGGGAGGTCTTCGGTCTGCTTCTGCTAGCATGAGTTCTGCTATGGCAAAAGACGCCGAAGAGGGGAAGGGGTTTATCATCTTGGAG
RNA polymerase II transcription factor B subunit 2	>B_46033	TATGTAGACTAGGCCAAAGTCCATGAGGCTCGGAAGCATGTCTTGGCGCTCTTTGCTGAGGGCTTCGGTGTCGTAGACCTCGTCGAGCTCAAGGATCGAGAGCTGGAACAGGAAAGAGAG
RNA polymerase II transcription factor B subunit 2	>B_22782_dd0	ACCTCTTCTCATCAGCATCTTGACTCTTCGTAGCTGCTGCATCACCACTACATAGCGCAGTGGCCAGATGAGTAGGGAAGAATTGGTTTGAATCAGGCGATGGTCGATAGATGAATCCGT
RNA polymerase II transcription factor B subunit 2	>B_6844	GGACGACGAGAAGAGACAGACCGGAATTCGATGCGTTCGAGAAGGGTCTTGGTCAGACAGTCGGAGGACGAGTCAGTGAACAAGACCGCATCATGTTCATCGGCCAACGTATTCTGGAAA
RNA polymerase II transcription factor B subunit 2	>B_3	CCATCATAAGGTCTATTTCGAGCTTGGTGACAATGCATTTAAGACAAAATCACTTGAACAAAGACGAACTTTGTTTTAGCATCAACGACCCAGGATGACATGGTCAATATAGGGATGGAA
RNA polymerase II transcription factor B subunit 2	>B_3781	TCAGATTGTTATGAATCTTTTGTGGCTTGAGTCCGCTGTTCCAGTGTCGACTATGGGCGCTTGGGTCGTCCGTGAACACCAGAAGTAGGCGTAATACTCGCAGCGCCACAGCAAATCTCT
RNA polymerase II transcription factor B subunit 2	>B_31949	TTTCAGTTTCTCCTGAACTCACCACATGCACAGCTCTGGGAGCTGCTATTGCAATATCTCCACTTGGCAGAGGTATGGGAGCGTGGCATCGCATTTGGTCATTGCTAACACATGTCTCGT
RNA polymerase II transcription factor B subunit 2	>B_38930	CTTGCTCGTGGATTTGGGTACCACATGCAGACTAGCCAAAGTCGCCAACGCATCGTTGTAGGCTCTAGCTGATTGTGTGAACGGACGATCCCCTCGATAGTAGTAGAAGGATTACTTTCG
RNA polymerase II transcription factor B subunit 2	>B_12560	GCGGACTACGAATACGTCCTCAACTACGCCAAGCAACTTGACGTCGTTCTTTGGGAAAACACCTCGCGTAGGTGTTTCTTTGGAAGCCTTGATGGACACACGAACATACGAGGCTTTATC
RNA polymerase II transcription factor B subunit 2	>B_21775	GGCGTGCCTTGCGATACCGAGGACAAGAACGCGGTGGATGTCGCGTTCCTGGATCAGTATGCACGCACAAAGTGGGAGACAATTCTGCATTACATGGTCGGCAGCGACAATTCGAGTACT
RNA polymerase II transcription factor B subunit 2	>B_18215	TCCACGATGGCGCATACTTTACTCTGCCAAATCAGCCCATAGTCACGGAGATCTTCAAGTAAAACGCCTTGTGTGGTGCTCAAATTCTCAGTCAGATATTCCTGGACAAAAAATTAACCA
RNA polymerase II transcription factor B subunit 2	>B_49175	CATCTTCCTCGAGCAAATGTATCCAGAAATTGAACATCGACTGTCCTGCTGCCGGGTGTACCGCAGGGGACGCCGAAGGAGGCTTTGGTTCCTCCACCAGTCAGTGCTTGCTGGAGCGAC
RNA polymerase II transcription factor B subunit 2	>B_33496	AACATGGATCGTTTATGCTGCGGAATGTAGATGAGCCCAAAATCCAGCAGCGAGGGAAGCATGTTCTTTCGCTGTTCCGTCAACGCATTCGTGTCATAGGCGCGACCCAGTTCGAGGCTG
RNA polymerase II transcription factor B subunit 2	>B_32018	CAATTCCTGTTTCAACAATGTCTGCATGGGTCACACGAGAGGGCAAGAAGTGGGTTCATTAGACTCGTCCAATGTGTAACTTCGGCCGATCATTCCTTTTACGTTTAGAGCCTACAATGA
RNA polymerase II transcription factor B subunit 2	>B_24666	CCGTCATCAAGCTTGGCAGTCTTCCGCCTGCTGCCGAGCACTGCTCAGCACCTCATCGTCAACGCACTCTGGCAGGAGCATGACATACCCCAGCAGGATCTGCATACTTATACAAAGCGT
RNA polymerase II transcription factor B subunit 2	>B_55655	GGCTATACGTATCAATCTGTGCAATCAAAATGAAGTCTGAGGCGTGAACCTTCCGTTGGTACACGAGACCGTAATCCCGGAAATCTTCAAGCATGACCTGCTGGGTTTCCGTCAACAGTT
RNA polymerase II transcription factor B subunit 2	>B_47656	GTGGTAAATACGTCATGGAAGACCTACATAACGTCGGAGGTACACCAGCAGTGCTAAAATACCTCCTAAAAGAAGGCCTACTGTATGGTGACGCCATGACAGTAACCGGCAAGACACTAG
RNA polymerase II transcription factor B subunit 2	>B_44845	TGATGGCACTGCTGTACCTCAAGGATCCGCTCCCCGCAGCGGATCTGGAGGTGTGGGTTAAATCCGAGAGCTTGAAGTGAGTGTTTACTGATCGTGTGATGGAGGGCCCTTCTGCTAGCT--
RNA polymerase II transcription factor B subunit 2	>B_17594	AGCAAGGGCTACATCATCGTGGAGACCAACTACCGCCTCTACGCCTATACGGAAAGCATGCTGCAGATCAGCGTGCTGGCCCTCTTCACGCGGCTGACGATGCTCTTCCCGAACATGGTC
RNA polymerase II transcription factor B subunit 2	>B_33683	TGCTTTAACGCTTCTAAGATTTTCGGGTTTGATGGAATTACCTTCTGATAGAGAGCGTAGAGAAGCTTTGGATGGACAAGTGGATGAAGATATAGATTATGGTTACGAAGACGATAACAA
RNA polymerase II transcription factor B subunit 2	>B_39050	GGGTACCAGGATGTCGACGCGCCGTTTGTTGAGATCAACACGGAGTCTGTCCCCGTCTCGAAGAAGAGCCAGGTTGCCGCCAGCCGCCGCTTCAGGGGAGGCGTTCAGGATCGACGGCGA
RNA polymerase II transcription factor B subunit 2	>B_10638_dd0	GTACACCTGGTGAGGGTTCCGTTGGGCGCTGTCCGCTTCCAGACGATACCATGTAGTGTAAAATTGTCTAGGGGAGGTAATTAGTCGTTCGAATCACCAGGAGGGGCAGAACGCATACCT
RNA polymerase II transcription factor B subunit 2	>B_30438	GCTCGTGCGGCGGCATGTACACGGCCAACACGATGGCGTCGGCCGCCGAGGCCATGGGCATGACGCTCCCGTACTCGTCGTCGACCCCGGCCGCGTACAAGGAGAAGCAGGACGAGTGCG
RNA polymerase II transcription factor B subunit 2	>B_19669	GCGCGTGCGGGGGGATGTATACCGCTAATACGATGGCGAGCGCGGCGGAGGCGATGGGTATGACCCTTCCTGGATCGAGCTCGACCCCCGCTGCGTACCCCGAGAAGAAGGCCGAGTGCG
RNA polymerase II transcription factor B subunit 2	>B_20045_dd0	CGCACTAGCATAGTTCAAAACGTCTCTATATTCTGCATCCGAACCAAACTCGCGCATCAAGTAGCCCGTTGTCGTTTCCACGCGCTCGCCTTCGTATTCCCAGAGACGGATTTGATCCAT
RNA polymerase II transcription factor B subunit 2	>B_47588	GCAAAATAGCTTGTCGCAAGGATCAACAAACCATTTACTTGGTTGGCAGTAATTCCATTATAAAGAGCTTTTCGAACACTATCCCTTGTAATGAGCCCGACCACCATATTCGAGAATCGT
RNA polymerase II transcription factor B subunit 2	>B_56979	CAATCCATCACCGCAGACCAAATCATCACATACCTCTCCACCCACGCCCATCCAATCTTGCGGCGTTCGGCAGCAATCCATCAAGCTCCAATCCTCCCTCCAACAGTCGTGGATCAGATC
RNA polymerase II transcription factor B subunit 2	>B_16866	GCTCGATGTACCCTCGAATATTCATGTGCCCTTCAACGCTGCCGAAGAAACACCGTTTCGAGGGGTTCTCCCATAACACGACACCGAGTTTCTTCGCGTAGTCGAGGACCCACTCGTAGT
RNA polymerase II transcription factor B subunit 2	>B_22119	AGGTTATGGGGGGACAATGGTATGATGCAAATATAGCAATACCTGGATGTGATAAAAATATGCCAGGTTGTTTAATTGCAATGGCACGTCATAATCGTCCATCATTGATGATTTATGGTG
RNA polymerase II transcription factor B subunit 2	>B_21863	ATTTGATCCGAACTGATTCCAGAAGAGACCGCTCGATAAACCGATTCTCGTGTTACACGGCCAGTTACCATATTTGGATACCTAGTAGTAAGCTTTGTGAACAGTGCAAGAACGGCAATC
RNA polymerase II transcription factor B subunit 2	>B_47739	GGGCTATTTCACATGGCATCACATCCGACCAAGTGATCTCGTACCTCTCCACACACGCGCATCCTCAACTGCTTAAAGCCTCAGCTGCACATGGTGGAGGACCTGTTCTCCCTCCTACGG
RNA polymerase II transcription factor B subunit 2	>B_23602	CAGGCCCCTCATCAACGTCCATGCTAACACTCTCTGGTTCGACAGGCTTGGGATAGTAAATCAGTCCGTAATCCACCAAATCTTCCAGCATAATGATCTGTGTATCACTCAACATGGCAG
RNA polymerase II transcription factor B subunit 2	>B_3764	ACGAGACTAGCGACCACCCTCACCTCCTCCGCGCCCCCGTTACCCACATCCTCCGGCCCAACGTCAGGCCCCAAAGAGGGCTTCATCGTCCTTGAAACGAATTACAGGGTGTATGCATAC
RNA polymerase II transcription factor B subunit 2	>B_4191	GCGGTCAAGTTGGCGGTGGTTCCAACATTCAAAACGAGTTTGCGGCAAGCTATAACTGGAGGGTGCGTATGCGTACTTGGCTATTCGATGAGTTTGACACCGAACCGATATACTCTTTTG
RNA polymerase II transcription factor B subunit 2	>B_31755	GCCGGCCGTCGTCTTCATCCGCTCATTCTCGAGCTGCCAGAGACGGATCTGGTCGACGACGGTGGGAGGCAGGATGGGCTTGTTGGTCAGGGCGGCGGTGCGGTGCATCTGCTCGTGGGC
RNA polymerase II transcription factor B subunit 2	>B_50858	CGCCCACCCGCAGATGCAGAAACAGCAACCCTTCCTGCCACCCACGGTCATGGACCAGATCCGCCTGTGGGAGTACGAGGGCGAGAGGATGGAGATCAGCACGGGGTATTTGATCAAGGA
RNA polymerase II transcription factor B subunit 2	>B_8199	ACAGATATCTCTCATCTCCCTCTTTACAACGCTAAAATTCCGATTTCCCAATCTTATAACAGGCAAAATAACCCGCCAATCTGTCCGTCGAGCCATCGAAATGGGCATCACTGCTGACCA
RNA polymerase II transcription factor B subunit 2	>B_10000_dd3	ACGCCCACGAGCAGATGCACCGCACCGCCGCCCTCACTAACAAGCCCGTCTTGCCGCCCACCGTCGTCGACCAGATCCGGCTGTGGCAGCTGGAGAATGAGCGCATGAAGACGACGAGCG
RNA polymerase II transcription factor B subunit 2	>B_20463	CCATAGTGGGCATCATCGACACAGGCTCAGGGTATAACCCTTGCCATGGTAATGTCCCGCAACTTGTCGAGGCCATCAAGCGGGGCGTCATGCTCGAGGGGGCGCTGCCCGTAGCGTTCC
RNA polymerase II transcription factor B subunit 2	>B_13915	GAGGCAGACCGGAAGCCGTGTGATATTATGACACGCGAGGCCTTCGAGAATGCTATCGTGGCGAACGCTGCAATTGGCGGCAGCACAAATGCTCCTATTCATATCAACGCCATCGCGCAG
RNA polymerase II transcription factor B subunit 2	>B_21393	ACGAAGGCACACCGGCGAACTACTTCTACCCGACTCGCCTAGCCACCACCCTGACCTCCGACTCGGCAACAACCCTCTCTGCCACCAACACCCAGGTCGGCACGTCGCTCTCTCAGCCCA
RNA polymerase II transcription factor B subunit 2	>B_24483	CCCAATATCCTCCGCATATCGACACGGTGCTTCGTATTCCGCAAAGCTGACAAAATCCTTGAACAGGAAGCCAGCCGTCGCCTTGACACGATCCCGCTCAAGTTGCCAGAGCCGGATTTG
RNA polymerase II transcription factor B subunit 2	>B_1087	ACCTCCCATGCCTCCAGTACCGACCATGTATCCCAGCACTCCTTCCCACTGTCGTCGCGCATACTCATCAAGTTCGGGGATCGAGACTTCCGAGCCAGCAGGCACTTGTGAAAGGACGCC
RNA polymerase II transcription factor B subunit 2	>B_24809	CTTCCACACTAACACGCCTATTTCGTCGGCGTAGCGACATGGGGCTTCGTACTCTGCGTGATTCGTAAAGTTCTTCAGCAGAAACCCATAAGTCGTTGTCATCCTATCTCGTTCAAGCTG
RNA polymerase II transcription factor B subunit 2	>B_45727	CCAGCCTGTAAAAGCTGCTTCACACCCTTGCTTAGATTAACATCTCGTTGGATTCCCAATCCGCTGGTTCCAACCATGTATCCCAGAACCCCTTCCCACTGTCGGCGCGCATACTCGTCT
RNA polymerase II transcription factor B subunit 2	>B_101_dd0	TACGCATACACATCGTCACCCCTTCAAATCTCTCTCATCGCACTATTCACAACGCTCAAGTACCGGTTTCCAAACCTCGTCACTGGTAAAATTACACGACAATCCATCCGTCGTGCTGTT
RNA polymerase II transcription factor B subunit 2	>B_2934	ACGCTATCAAGTCCATGAAGCTTCTTCATTTAATCACAGAGGGGCGCTCAGGACAGCCTCTTATGGTACAGCTGAACTCAATCTTTAAAGAGTCGTTTAAGAACGCACTCACCGGCGGCG
RNA polymerase II transcription factor B subunit 2	>B_15839_dd0	GTCCATCCGACAAGCCATTCAATTCGGCATCACCGCCGAGCAGATCATCTCCTACCTTTCCGCGCACGCACACGATCAAATGCACCGCACCGCGGCTCTCAACAATAAACCCGTTCTTCC
RNA polymerase II transcription factor B subunit 2	>B_30076	CCAAACGAATTCTGAACCTCTCCGCCTGTCAACGCGTTTCTCAGACTGATTTTGAAAGTTGGATTTAGGTTGATCATCAAAGTACCAGAAGACTTGTTTGGTATGAGAAGATGCAAAGAC
RNA polymerase II transcription factor B subunit 2	>B_28457	CCGAGGCATTTGCCAAATCGCTGCGTCGTGCGCTGACTGGAGCTGGAGACAAGACATCTTTCGGCCAACTGGCCACCGTTGCCCAGAACCAAAAAGTGTCCATTGCCGAACTCGATGAAT--
RNA polymerase II transcription factor B subunit 2	>B_4130	ACTCAAATGGCCATGCTCGAAGATCTAGAAGACTACGGTCTGATATGGCAGCGCAAGGTTTGTGTCACATCCCTCATACTACCTTTTTCACTCACAACAAATATTACAAACAGTCATCTT
RNA polymerase II transcription factor B subunit 2	>B_42951	ATCCAGCCTGCAGAAGCTGTTTCACGCCCATGCTCAAGCTCACCTCCCGTATTCCCAAGCCACTTGTTCCGACCATGAAGCCTAGTAGGCCTTCCCACTGCCGTCTTGCGTATTCGTCCA
RNA polymerase II transcription factor B subunit 2	>B_4171	GAACCTCCTCTGGCTGGAATCGGCCATCCCAGCTTCAACCATGCAAGCATGGGTTACACGGGAAGGGAAACCGTAAGTACTTCAACTCCGTCTTCACTCCTTGTTCGACCTTTGAATCCT
RNA polymerase II transcription factor B subunit 2	>B_11729	GCTTACACTACGTCTTCACACGAGCTGAGCATTATCAAGCTCTTTTGCCAGATCATACGAGAGCTCCCAAACTTGGTGGTAGCACACATAACGGAGGAGAGTGTTAACGCTGCGTTCGTG
RNA polymerase II transcription factor B subunit 2	>B_28525	CGTTGCGCCACCCTCTGGTATTTTACCGCCTTTTCCAGCACCATTCCCTCATTCAACTGACCTGTCTCCCTCCTGAAAATTTCCTGCCATGGTGTCTGGCTCTCTGGGATTTCGTATCCT
RNA polymerase II transcription factor B subunit 2	>B_37579	ATGTATCCAAGAACGCCCTCCCACTGCTTTCTGGCATATTCGTCCAGATCTGCAACAGAGACTGGATTCGGGTCGGGGGTCGAGCAAGGCACACCAAAAGACTGGGAATTCTCTGCGCCA
RNA polymerase II transcription factor B subunit 2	>B_38865	TCCGCGAGCATCGCCAATTGAGTAGTACTCAAACTCTCCGTCGAATACTCCTGCGAAATGTCAGGTAAGAGTCTGGTTGACATCGGACTTGGCAGAACACATACCCGACCCAGCTCCATC
RNA polymerase II transcription factor B subunit 2	>B_45892	GGAGGCGATGTCGACGTACTCCTTTTCGTCGACGAAGTCGAGGAAGAGGAAGCCGGAATGGGTCTTCATGCGCTCGTTCTCGAGCTGCCAGAGGCGGATCTGGTCGACGACGGTGGGGGG
RNA polymerase II transcription factor B subunit 2	>B_54819	AGGGATAACCGGCGACTCTCCAAGTCACACTTGATGATGTCCCCATTCTGAACAACGCCGAATACAGAGTCCAATTGAGCCGACTCGGGTGATATGTGCAAGACCACGGTTCCCCCGGCT
RNA polymerase II transcription factor B subunit 2	>B_47145	TGGTTTGCACGTCAAAGTCCAAGTCCTGCAACGGATGCGCAGATCCCTGCGAGTCCTCGCCGGTGGATATTGAGGACTGCAAAGCCGAGCTCGCGGCTCTCACCAAGCGCGCCGAAGAGC
RNA polymerase II transcription factor B subunit 2	>B_11185	CAAGGGAGACCACCAGCTCTGTGATACTCTTCCATAAGCCATTCTCCAGCAGGTTGCACATTCACTAGCAATGGCAAGTGATATCCGACCCTCTCCCAATCATCTCCTGTAAGATCTACT
RNA polymerase II transcription factor B subunit 2	>B_17009	CTGAGCGCAATAGAAGGGAGTTTATAATAGTTGAGACAAACAACAAGATATATGCATATACAAACTCCGAGTATGAGAAGTCTGTAATACACCTGTTTTGTAGTGTATCTGTCAACCTTC
RNA polymerase II transcription factor B subunit 2	>B_3205	ACAACAAGATATATGCATACACAAACTCCGAATACGAAAAGTCTGTAATACATTTGTTCTGCAATGTGACTGTCAATCTTCCGAACCTGATCAAGGGAATCATAACGGAGGAGAGCGTGA
RNA polymerase II transcription factor B subunit 2	>B_29645	AGTAACATTGCCCAAGTTGCATGCACCCAAGCGAGAAGAAGACGGTCAATACGTCCGCTGCATTCTCGCCGCGAGCCTGTTTGCCGACAATGTAGGCCACAAGGATCTGCCACAGCTGTG
RNA polymerase II transcription factor B subunit 2	>B_4577	AATATCTGGAGGTACTGGGGATCTTGAAGCTCTATGGAGAAAACCTTGCGATTAGGAGGTCCTTTGTACAGCTGTTTGAGGCGTCTGAACGCAACAGAAGAGAGTTTATAATTGTGGAAA
RNA polymerase II transcription factor B subunit 2	>B_26438	GGATATTTGTATTCTAATTTCCTGAACTTTTCTGACTACCAGAAGGTTCTGAAGTTCTGTGTGGATGGAGGGCATCTTGTTGAATCTGACTCAGACAAGCGGATTATTGTAGTAAAGCTT
RNA polymerase II transcription factor B subunit 2	>B_55657	ATGTCCATGCCGCGAACCTTTGCTCATGGCTAAAGATTAGTATCATAAACCCGACAAAAAGGCACGTCTACCTCCGACATTTGTAACGACTGTGACAATAGATCCCAAAGCTGCTCATGA
RNA polymerase II transcription factor B subunit 2	>B_18187	TTTGTCCAAAGGCATGATGACCCTTTGAGTATGAAAGTCGAGCTCGCCGTGCTGGTGCACCCATCGGTCCAGGTTCTCGCCCAGAGTTTTGCCGGTGACGGTCATGTTGTCGCCTTGAAT
RNA polymerase II transcription factor B subunit 2	>B_24649	TTGTTGCTGCAGGCCTACTATCGAGCGGTGACCGGGACACAAGAAGGATCACCTCGCTCGGCTTTCAATTTCTTCTCGAGGATGTCAATAGTCAGCTATGGAGCCTCTTGCTTCACTATC
RNA polymerase II transcription factor B subunit 2	>B_16558	TGTACACCGCAAACACGATGGCGAGCGCAGCCGAAGCCCTTGGTATGACACTCCCCGGCTCCTCTTCTAACCCTGCAGAATCTCAAGAAAAGCACGATGAGTGCAAGGCTGTTGGTCCCG
RNA polymerase II transcription factor B subunit 2	>B_30453	TGGCTGCCTTGAACGGCGGCACTGGCGGTGCAGACGCTCCACCCGAGTCGCCCCTGGTCACCTCCTTCCTCGACAGATTGTCCTCCGCCCAGTTTGGCCGACTCTACGCCGCGCCGGCGA
RNA polymerase II transcription factor B subunit 2	>B_6763	GTATCGGTTTCCGAACTTGGTGGTAGGAGCGGTGACGAGAGAATCGATCAAGTCGGCGCTGTCGAACGGGATCACGGCCGACCAAGTGATCATGTATCTGCACACTCATGCTCATCCTCA
RNA polymerase II transcription factor B subunit 2	>B_1602_dd0	ACTCCTTCCCATTGCCGCCTGGCATAGTCGTCTAGGTCGGCGATAGTCATTGGTTGCGGGTCTGGCGTAGTGGATATCACTCCAAATGATTGTTGCTTATCCCCTCCAGTGAGAGCTTGC
RNA polymerase II transcription factor B subunit 2	>B_22662_dd0	GAGAGATACGCTATAATCTGGTTCGCGGAAATCCCTTTTTCCATAGCTGATTTTACGTTCTTACGATCTAGTTTCCCCACAACCAGATTAGGGTATCGTATCCGTATGTCCACGAAAAGG
RNA polymerase II transcription factor B subunit 2	>B_38927	CTTCCTGCGAAGGCCTCGTAGGGTGTTGGCCAGTACCAGACGACACCATATAGTGCAGAATAGTCTGCGAGCTTGTTAGACAGCTTTGGGAAGTGGAGGCTCGAGCGCAGCATACCTCCC
RNA polymerase II transcription factor B subunit 2	>B_12175	GTATTAGGCAAAATAGGTTTCAATAACTTCATCTGAGAATGTGAATGGAATTCCAAATAAGATATAATCTGATCAGCTCGAATCCCATTCTTAAAAGCCATCTTAATACTTTCTCGTGTG
RNA polymerase II transcription factor B subunit 2	>B_18835	GCCTTCTTGACACTCTCGCGAGTAATTGCCCCGATTACAAGGTTGGGAAATCGAGATTTCAAGGTTACGAAGAGATTGAGAACCGCGATCTGAAGTGGATTGTCTACGCAATGATAGTCC
RNA polymerase II transcription factor B subunit 2	>B_22769	CACAGATGCAGCTGATCCACAATCGTCGGATGAAGTAATGGCGGAGGAGAATTATACATCTGTGGATGGGCGTGACTTGATAAATACGATATGATCTGATTCGCCGAAATCCCCTTTTCC
RNA polymerase II transcription factor B subunit 2	>B_6845	TGAGCAGCCTCAGAACAACCACGACCATCCCAGCCAACAAGACCAGAACAACCACCACCGCCGACTTCAGCTCAGCACTCTACGCCTTCCTCAATGCACTGCCCAAGCTCACCCTCGCCC
RNA polymerase II transcription factor B subunit 2	>B_20432	TACACCGCTTTCGCTTCCCAGGCGGACTACGAGTACGTCCTCAATTATGCCAAAGAACTCAACGTCGTGGTCTGGGAAAGTCCTGCCAAGCGATGCTTCTTCGGGACATTGGAGGGGCAC
RNA polymerase II transcription factor B subunit 2	>B_47608	TTGTCGTGCCTGTTCATTGCTCCATATCAAAGCTCCAACCTCAGTGGCGTACACGAATCCCTTCTTCCAGTCTTCAGGCGATGAAAAGTTTTGGTACAAATAGCCTACGCATGTGCTGTT
RNA polymerase II transcription factor B subunit 2	>B_50211	TGCAACACCGCTTCCCGAATCTCATATCTGGGAAACTTACGAAGGAATCCGTACACAAGGCCGTCTCGCAAGGGATCACATCTCAGCAAATCATCTCCTACCTCACAACCTACGCGCATC--
RNA polymerase II transcription factor B subunit 2	>B_23059	GCGCCAAAACGGCCTGTGGGAACTGTAGTGTGGACTGCTCTGACCGTCCACTCCAGGATATCGAGGATCTCGACAAGGTACAACTACTCGACTTGCTCCGATCCAAGGAGAGAGAACTCA
RNA polymerase II transcription factor B subunit 2	>B_19407	ACGCCCAATTCGAGGGAGCCCAGGGTGAAGAGGAAGGAGAGCACATCAACAGAGTCCATCTGCAGCAGATCGCCCGAGACTTCCAGATAGACAATCAGCAGAGACCAGACTTGAGCATTG
RNA polymerase II transcription factor B subunit 2	>B_21105	CAGAGCGGAGGTGGGCCCCGGTACCAAGAAGCTGCTGCATACGGGAGATTTGGTGCGCACCATCCATGGCAGCCCGAGAATCACAAAGGATGGCTTCTCGTTTGTACTGCAGGAGACGAA
RNA polymerase II transcription factor B subunit 2	>B_29990	ACGCGACGAAGGGCATTGACAACGATGAAGACCTGAAGCGTGCCATGGTGGGTGTCGCCAGTGTGTGGTACGAAGGCAACCCCTGCAATGCGCATCTGCTGGGCATCGGTCAGACCATCC
RNA polymerase II transcription factor B subunit 2	>B_32541	GGAGGCGGCTTTGTGCGAGCGGTAGATGATGCCGAACTCGGCGAGGTCTTCGAGCATTTGCAGTTGTGTTGCGGAGAGGGTGGCGGTGGAATAGTCTTGCCCCAGCTCGAGGGAGCCGAG
RNA polymerase II transcription factor B subunit 2	>B_39713	CCAGCTTGCAGAAGCTCTTTCACGCCTTTGCTCAGATTCACATCTCGTTGGATCCCGAGGCCGCTTGTTCCAACCATGTATCCCAAAACTCCTTCCCATTGTCGCCGCGCATACTCATCG
RNA polymerase II transcription factor B subunit 2	>B_161	TATACCAGACCAAAGTCGTTCAAATCAGGCAGCATATTGCGGCGTTCTTCCGAGAGTGCCCCTGTATCGTAGGCTTGACCAAGCTCAAGAGTACCAAGCATAAACAGGAAGCTCAACATG
RNA polymerase II transcription factor B subunit 2	>B_7110	AACTGAACTCGCGCATCAAGTAGCCCGGCGTGGTTTCCACACGCTCGCCCTCATATTCCCAGAGGCGTATTTGGTCCATGACGGTAGGCGGGATGTACGGTACGGTTTTTTGCATCTGTG
RNA polymerase II transcription factor B subunit 2	>B_14367	CCTCAAGCAACGACATCGCCCAAGCCAACCAAGGCAACGCCGGCACCCTCGCCACCGCAAACAAAGGCTTCATCATCATCGAAACAAACTACAGACTCTACGCCTACACCAACAGCCTCA
RNA polymerase II transcription factor B subunit 2	>B_30530	CCCTTCGTAACTCATGATTCTGTCCAATTCAAGTTGCCATAATCTGATTTGATCCACAACAGTTGGCGGTAAAACTTGAAGGGTCTCATTTGTGGATGAATCAAGTTCTAGTTTTTTATT
RNA polymerase II transcription factor B subunit 2	>B_31633	ATATAATGCAGTATACCCTCCCACTGAGCTCTTGCAAAGTCATCGAGGAAATCGACGTCGACAGAGTGCTTATCAGGCGTATCGCAAGGAACACCAAAGGATTGATGGTCACCGCCACCG
RNA polymerase II transcription factor B subunit 2	>B_39268	CACACTAACGTCTGGGAAATCAGCTTTAGCTGCTGCCACTGTCAAATACAATCATTTAGCACAAACAAACGTGGATCAAACGGCTGATGGTGGTGATGATCAAGGATTTATCATTTTAGA
RNA polymerase II transcription factor B subunit 2	>B_338	GCAAGATTGTTTCCCACTTTTCTGCACTATACTGGTCCAAAGTAGCTGTAGATACGGGATTGGTATCATCATCCGCAACATCACCAAAAGAGTTATTGATTTCACCACCAGTTAATACAT
RNA polymerase II transcription factor B subunit 2	>B_46418	ACTCGACCTCAACCCTCTCCCCTACACAACTCCACATGCTGGACGATCTCTCTGCAATGGGCATCGTCTACCGCTCCTCCAAAAACGCCACAGTCTTCTACCCCACCCGCCTCGCCACAA
RNA polymerase II transcription factor B subunit 2	>B_4260	AACGTGAAGCCTGTCTTGCTGATGGAGATGCTACCACCCCGTCTCTCAACCAGCCCACCGGCCACCAGCAGCTCCTTGACTGTGTCCTGCAGCTTGGATCCTCCCGAGTGTAGCCTCTTG
RNA polymerase II transcription factor B subunit 2	>B_8872	TCTATGCCTATACCCAGTCGACCCTCCAGATCGCTGTCCTGGCCCTCTTCTCCAAGCTCTCAATGCGCTTCCCAGACATGGTCGCCGGCCGCCTCTCACGCCAGTCAATCCGTCAAGCCA
RNA polymerase II transcription factor B subunit 2	>B_9391	CAGCACTCGCTATCCAAACCTTGTTAGCGGCCGTATATCTCGACGCTCAATCCAAGAAGCCATAAAAATGGGTATCACAGCGGATCAAGTGATAGACTACCTAAGCGCCCACGCTCATCC
RNA polymerase II transcription factor B subunit 2	>B_12575	TGGGTGGCTCTACGAACGCCGTGCTACATTTGATTGCTATGGCTCATTCTGTGGGCATAAAATTGGACCTCGACGACTTTGCTCGTGTATCAGAACGCACGCCTTTCCTGGCTGATATCA
RNA polymerase II transcription factor B subunit 2	>B_46237	CTAAGTACAGCCACGATTTTCTCTCCTTTCTTGATGGAACCGGTTTCCACAGCAGTAATAAAGTCGTCTTCATTATCAAACGCGCGAGCCTTGCCGGTAAAACCTAGTCCCTCTTTACCA
RNA polymerase II transcription factor B subunit 2	>B_56082	AGAGATACTTCATTTCTTGATGAAAAATAATTTCATTGACGGCAACAATATGACAGTCACTGGCGCTACTATAGGCGAGAACCTGGAGCGCTGGGTACATAAACATGGGGAACTCTCCAC
RNA polymerase II transcription factor B subunit 2	>B_54868	TGAACTCTACATTCAAGACGAGCTTCAGACATGCTATCACCGGAGGGTATGTCATGTTATTGTTGTTTCGCGATATAGTTGACAGTTCTTCCAGCGGGACTAGCGGAAGCTTCGGTGTAC
RNA polymerase II transcription factor B subunit 2	>B_18176	CCTCCGCTTAATGAAATGTATCAGATTCCTCGCGTTTCTTGAGGGGCAAGTTGCAAAACCTACTGAAAGCTGGACATCAAACTACTACGCTGGAGTAAAAAGAGGACACCCTGAGACGGT
RNA polymerase II transcription factor B subunit 2	>B_22075	CAGCACCTGATTAGCAGTGATGCCATGCTTTAACGCTTTTCTAACACTATCACGTGTAATCAAGGCATAAACCATATTTGCAAATCTGGTTTGAAGTTCACAAAATAATCTCAGCACTGA
RNA polymerase II transcription factor B subunit 2	>B_56396	TGTACACGGCAAACACCATGGCCAGTGCGGCTGAGGCCCTTGGAATGACTCTTCCTGGTTCATCGTCGTATCCAGCCGAATCTCAAGAAAAACACGATGAATGCAAGACCATTGGTCCCG
RNA polymerase II transcription factor B subunit 2	>B_18867	CAAGAGCATAAGCATCCAAAGTATTGATATTGGGAGCTGGGTATTGCCGATCGGGATCTACCGGTACCCCGAAACTTCGACTCGACCCTCTGCAGGGATGAGATCTTAGCAGACGGGGTG
RNA polymerase II transcription factor B subunit 2	>B_29705	TGAGCCAGGCGCTGATACTTTACAGCTTTGCCGAGGACCATGCCCTCCGACAGTTCCCCAACGTTCTCGCGGAACAGCTCCTGCCAGGGTGTCTGAGACTTGGGCATCTTGGTCTCCCTG
RNA polymerase II transcription factor B subunit 2	>B_54219	GCCCGTGCTGCCAACCATGTATCCCAGAACGCCTTCCCACTGTCTTCTAGCAAACTCATCGAGGTCTGCTATCGACATAGTATCTTCCTCTGACGTGCTATATGGTACCCCAAATGAATG
RNA polymerase II transcription factor B subunit 2	>B_54899	AGCATTTGCATCACAAGCCGACTACGAACTAGTCTTAAATTACGCCAAACAGCTCAACACTGTTCTATGGGAGAACACGGCCAAGCGCTGTTTCTTTGGCAGTTTGGACGGACATGCCAA
RNA polymerase II transcription factor B subunit 2	>B_3772	TTCTGTAGGACATGGTCAGGAAAGTCGCTTGAGATCAAGTTAGCCTCGCCTTACCTCAAGTGCCCGGTTTCCTTGATCGGCTTGTTGAGCGGGTGGATAACATCCTGGCTCGTGAAGTCG
RNA polymerase II transcription factor B subunit 2	>B_20378	CGTATTGAATCTATTCGTCACCTTGAAGTATCGTTTCCCGAATCTGGTGGTTGGATCTATAACCCGTGATAGCGTACGGAAGGCGCTGGCAAACGGGATTACTGCAGATCAGGTCCGACC
RNA polymerase II transcription factor B subunit 2	>B_19640	ACGAAGAGGTCGTGCGAGTGCGGGACGTGGCGCTCTGGGTCCGGGAGCGGAAGAGTGAGGGTGGAGACAAGGGCGAGCGGAGGTCGGTACCGGTTCCTTGCTTCGCGGGTGAAGAACAGC
RNA polymerase II transcription factor B subunit 2	>B_16518	GCAACGCGAGACAGAAAAATATCCAGGAAAGAACAACGCACTTCTTGCCATCCGGCACCACCCATGCCGCCATCGTTCCCGCCAGCACTGGGCTGTCCAGCCAAAGGAGGTTCATCACGA--
RNA polymerase II transcription factor B subunit 2	>B_27992	GGGAAAATGAGCAAGTCATCGGTCCAGCGTGCAGTACAAGCTGGAATCACCGCCGAACAAATCATCTCGTACCTGACGGCACATGCCCATCCGCAGATGCGCCGGCACGCACAAGCCGAG
RNA polymerase II transcription factor B subunit 2	>B_12676	TGAGCCACCCTCTGGAACCTGACCGCCCTCTTGAACACCATGCCCTCACTCAACGGACCCGTCTCTCTCCGGAACAAATCCTGGAACGGCGTGTGACTCTCCACCACCTGATACCCTCCA
RNA polymerase II transcription factor B subunit 2	>B_16623	CGAATAACGAACTGGAAATTGCCATTTTGAATTTGTTCATGGATATCAAGGTTCAATATAGGAATCTAGTGGTGGGTAAGTTGGACAGAGCGCATGTGAAAGCCGCTATGGAGAAGGGTA
RNA polymerase II transcription factor B subunit 2	>B_36325	CGCATGCGGTCGCCCTCGATCTGCCATAGGCGGATCTGGTCGACGACGGTGGGCGGCAGGACGGGGTTCTTGCGCTGCATCTGGGGGTGGGCGTACGTGTCGAGGTAGGAGATGATCTGG
RNA polymerase II transcription factor B subunit 2	>B_6632	GTCCGTGAGGAAGTCGCGAAATAATATACCAGGAGTCGCCCGCAACCGATTCCGTTCTAACTCCCAAAGATAAATCTGATCAACTAAAGTAGGCGGCAGGAGAGGAATCTCTTTCCGCAT
RNA polymerase II transcription factor B subunit 2	>B_41685	CTGTTACACGAATTCACCATTACAAATCGCCATATTGAATCTATTCGTCAATCTCCGGACAAGATTCTCCAATATGGTCACTGGGGTAATCACGCGGGAGTCGATTAGGCATGCACTTTC
RNA polymerase II transcription factor B subunit 2	>B_55870	ACCTGGTCAGCCGAGATTCCGTTGCCCAGTGCCTTCCGTACGCTTTCACGCGTGAGCATTCCCACAACCAAGTTCGGAAAACGGTATTTCATCGTGATGAACAAATTCAGGACGGCCGTC
RNA polymerase II transcription factor B subunit 2	>B_16416	AAGAATTCCGCTCCAACACCGTCCGTTATGCCTGTCCGGGCCCAGGAGCCTGCGGCGGAATGTACACGGCCAACACAATGGCAAGCTCCGCAGAAGCTCTTGGGATGACCCTACCTGGAT
RNA polymerase II transcription factor B subunit 2	>B_55868	TGTTAGGTAGCTGATGATCTGTCAACGGCGATCAGGCTTATTATGCAGACCCGACTACAATCAGAGAAGAACGTTTGATACCTGGTCAGCCGAGATTCCGTTGCCCAGTGCCTTCCGTAC
RNA polymerase II transcription factor B subunit 2	>B_47840	CTTTTTCAGCCAACGAGCTCGAGATTGCCATCTTGAACCTATTTGTCGACATCCGCATCCGATATCCCAATCTCGTAGTTGGCAAACTCGATCGAAAAAACGTCAAAGCTGCTATGGAGA
RNA polymerase II transcription factor B subunit 2	>B_46208	ACCTGATCCGCAGTTATCCCATTAGCAAGAGCTTTCTTAACGCTCTCACGGGTGATTGCGCCGATGACGAGGTTTGGGAAGCGAGACTTCAAGGTGACGAAGAGGTTCAGTACCGCAATT
RNA polymerase II transcription factor B subunit 2	>B_15979	GCTCCGCTGTTATACCATTACTCAACGCACTTCTTATACTATCTCTCGTTATAACACCTATGACGAGATTTGGATAGCGGGCTTTGAGAGTAACAAAGAGGTTCAAGATGGAAATCTGCA
RNA polymerase II transcription factor B subunit 2	>B_21687	CTTGCGCTGCCAGATTAAACCATAATCGCGTAAATCTGATAACATGGCTTGTTGAGTTATTGTGAGTGAATCAATTGAGTAATCTTTGCCTAATTCAAGTGTACCGAGGATAAAGAGAAA
RNA polymerase II transcription factor B subunit 2	>B_16181	GCGAACTCGGTGTAGAGGAAGCCTGGCTGAGAATGAGCAGATGAATATATTGCACTAAGATTGAGCACCCACCTTCCTGCGACTTGAGCCTGTTCTTTTCAAGCTCCCATAGCCGTATCT
RNA polymerase II transcription factor B subunit 2	>B_28019	TTTCTCCATATGACGGGCAATCTGTTCGATTCGGCCATCATGAAGACTTCAGTCATCTCGGACGAGTTCCGAAAGGGATTCTTGGAGGACCCCAAAGACCCCAACGCGTTTACGTGCAAA
RNA polymerase II transcription factor B subunit 2	>B_12176	GCCATCTTGAGGTATTGTAATAAGAGTTCCCATAATTGAGTATTGATATCATCTAACAAGAACTGAAACCCAACAGAAGTGATCTTAGAATTCCTATCAAACCCCCCCCCCCCAAAAAAT
RNA polymerase II transcription factor B subunit 2	>B_38985	GCAGTCGAGATGGGCATCACCGCCGATCAAATCATCTCTTACCTATCGACACACGCACACCCACAAATGCGCAAGCACAATGCGTCCAGGTCTACCTCTAATCAAGCCGGAATGCCGGCA
RNA polymerase II transcription factor B subunit 2	>B_6171	CAGATGCGAAAGCACAACGTGTCCCGCTCCACGTCGAACCAGGCGGGCATCCCGCCGTCTGTTCTGCCGCCCACGGTTGTCGATCAGATCCGGCTGTGGCAGCTGGAACGGGACCGTGTC
RNA polymerase II transcription factor B subunit 2	>B_51850	ACTGAAGCTGAAACGTTTGAGGTGGATTTTTTTGTTTTACGCATTTGGGGGTGAGCATGCGTAGTGAGGTATGACACGATTTGGTCGGCCGTAATGCCCATTTCGATAGCTCGACGAACG
RNA polymerase II transcription factor B subunit 2	>B_35545	AGTTGATCCACAATAGTAGGATGCAGTAACGGAGGGGGCGAGTTGTACATCTGGGGGTGCGCGTGGCTTCCGAGGTAGGCTATGATCTGATGCGCCGAGATACCCTTGTCCATCGCCGCC
RNA polymerase II transcription factor B subunit 2	>B_19833_dd0	ATTTGGTGAGTTTGGCGGTAATGAGGTTGGGGTAGCGGGTTTTGAGGGTGGCGAAGAGGGAGAGGATTGTGATGGGTAGGGGGCTGGAGGTGTAGGCGTAGAGGCGGTAGTTTGTCTCGA
RNA polymerase II transcription factor B subunit 2	>B_20566	GCATTACTTTCGAAGTCTGAGTACAACGAACCCTCGAACGCCATCACTCTGTCCTTCTCGAGCTGCCATAGTTTGATCTGGTCTACAACCGTGGGCGGCAGGATTTGCAGTGGGTCCTTG
RNA polymerase II transcription factor B subunit 2	>B_24137	AGCAGCGATGTCTGTCCGACCTGGTCGCCTTTGGCATCGTCTATCAACCGATGCGGGACGACGGCACGCCCGTCGACTACTTCTACCCGACGCGGCTGGCCACCACGTTAACGTCCGACT
RNA polymerase II transcription factor B subunit 2	>B_24985	AAATGGGAGGCTATCTTGCACTTTCTGGTCGGATCAGAAGGCTTCGAGGCGCCACGTGAGCCGGTGCTCTACCTATTGAAACAGTCTGGTCTGATGCAAAAAGGGAACGCATCAGCACCC
RNA polymerase II transcription factor B subunit 2	>B_34816	GAGATTATTAGCGAAGGAGAAATTAGACAAAAAGATCGAGTTCGATGCTAGTCACAATATTAACACTGCTGGTGGTGCACCACAATCACAGGCAGCCAGAGACGGCGCAGTGGCCCAACA
RNA polymerase II transcription factor B subunit 2	>B_3537_dd0	CGGCATGGTGGCCGGCAAGCTGACACGTGACTCCGTGCGGCGGGCGATCTCGTACGGCATCACGTCGGACCAGATCATCAGCTACCTGGCGGCCAACGCGCACGAGCAGATGCACAAGTA
RNA polymerase II transcription factor B subunit 2	>B_48273	GTTGCATGTTCAGCAGTAGTGGAATATGAAATCCAAGTTGGTCCCAGTCATCTAGTGAAACATCTACCCCAATATGTTTAGCGATCGCGTTAATATGGATTGGGGCGTTAGTACTGCCGC
RNA polymerase II transcription factor B subunit 2	>B_50436	TTCACGTTCCTGCTGCAGGAGGTGAATGCGCAGGTGTGGAGTCTGCTGATTGTGTACCTGAGCCATGCATCCCAGCTGAAAATGGACGAGGTCGACGTGCTGTCGTTCTTGTTCATGCTG
RNA polymerase II transcription factor B subunit 2	>B_13059	AAACTGGACACAGCATAACTCTTTCCTAACTCTAGCGAACCAAGGACAAATATGAAATTCAACACGTCAACTGGGTCCATGTTTAACTCCTGGGTCAAATTCAAATATTGTAACAACAAC
RNA polymerase II transcription factor B subunit 2	>B_32223	CGAGATGAATCAGTTCACATTAGCGAGATTGAGAAATTTGTCAAGACAAAGTCGAGAAAATTACAGGTAGAGGCTCTACAGAAACTCAAAGCATTGCATTTGATCACTGAGGTACGGCGT
RNA polymerase II transcription factor B subunit 2	>B_12245	GGTGTGTGGGCAAATCACAAGAGAGTCTATTCGTAGTGCCTTGTACAACGGCATTACCGCAGATCAGATCATCAAGTTCTTGGAAACTCACGCGCATCCCCAGATGAAGTTGTTGGCAAA
RNA polymerase II transcription factor B subunit 2	>B_21467	GTCGATCCTGTTGATGAAATCCTCCCGCCCGTCAAACACGACGGCCTTGCACTCAAAGGCATTCCGATCGTTCGGGTCGTCGAGAAACTCGGCGCGAAAGTCGTCGGAAATGACCGACGT--
RNA polymerase II transcription factor B subunit 2	>B_46269	TTCGTTCCTTGTCCCACAAATGAAGCTGGTCGGTGACTGAAGGGTGGAGGATGGGCGGCGGATGGTTGTACATCTGCGGATGGGCGTGGCTGTTGAGGTACGAGATGATCTGGCCAGCTG
RNA polymerase II transcription factor B subunit 2	>B_36463	AGACGAATCTGATCCACGACGGTTGGGGGCAGGATGGTAGGAGGCATCCCGGCCTTGTTCGAGGTGGACCGCAAAATGTTGTGCTTGCGCATCTGAGGGTGCGCATGGTTGGATAGATAG
RNA polymerase II transcription factor B subunit 2	>B_57060	CTCTGCGCGACCCTCTGAAACTGCGTCGCTCTCCTAAAAACCATTCCTTCACTCAACGGACCCGTCTCCCTTCTAAAGAGATCCTGGAAAGGCGTATGGCTCTCCACCATCTCATACCCT
RNA polymerase II transcription factor B subunit 2	>B_14584_dd0	TTGTAATATTCCTCACATAACATCTCTCCGGCTGGTTGCACGTTCACGAGCAGGGGTATGTCGAAACCGATCCTGTCCCAGTCATTCAAGTCTAGCGGAACTCCAATGTGCTTTGCAATG
RNA polymerase II transcription factor B subunit 2	>B_14681	GCATACACAAGTACTGCATATGACAAAAGCGTGCTTTCACTCTTTAGTAAGACGGTCTATGTCTTTCCGAACTTGATTAAGGCATGTTTCGATGAAGAGTCACTACTTTCGGCCTTTAAT
RNA polymerase II transcription factor B subunit 2	>B_20764	GGATTCGAAAATAGATCCTGTTGATGTTTTGCAATTTTTGTTTATGTTAGGAAACTTAGAATTGGGAAAAAGTTATCTTGTTAGCTCATTAACACCTATTCAAATTAATACACTTGAAAA
RNA polymerase II transcription factor B subunit 2	>B_50241	GTCCTTGCTCCCAAACTCCTTGAGCAAGTATCCATGAGTGGCCTTCATCCGATCCCCCTCGATTTGCCATAGGCGGATCTGATCAACGACTGTAGGAGGCAGGACTGGATTGCTCTTCGC
RNA polymerase II transcription factor B subunit 2	>B_38079	TATTCAGCATCTGGATCTTTCCCTCTTGCTCATTCCGCTCTGGACGATCTTGAATCTTACGGCTTCATATATCGCCGTCCAGTCGTGAACGGCGTACCGTCAGATCAGTTTTTCCCTACC
RNA polymerase II transcription factor B subunit 2	>B_7688	GTGTAGGCATATAGGCGGTAGTTGGTTTCGATGACTATGAAGCCAGTGCTGGGTTCGCTGGAGTTCGCGGCAGTGGGGCCGCTTGGACCTGTGAGACTGGTGGAGATGGAGCTTCCGAGT
RNA polymerase II transcription factor B subunit 2	>B_4759	CCAGGGAGCGTGAAGATGGACGTCGGGCCTGGGACGAAGAAGCTGTTACATGCGGGAGATCTGGTCAGGACAGTGCATGGGACACCGAGAATCACTAAGGAGGGATTCAGCTTCGTGCTG
RNA polymerase II transcription factor B subunit 2	>B_16867	ATCAGACCATAGTCCCGCAGATCTTCGAGCATTGCTTTTTGAGTGGCACTCAGGTTTTCCGTGGAATAGCTCTGAGCATGTGGTATAGCTTGAGTGACTTGCGCAATGAATTGAATGGTG
RNA polymerase II transcription factor B subunit 2	>B_52986	GCCGTGCTGTTGAAATGGGTATCACAGCAGACCAGATCATTTCCTACCTCTCAAACCATGCTCACCCTCAAATGCGCAAGGAAAGCGCTAGCAAGTCAACTTCCAACACCTCTGGAATAG
RNA polymerase II transcription factor B subunit 2	>B_10047	GCCTTTGTTCAGCGCTGATTTGACACTGTGTCTGGTAAGCTGTCCAATCACCAGGTTAGGCAGGCGGCTCTTTAGCGTCACAAACAAATTTAAAATCGCAATGCGCAGAAGGTTTGCTGT
RNA polymerase II transcription factor B subunit 2	>B_38747	CCTTTAGTAAGCGCACGTCGGATACTATCGCGCGTGATTACGCCAGTAACCATGTTGGGGAATCGATCCCGAAGATGTACAAAGAGGTTTAACACTGCAATCTGTAGGGGTGAATCTATA
RNA polymerase II transcription factor B subunit 2	>B_30278	CGATCACCCACCCTATGGAACTTCGTCGCCCGCTTGAACACCATTCCCTCACTCAACCCTCCGACCTCCCGTCTGAATATATCCTGCCAGGGAGTATGGCTCTCAGGGACCTTATATCCG
RNA polymerase II transcription factor B subunit 2	>B_1003_dd0	CCCTTGCTCAAATTGACATCACGTTGCATACCCAAGCCACCTGTGCCCACCATGTATCCTAGGACCCCTTCCCATTGCCGTCTCGAGTACTCGTCTAAATCGGCTATCGATACCGCTGCC--
RNA polymerase II transcription factor B subunit 2	>B_1751	GGAGTTTTCAATCCCGTGGACTCTGAAGTTAACGTAGTGGCCAATCTCGTTGGGAAGAATCTCGTAGAATTTTCCGATCGTTGATAGACGAGCCCATAGTCTCTTAGATCTGGCAACATA
RNA polymerase II transcription factor B subunit 2	>B_19220	AGCTATTAAATCAATGAAATCTTTACATCTTTTAGTACCTGGTAAAAATAGTGGAGCTGTTATGATTAATTTGAATTCAACTTTTCGAAGTAGTTTAAAAAATGCATTAACTGGTGGGGA
RNA polymerase II transcription factor B subunit 2	>B_26118	GTACGCAATGACCAATAGCAGCCTTCATATTTCCATACTGTCGCTGTTTGTTACCCTGAAGAATCATTTTCCCGGAATGGCTACCGGGGTGTTATCTCGCGAATCGTTACAAAGCGCATT
RNA polymerase II transcription factor B subunit 2	>B_28987	ATCGAGGGTCGATCTGAACAGCCTTTCATGATCAACCTCAATTCTATATTTCGGTCTAGTTTCCGCAATGCTCTTACAGGTGGGGAAGTCAATAACTCATTTGGAAATGTGGTGGAGAAT
RNA polymerase II transcription factor B subunit 2	>B_2461	CACCTTTGCAAATTGCCATTTTGAGTCTTTTCGTTCATATGAAATCAAGATTTTCCAATATGGTTACTGGTCAATTGACAAGAGAATCTATTAGACAAGCATTGCTAAATGGTATTACAG
RNA polymerase II transcription factor B subunit 2	>B_18605	CTTCGTAATGGCAATGGTTTTCAATGAAAATGATGTATCGCTGCGTGATTTGGATAGATGGGTCAAGACAAATGGTAAATTACAATTCCAAGAGGCTATCAAATCTATGAAATCTTTACA
RNA polymerase II transcription factor B subunit 2	>B_53818	TTACCTCCGGATTTCACCCATCTATCGAGGTCTCGCAACGATATTTCGCTCTCATTGAAGACCATAGACATAATGAAGAATTTCGCCAATTGCGGCAGAAGTCTGTATATGGCCAAGCAT
RNA polymerase II transcription factor B subunit 2	>B_54429	AAATCGATGAAGTCGCTACACTTACTTATCCCGGTGCGTTCTAATGGACCGATGATGATCAACTTGAATCAGACATTCAGGGAAAGTTTCAAGAACGCCCTAACAGGTGGTAAAGTAAAC
RNA polymerase II transcription factor B subunit 2	>B_48087	CGCTCGTGTTCAACGACCAGCCAGTGTCTCTGCGTGACCTCGACAAGTGGTGCAAGCCGCAGGCAAGAAAGCAGCAGCTCGATCTGCTTACTCGGCTTCGCCTGCTTCACTTGATCGAAG
RNA polymerase II transcription factor B subunit 2	>B_15468	TGGATCCCGTCGAAGTACTCAACTTCATCTTTATGTTAGGTGCCCTTGAATTTGGTAAACCATACAGCATGGACGGTTTAAGTGATACTCAAAAACTAATGTCAAAAGATATGAGAGACT
RNA polymerase II transcription factor B subunit 2	>B_45947	TTCTGAGCCACCCTCTGGAACTGCACAGCTCTTTTCAAAACCATGCCCTCGCTCAACCCACCGACCTCCCTGCGGAAGATGTCCTGCCAAGGGGTGTGACTCGGAGGGATTTGGTAGCCT
RNA polymerase II transcription factor B subunit 2	>B_17716_dd0	CTTTCTTTTTTCGCGATTCTCCCACAGTACCACATCCAACTGCTTGGCATAGTTAAGTACTAGGTCAAAGTCGCCTTGCGAATTGAAGTCTTCGTAAAGGTATCCATTCTCGGACTTCAG
RNA polymerase II transcription factor B subunit 2	>B_17775	CCTCCAGTTAATGCTCGACGAAGTCCAGACTGAAAGGCGGGTAACAACAAGATGCGTCCATTGGCCTCTTTCGCAATGTGCAGTCGAACAAGGTCTTGCAGAGCAGCAGCGTAGTGCCTG
RNA polymerase II transcription factor B subunit 2	>B_36119	AAGGTGAAGCCGGCCTGGGTGATGCCGACGGCGCCGTTGGCGCGACGTACGAGCGCGCCGGCGGCGAGCAGGTCCTTAACGGACGCCTTAGGCCCGCTGACGTCGGCGCCACCGGGGTTG
RNA polymerase II transcription factor B subunit 2	>B_45224	TCATGCGCATCCTCTACCTCCCTAAACCGATTCTCCTAAGCGACCTCGATGACTGGGTAAAGCCCAACGCAAAGCGCCAGAAGGATCAGGCACTCGCTGTCCTGCGCGGATTGCATATCG
RNA polymerase II transcription factor B subunit 2	>B_23338	GGAGTACCGGCGACAAAAGAAGAAAGTGGAAAGCGCGTCAGTATTGAATTTTTGGACGAGTATTCGAGGTCGCAATGGGAGGGCATATTGTACTACCTTGTGAGCGGTGCGGCTGGTCTC
RNA polymerase II transcription factor B subunit 2	>B_16511	TCCGTAGTCCCGCAGATCCTCAAGCATAGCCTTCTGTGTTTCACTGAGCGGCTCTGTCGAGTATTCCTAAACGCCCAACGTAGATCAAGACGAGTAATTGGTACAAGGACGAGAGACGCG
RNA polymerase II transcription factor B subunit 2	>B_10663	ACTGCTTTCGAAACTGTGTTCATTATCTTTCTTAGGTCCTCACCGTCATCCTCGGAGGCTCAACCAACGCAGTCCTCCATTTGATCGCCATTGCTCACTCAGTCGGCATCAAACTCGACA
RNA polymerase II transcription factor B subunit 2	>B_39330	CGGGATTTGGGTGTACTGCTCTGGTCCAATAATCAGAAACGAACAATGGCTATTTCTGAAGCGTAAGTATATATATATAATATGATGATCTCTTCATTTACTCATGTGTATATAAATAGT
RNA polymerase II transcription factor B subunit 2	>B_10351_dd0	TTCCTTTGATAGAAGAGGCCAAACCATTTGAGGTCTTCCAGAACCATCTTTTGAGTGTCCGTCAAAGGATCTATTGAATATGACTGCCATACCATTCATAAGCAACAACCATATATGGCC
RNA polymerase II transcription factor B subunit 2	>B_22727	TCGCTTTTCGTCCGCGTCTTGACCCTGATTAGTGGCTGCGTCACCACTGCATAAAGCAGTAGCGAGGTGTGTTGGGTAAAACTGGTCTGCATCGGGCGACGGACGATATATGAAGCCGTA
RNA polymerase II transcription factor B subunit 2	>B_54792	GTTCCACGCATGCTGTATGCCGTGAACCTCATCCCCTCCGCACTCGCCGCAATGGGGCTTGTCATTAATCTTTCCTAACGTTACAATACCAGAATCCTCTTCTGCCCGTTACAGTTCAAG
RNA polymerase II transcription factor B subunit 2	>B_3754	CACGGAGTTCGCGTCGCAGGCGGACTACGAGTACGTCCTCAATTATGCGAAGCAGCTGGGGGTCGTGCTGTGGGAGAACCACGCGAAGCGCTGCTTCTTCGCCGCGCAGGAAGGTCACGC
RNA polymerase II transcription factor B subunit 2	>B_22113	ATTAATTTAGCTCTCGTAACAACTTTAAGTACAGCTGCACTAGGTTGTCTTGTACTTTCAGTTCCAACCATAAAATGTAAAATTTCTTCCCATTGTTTCATTGCATGTCTATCCAAGAAT
RNA polymerase II transcription factor B subunit 2	>B_40299	TTGACACGGTCTCTTTCCAGCTGCCAGAGACGGATCTGGTCCACCACGGTGGGCGGCAGGACAGATGCAGGGATACCGGCCTGGTTTGACGTGGACCGGGACACATTGTGCTTGCGCATT
RNA polymerase II transcription factor B subunit 2	>B_54780	TTTGCAAACCGCGGTTCTCAACCTCTTCGTTTCACTCAAGTATCGCTTCCCGAATCTTGTAGTCGGCTCAATCACGCGCGACAGCGTGAAGAAGGCACTTTCAAGCGGCATCTCAGCGGA
RNA polymerase II transcription factor B subunit 2	>B_16522	GTCGAGCGTGCCAAAGAAGCAGCGCTTGCTCGTATTTTCCCAGAGTACCACGTCGAGCTCCTTTGCATACGCGAGGACATATTCGTAGTCCGCCTGCGTCGCAAAGTCTTTGTAGAGGAA--
RNA polymerase II transcription factor B subunit 2	>B_13525_dd0	TCATCTACATCCCGCGCGAGGACACGCGCCAGTACTTCCCCACCCGCCTGGCCACGACGCTGACCAGCTCGGCCTCGTCCCTCCGCTCCGTCTCGTCCGGCTTCAGCGCCGCCGCCGCCA
RNA polymerase II transcription factor B subunit 2	>B_16074	ACTCGTCTAGCGACGACTCTTACTTCTTCATTACCACCTCTACCCACTGCCTCCGGAACGGGTACAAGTGGAACTGGACAGACGCAAGGCTTCATCATCCTAGAAACGAACTATCGATTG
RNA polymerase II transcription factor B subunit 2	>B_13383	ACGCCGTCGCTGATGCTCCGCAGGCCGCTGCTGGCGCCGCTGGTGAGCGTGGTGGCGAGGCGCGTGGGGAAGAACATGGAGCGCTTCTGGGGCGGGATGTAGACGAGGCCGAAGTCGGCG
RNA polymerase II transcription factor B subunit 2	>B_13860_dd0	TCTCGACATAAAGAATCAAGATATGCCAGACCTGGGTATTCACGTCCTGTAGCACAAATCCGAACCCGTCTTTCGTAATGTCGACACGATTGCCTCGAATCTCAACTAGGTGTCCCGCTT
RNA polymerase II transcription factor B subunit 2	>B_1151_dd0	TATGAATGCGCTTGCAGAAGCCCTTGGCATGGCCCTGCCTGGGTCAGCTGCCATTCCGGCTCCGTACCGTGAACGAGCTCAATGTGCTTATGAGACCGGGTTACGGATCGTAGAGATGGT
RNA polymerase II transcription factor B subunit 2	>B_27051	AGCGGTGCATCTGCTCGTGGGCGTTGGCGGCCAGGTACGAGATGATCTGGTCCGAGGTGATGCCGTACGAGATGGCGCGGCGGATGGACTCGCGCGACATTTTGCCGCCGACCATGCCGG
RNA polymerase II transcription factor B subunit 2	>B_23950	CGCATGACCACGACACCAGGGTTTCTGTTCAGGGATTTCTCCACCCGGGCAGAGTACGAGGCCAATTGTCGGTATGCAGACGAGACTGGCGTTTTGGTGTGGAAAGACGATGCAAAGAGG
RNA polymerase II transcription factor B subunit 2	>B_2768	GGGATCCTGTGAGAGCATTACGAAAATTCTTACGAAACATTGGGTTCAATTGAAGTACAACAACGTTTGTCAACTGCCCTGTATTAGGATTAGTCCACTGTTTTCTGACATCCTTGATCA
RNA polymerase II transcription factor B subunit 2	>B_11223_dd0	GCTGAAATTCGTAGTCATCGCCTAGATGCTCTCTTTGTTCTCTGTCCGACGGGAGCTCCATCAACCCGCTGTATCTAAGTAAAGTTAAAACACCCACACTTGGTAGCTCTTTAGTTTCCG
RNA polymerase II transcription factor B subunit 2	>B_14174	CCATCATGGGTACTATTGATCAAGTTGGGATGAAGAATCAAGATGTTCCAGATGGATCTTTGATTGTTGAGACCAATTTCAAATTATATTCTTATTCTAACTCACCATTGCAAATTGCTA
RNA polymerase II transcription factor B subunit 2	>B_12753	TGTCAAGCGGCCTGTCACCATGCCGGCAAAGCGCATGTTGAGGTGAGTAAAGAGAGCGAGTACGGCAATTTGCAGTGGGGAGGAGGTGTAGGCGTAGAGGCGGTAGTTCGTCTCGATGAT
RNA polymerase II transcription factor B subunit 2	>B_17960	TCTACGCATATACCAATTCCCCTCTCCAAATCGCAGTTTTGGCTCTCTTCACTAAAATGGGCGTCCGGTATCCGAATATGGTCACTGGCCGTGTGACTCGCAAATCTGTCGCCAATGCCA
RNA polymerase II transcription factor B subunit 2	>B_1884	TTCACAACTCTAAAATATCGCTTCCCCAACCTCATCACGGGCAAATTGACACGCCAATCCATCCGACGCGCCGTAGAAATGGGCATCACGGCGGACCAAATCATCTCCTACCTAACCACG
RNA polymerase II transcription factor B subunit 2	>B_10499_dd0	GAAATCCAAATCACAACAAGCTTCAAGAAGGGCCTACAACTGGCCTTCGAAGGTGGCGGCGAAGATGGTAGCTTTGGTGTTCCCAGTTCTCTGCCCGTCGATCCCACCATCGATATCGGC
RNA polymerase II transcription factor B subunit 2	>B_14004	CCCACAAATGAGGCGCGCCGCCGCGGCGAGGGGCACGACGGTAATCCCGCCGACGGTGATGGATCAGATCCGACTGTGGCAGCTGGAGAGTCAGAGGATGCAAAAGACGCCAGGGTTCCA
RNA polymerase II transcription factor B subunit 2	>B_52074	CTCTGTGCGATCCGCTGAAAACGTACAGCCCTCTTGAAGACCATGCCCTCGCTCAGCCCACCAACCTCGCGACGGAAAATGTCCTGCCACGGCGTCTGGCTCGGGGGTACCTGGTACCCG--
RNA polymerase II transcription factor B subunit 2	>B_40655	CGAGGAAGTTGATGATTTGGGTAGCGGTGATACCGTTGGAAAGAGCATGTCTGATGGACTCTCTTGTGATCAGACCAATCACCATATTGGCAAATCTTGTCTTCATAGAAACGAAGAGAT
RNA polymerase II transcription factor B subunit 2	>B_17793	TTGTACATCTGCGGATGGGCATGGGTGGTCAGGTAGGAGATGATCTGATACGCAGAGATACCCTTATCCATCGCGGCCTTGACATGTCGACGATCCAGATGCCCAACGATCAGGTTGGGA
RNA polymerase II transcription factor B subunit 2	>B_28121	GATAGAATGACGACCACTGCTGGCTTTCTACTGAAAGATTTCTCCAACAATGCCGATTATGAAGCACCATGTCGCTACGCCGATGAAATCGGTGTGTTGGTGTGGAAGAATGATAAGAAA
RNA polymerase II transcription factor B subunit 2	>B_31340	TTTAGATCGTTGGGTGAAGCCAGATGCTAAGTTTCAGCTTCATGATGCAATTAAGTCCATGAAGTTACTGCATATAATGATGGAAGGGCAGAGTGAACAGCCGTTGATGACTAGGTTAAA
RNA polymerase II transcription factor B subunit 2	>B_6491	CAGAGGGAACAAAACCACCTTCAAAATCAGTGTTGAGCTTATTGAAACTTGGGGGTTTAATGGAGCAACATGAAGAGGATGGCACTCTCAACATTACCAATACTGGCTTTCAGTTTCTTT
RNA polymerase II transcription factor B subunit 2	>B_14965_dd0	GGGTGCGCGTGCGATTGCAAGTACGCGATGATCTGGTCCGCCGTCACCCCGTTGGCAAGCGCGTTTCTGATGGACTCACGGGTAATTTGGCCGGTGACCATGTTGGAAAACCTCGTGCGC
RNA polymerase II transcription factor B subunit 2	>B_29344	TTTGGGATTGTCTACCAGCACTCTCCCATTTCCGAAGCGACACGCTTCTATCCGACTCGACTGGCAACGACGCTCACGTCTGATTCGAGCGCACTCAGCAATACTTTGACCAGCACGCTC
RNA polymerase II transcription factor B subunit 2	>B_30211	ATGGGAGATAGAGCGCGAACGAATGACAGCGACGAATGGCTTCCTGATGAAAGACTTCGACAAGGACGATGAGTACAGAGCGGTCTCGACCTATGCCGATGAAATCGGCGTGCTCATCTG
RNA polymerase II transcription factor B subunit 2	>B_7254	GCACAGAAGAGTTGAGTGCCACTCAAAAGACAATGATGAAAGATATGAGGGATTATGGGTTGATCTTTCAAAAGAATTCAAATACAAACGTTTTTTACCCAACTAGATTGGCGACTATGT
RNA polymerase II transcription factor B subunit 2	>B_12912	CTGCGACCTCAAACAAGTTTTATCCAACTAGATTAGCCACCACTTTGACTTCTGATTCTAATTCTTTACAAACTCCTTCCATGGCCATAGACAAAGCCAACTCGGGTATTGATTCAACCG
RNA polymerase II transcription factor B subunit 2	>B_22890	TGTGCCAAACGTTGATATTTAACTGCCTTGGGAATGACCATACCTTCTGATAGCTCACTGACATTCTCTCTGAATAGTTCTTGCCATGGCGTCTGGGATTTAGGGACTTTGAATGGACCC
RNA polymerase II transcription factor B subunit 2	>B_21283	TGAGACGACAGGTAGGAGATAATTTGTTCAGCTGTGATGCCTCTATGGATAGCCCTCTGGATGGAACCTTTCGTCATCTTGCCCGTGACAAGGTTGGCATGGCGCGATCGAAGCCGAACG
RNA polymerase II transcription factor B subunit 2	>B_49893	AGCTACAAGATCTTTATACTCGTGATCGTTGCTGAATTCCTTCATCAAATACCCATTCGTCGGCTCCACGCGCTCGCCTTCGTACTCCCACAGTCGAATCTGATCCATGACCGTCGGTGG
RNA polymerase II transcription factor B subunit 2	>B_49565	CCAAGACTACTCCACCTCCACCCTCTCGCCCACCCAACTGCAAATGCTCGACGACCTCGCCGCAATGGGCATCGTCTACCGCTCCTCCAAATCCGCACAAACCTTCTACCCCACCCGCCT
RNA polymerase II transcription factor B subunit 2	>B_27952	AGACTCAGCAGCGATGTCTTTCCGACCTCGTATCTTTCGGAATCGTGTATCAGCCGACTATCGAGGATGGTACACCCGTGGACTACTTCTACCCAACTCGCCTGGCTACAACTCTCACAT
RNA polymerase II transcription factor B subunit 2	>B_34161	AGGTTTGGATGCGGTCCATCTCTAACTGCCACAACTTAATCTGGTCCACCACAGTAGGAGGGAGGATTTCAAGACGATATTCGTCCATGGCCGCGCCAGCAGCGGGCTTGATGTTATTGT
RNA polymerase II transcription factor B subunit 2	>B_10152	CGCTAGCGCATCTCTTACTCCATCACGTGTAATTAGCCCCACAACCATATTCTGGAAGCGTGCTTGCAGGGAGACAAAGAGACTTAAAATAGCGATTTGCAAAGGAGACTCTACCGGAAT
RNA polymerase II transcription factor B subunit 2	>B_54775	AGACGTGCTATTTCTGCTAAAACAGAGCGGGCTCATGGCAAGTCACAAGTGCGTGTCGTCTGTCGAGTTGGTCAACATGTTGATAACTGCTCTCAGTGGTACCAACCAGATCACGTCCGA
RNA polymerase II transcription factor B subunit 2	>B_32065	GAAGCCTCCACATCGTGCAGATATCCGCGCCGTCCCGCGACAAGCCGCAGGAGGTGCAGCTCACGGCCAACTTTCGCACCTCGATGCGCCTCGCCCTGACCGGCGGAGGCGACCACGGCT
RNA polymerase II transcription factor B subunit 2	>B_17701	GGATAGAACCGCGTGTGGTCGTCAGGATTTCGTCGATATATTAAACCATAGTCCAGGAAGTCCTGTAGCATGACGTCCTGCGTCTCCGACAGATTCTCCGTCGAGTATTCTTGACCAAGT
RNA polymerase II transcription factor B subunit 2	>B_46238	CTATCTATGGACTGTGAATCTTCAGCAAACCTCCCATCGTTCTAGCGCATAAGCATCAAGATCATCAACGCTCGGAGGAGAATGCTGCTGGTCGTGCTCTGCCGGCACCCCAAAACTTCC
RNA polymerase II transcription factor B subunit 2	>B_41076	GCACGCGCTATCCCAACATGGTTGCCGGACGTGTAACACGGGATTCGATCCGCCAAGCTATCTCCCAGGGCATCACATCTGACCAAATCATTTCTTATCTTTCTACGCATGCTCATCCAC
RNA polymerase II transcription factor B subunit 2	>B_11379_dd0	CTGGTGGATGGAGGTGCGGGTCACGCGGCCGGCGACCATGTCGGGGAACCGCATGTTGAGCTTGCAGAAGAGGGCGAGGACGGCAATCTGCAGCGTGGACTGGGTGTACGCGTAGATGCG
RNA polymerase II transcription factor B subunit 2	>B_54177	CACCGTAGGCGGGAGGACGGGCTGATTCTTTGCCATCTGAGGATGCGCATGAGTAGTAAGGTAGCTAATTATTTGGTCGCTTGTGATGCCCATGCTGACAGCTCGGCGGATGGATTCGCG
RNA polymerase II transcription factor B subunit 2	>B_30825	TAAACGCTTGTCGAACACTATTACGAGTTATTACTCCTACAACAAGATTTGAAAATCGTAAATAAAGATGTACAAATAAGTTTAAAACTGCAATTTGTAATGGAGAATCTTAATATTAAT
RNA polymerase II transcription factor B subunit 2	>B_49156	CGGTCGCCTTCGATCTGCCAGAGTCGGATCTGATCGACGACGGTGGGCGGGAGGATCTGTTTGCTTTTCTGCATTTGAGGATGTGCGTGCGCGGTGAGGTAGGAGATGATTTGCTCGGCA
RNA polymerase II transcription factor B subunit 2	>B_20238	AGATCTGCCACACTGAATGGCGTCGGCATATACAGCATAGCCATAACGAGTGTCTTAGCCATGTGAGGCAGCATGCGCCTGAAGATGGCCAGCGCCGTGCTGGGCTGTTGATACAGCTTG
RNA polymerase II transcription factor B subunit 2	>B_54778	GCTTGCGACAGGCACTCACTGGCGGGTAGCGATTTCTTTCGGGTCTGTGCCACTATAGCGATCCCCTGACTTTTGAGCTGTATAGTGGTGCAACGGGAAGCTTTTGGGGTTCCGGCTCCA
RNA polymerase II transcription factor B subunit 2	>B_12545	GGACAGGGGTCGTTACCAACAAAGCCATCACAAGGCGTTCTTTATCTTTTGCAACGCAGTGGATTGATGACTCAAAACCAGTATGTGCTCTTGAGCATCAGTGCGATGGTAATCTGCAAC
RNA polymerase II transcription factor B subunit 2	>B_31906	GAAATCTCGGTTCCCAAACCTGGTCATTGGAGCAATTACCCGCGAAAGTGTGAAGAAGGCACTTGCCAACGGAATTACCGCAGATCAAGTACGTATCAGGCATGGACTCTCTCGATTCAA
RNA polymerase II transcription factor B subunit 2	>B_50750	AGATAGCAGTCCTCTCCCTCTTCACCCGCCTCACAACCCGCTTCCCCAACCTCGTGTCCGGCAAACTCACCAAAGAGTCCATAACGCGCGCAGTCCGCACGGGCATCTCCTCTGCCCAAA
RNA polymerase II transcription factor B subunit 2	>B_49753	TTGCTCATTTCCATCCTCTCCCTCTTCACTCAACTCCAAACACGCTACCCCAACCTCATCACCGCCAAAATCACCAAACGCAGCATCCAGACCGCCATCACCTCCGGCATCACCTCGCAG--
RNA polymerase II transcription factor B subunit 2	>B_32745	AGATAGTACAATATACCCTCCCACTGAGATCTCGAATATTCGTCCAGGAAATCTACGCTCAATCGCTTTCCGCCACTCTCTTCTCTAGTTGCTGGGACACCAAACGAGCGGTGCGTACCA
RNA polymerase II transcription factor B subunit 2	>B_38401	AAGTATGAAATGATCTGATCCGCGGTGATGCCCATATCCACGGCGCGACGAACGGACTGGCGCGTCAGCTTGCCCGAGACGAGCTCCTGGAAGCGCATCTTGAGGTCGCAGAAGAGGGCA
RNA polymerase II transcription factor B subunit 2	>B_21564	TACGCCTACACCACCTCGCCCCTCCAGATCGCCGTGCTGGCGCTTTTCACAAATCTCAAGATGCGCTGGACGGGCATGGTGTCCGGCCGACTGACGCGCGACTCGATCCGCCGGGCCATC
RNA polymerase II transcription factor B subunit 2	>B_57455	GTCGGATTTCAATTTCTTCTGCAAGATATAAATGCACAAATTTGGACTCTTCTTCTTCAGTATCTCAGTATGTCAGACAAACTACATATGGATCACGTCGATGTTCTGAACTTTATATTT
RNA polymerase II transcription factor B subunit 2	>B_34671	CTCCATTGCGGTGTTGAACCCTGTTTTCAGAACAAGTTTTAGACTGGTGTTGACGGGATCCGAGAGTGAGAACTCGTTTGGGGTTGTGTGTGAGGCTAGCGATACGCATAAAGTTGACGT
RNA polymerase II transcription factor B subunit 2	>B_57313	CTATGCATACACCTCCAACCCTCTCCGAGTTGCGGTGTTGTCGCTGTTTGTTACGATCAAAGCGCGGTTTCCGAACCTTGTTGTCGGGTCGATCACGCGAGACTCGGTCAAGTCAGCACT
RNA polymerase II transcription factor B subunit 2	>B_39487	TGGGATGTGAATCTACTGAAGCCTGCAATGGCTGCCAAGACAAATCGAACGGCTGCTCCAGCAGCAACGGAACGACTCAACTCGTTGACATCGAAGACTACAAGATTGAACTCTCAGCTC
RNA polymerase II transcription factor B subunit 2	>B_3090	GTAAGTTGGCGATATACCTATTATTGCGCGCGATTTTAGCGATTGTATCTGACCATGGAGCAGCAAACGAGCTCGAGATCGCCATCCTTAATCTCTTTGTCGACATTCGCATTCGGTACC
RNA polymerase II transcription factor B subunit 2	>B_19707	GCGGTGATGCCGTTTGCCAGGGCCGACTTGACCGAATCACGCGTAATGGATCCAACGACCAAATTCGGGAACCTGGCCTTGATGGTAACAAACAGCGACAGCACTGCGACTCGGAGCGGG
RNA polymerase II transcription factor B subunit 2	>B_11442	GTCTCTCAGAAGATGATATGAACAAGGCTCAGGTTGGCATCTCGTCCGTCTGGTACGAGGGCAACCCTTGCAACATGCACCTGATGGACCTGTCAAAAATCGTAAAGGAGTCTGTTGCCA
RNA polymerase II transcription factor B subunit 2	>B_18738	GGTGTCTTGTGTGATACTGATGATACTCATAAAGTTAGTGTGGAGTTTCTTGATCAATACGCAGCTAATAAATGGGAAACAATTTTACATTTCATGGTTGGTACTGAATTGGAACAAAGT
RNA polymerase II transcription factor B subunit 2	>B_5096	TCGATGACGCGCTTCTCGGCGTCGATGGTGATGACGTCGCCGTCGCGGACGAGGCCGATGGGCCCGCCCTCCATGGCCTCGGGCACGATGTGGCCGATGAGGAAGCCGTGGCTGCCGCCG
RNA polymerase II transcription factor B subunit 2	>B_38220	TGACTTTGGCAGCTTTGGTATTCCAGCTACCACGCGCGACCTGCGGATCACTGAGGCATGGCTGGAAAAGTATGCAAACGAAAAGTGGGAGGCGATTTTGCACTTCATGGTCGGGCAGAA
RNA polymerase II transcription factor B subunit 2	>B_47940	CCAACATGAAGAAAAATGATAGCATGTCAACGGAATCCATATCGGACTTGCTTCCATTGGCGTTTGCTACCTCGATAGCCTCGAGCCAGAGAAGTAATAGAGCCCAGACCTGAGCGTTTG
RNA polymerase II transcription factor B subunit 2	>B_3974_dd0	CCCTTTTGGCTGGCGGCGGATTTCGAGGCGGCATCAAATCCTGCAGCCACAGTGCGGAGTGCGCTGGCATCTGAGGTGAGAGTTGTGGCTAGACGTGTTGGAAAGAATTGAGTAGGGGCT
RNA polymerase II transcription factor B subunit 2	>B_16014	AACCAATGGTTGGTGTCGCCAGTATCTGGTATGAGGGTAACCCATGTAACGCTCACCTCCTCGGACTTGGACAACGTATCAAAAAGTCAATAGCGAATGCTGGTATAACCGGATATCAAT
RNA polymerase II transcription factor B subunit 2	>B_21883	TATGCCGGCTGATTTTGCATCGCTGGACGGTACGCCAAAAGATTGATGATTGCCACCGCCAGTTAAGGCAAGCCGAAGGGAGACTCTAAATGCATCCGTTAAGGAGACCACTTGAGGTTC
RNA polymerase II transcription factor B subunit 2	>B_50024	CAGACAGGCTCTTACCGGTGGAGGCAACCACAAGTCTTTCGGTGTTCCGAGCAGTGCTCCGGACAAGAGCGATGTCGATATCGCGTTTCTTGACCAGTTTGCGCGGAAGCAGTGGGAGGC
RNA polymerase II transcription factor B subunit 2	>B_32139	AATCTCGGTTCAGAAACATGGTTGCTGGTGTCATTAGCCGTGAGAGTGTTAGAAACGCACTCTTAAAAGGAATCACTGCAGATCAAATTATTTCATATATGCAAACCCATGCTCATCCAC
RNA polymerase II transcription factor B subunit 2	>B_49485	TACGATCTGATAATTGGTTTAATCGAAAGGATGATATCGGCTTGAGTGCCCTCTACATTGAGCGATATCTCAACTATGGCCTTACGCCAGAAGAGTTGACGTCCGGTAAACCCATAATTG
RNA polymerase II transcription factor B subunit 2	>B_36341	ATATAGCCTCCCACTGCCCTCTCGCAAACTCGTCGAGCACTTCTATCGAAACGCGCTTCGAGCCCGTTTCCACGCATGGCACGCCAAAAGACCGGTGGTTGCCTCCGCCGGTGAGAGCCT
RNA polymerase II transcription factor B subunit 2	>B_16672_dd0	AGCAAGGACAACTCACCAGGTAATCCACCAGCACGATGATATTCTTCACAAAGATATTTTCCAGCAGGTTGGATATTAAGCAATAATGGAAGATGATATCCCACACGTTCCCAATCATCG
RNA polymerase II transcription factor B subunit 2	>B_41113	ATCATTCGGGGTACCTTCAAGCGATGTGGTTGAAGATGTTGACCTTGGTCTTCTCGATGACTACGCGAGAACTCAGTGGGAGGGCATTCTGCATTATGTCGTGAACAGCGTAGGAGACGG
RNA polymerase II transcription factor B subunit 2	>B_45518	GGCTGTGTCCTTAACGAAAGCCTTTAGCTCCTCCCTTCGACTTGCGCTTACTGGAGGCGGTGATCATCAATCCTTTGGAGTACCTGCCAATGACCTAGAAACCGCCAACGTGGACGTTCA
RNA polymerase II transcription factor B subunit 2	>B_57029	TATACGCCCAACCCAGCACAGCACTCGCGGTCTTCAGGCGCATGCTCCCTCATCTAGCCAAAACCATAGTCATGGCCATGCTGTATCTCCCCACCACAATGAGCGCATCCTCCCTCGAAA
RNA polymerase II transcription factor B subunit 2	>B_6765	ATCTGAGGATGAGCATGAGTGTGCAGATACATGATCACTTGGTCGGCCGTGATCCCGTTCGACAGCGCCGACTTGATCGATTCTCTCGTCACCGCTCCTACCACCAAGTTCGGAAACCGA
RNA polymerase II transcription factor B subunit 2	>B_22792	GGTAAACCCCCTGCTCGATGATATTCCTCGCATAACCATTGTCCGGCAGGTTGAACATTCAGGATCAAGGGCAACTTGTACCCTACTCTTTCCCAATCATCACAATCAAGTTCTACTCCT
RNA polymerase II transcription factor B subunit 2	>B_50626	ACGCTTCCAGGTCCGCGGCGGGGAAGGGCGCCGGTAAATATAGCATGGCCATGACGAGGGTTTTGGCGAGGTGAGGCAGCATGCGGCGGAAGATGGCGAGGGCGGTCGACGGCTGCTGGT
RNA polymerase II transcription factor B subunit 2	>B_49756	GCAGCACGCCTGATGCCAAAGCCATGACGGTCGGATGGCTCGATACCTTTGCGCGCCAGCAGTGGGAGGCCATCCTTTATTACGTCGTAGGTAGCGTGGCGAATGCAACCCTTGGTGGAG
RNA polymerase II transcription factor B subunit 2	>B_49036	AAGGACCATCGATCGTTCGGTGTACCGAGTTCTACGCCGGATAAGACTGTGGTCACTCTGGATTACCTCGATACCTTTGCGCGGCAACAATGGGAGTCGATTCTGTACTACGTTGTAGGG
RNA polymerase II transcription factor B subunit 2	>B_17866	TGCGCGATCCTCTGATACTTGACAGCGCGGTTTAGGACCATGCCCTCGCTAAGCTCTCCCGTCTCATTGCGGAAGATCTCCTGCCAGGGCGTATGGCTCTTGGGCATCATTTTCTCCCTG
RNA polymerase II transcription factor B subunit 2	>B_16639	AACCAACTATAAAATCTACGCTTATACGAATAACGAACTGGAAATTGCCATTTTGAATTTGTTCATGGATATCAAGGTTCAATATAGGAATCTAGTGGTGGGTAAGTTGGACAGAGCGCA--
RNA polymerase II transcription factor B subunit 2	>B_42204	TACAAGTGCAAAATCGGCACCTGAAATGAAACCGGACAACATTCCACCTTCTTCCGGTTGAACACGATTAGTTTCACGTTCCCATAATCGAATTTGATCCGTTACTGTTACGGGTAGAAG
RNA polymerase II transcription factor B subunit 2	>B_25118	AAACCTCCACTCTCCAGCAACTCTTTTGTTCCTGCGGTGATGTTGACCGCACCGCCCAAGCCTTGGCCAGCGCTACCGACGACGTAGTACAAAATGCTTTCCCATTGTTGGCGTGCGTAC
RNA polymerase II transcription factor B subunit 2	>B_36646	TCGGCCAAACTGACAAAATCCTTGAACAAAAAGCCGGCCGTGGCTCTAACACGGTCGCGCTCCAGCTGCCAAAGCCTGATCTGGTCAACAACCGTAGGCGGAAGGACCGATGGCGGGATA
RNA polymerase II transcription factor B subunit 2	>B_39576	GACTGGCTGTTATACCGTTCGAAAGGGCATTTCTAATAGACTCTCGTGTAATAACACCAATCACCATATTAGCGAATCGAGTCTTCATGGTAACGAAGAGATTCAATATGGCGATCTCGA
RNA polymerase II transcription factor B subunit 2	>B_57646	GGTTTCCAATTCCTGCTACAAGAGGCCAATGCTCAAATATGGACATTATTGTTGCAATACTTAAAGATGGCCGAAAGTTTTCAAATGGACCCTGTCGATATTTTAAATTTTATTTTCATG
RNA polymerase II transcription factor B subunit 2	>B_49825	GTCCCCAAGCGGAAGACTGCACAAAGGCGGAGAACTGCCAACACGCTTCCAACGGAGGAGTCGAAGACATTGAAGACTACAAGACCGAGCTCTCCGCTCTGAAAGCCCGGACAAAGGAGC
RNA polymerase II transcription factor B subunit 2	>B_3420	CAAGCTCCAGCTGCCATAATTTTATTTGGTCCACTACCGTCGGGGGCAAGATCTGCAACCCTTCATTACAATTTGGATCGAGTTCCATTTTTTTGTCAAGTGTCTGCTCCGCCAGTCTCC
RNA polymerase II transcription factor B subunit 2	>B_10359	CCCAATTCCAAACAACCAAGAATGAAAATAAAGTTCAACACATCCACGGGATTCATATTCAGTTCCGAAGTTAAATTTAGGTATTGTAGAAGCAAAGTCCATATTTGTGCATTTACATCC
RNA polymerase II transcription factor B subunit 2	>B_28636_dd0	GCACGGCGCACGGCACGCCGAACGAATTGTGGTTACCGCCTCCAGCGAGCGCCTGCCTCAACGACAGGGAGAACGCGGGGTCTATACGATATGCGCGCGGTGTGGGGTGCTCCGGGTGGA
RNA polymerase II transcription factor B subunit 2	>B_39865	GCAAGTGTGGCACATCCTCATCCTCTACGTCGAGAGCGCCGAGGCCATCGGCATGGACAGCGTCGAAGTCCTGTCGTTCCTGTTCCTTCTCAGCAGCCTGGAGCTCGGGAAGTCCTACGA
RNA polymerase II transcription factor B subunit 2	>B_52326	TGGCTTCACCTTCCTGCTGCAGGAGGCCAAGGCGCAGGTATGGACCCTGCTTCTCCTGTGGCTCGAAGCCATGGACACGAACCGCGAGGCCGGCCTTGAGGCTGTCGATATGCTCTCTTT
RNA polymerase II transcription factor B subunit 2	>B_5705	GCCCCCAGCATCTTCCTCCACCAAATGCAACGACTTGAGCCGCTTCAATGCGTCGTACTGAAGACTCTTGGACTGTGGACGGCACCACTTGTCGAGATCTCGAACCGATTGAGGCCGTTC
RNA polymerase II transcription factor B subunit 2	>B_25610	GGCTTCTCCTTCTTGCTACAGGAGACCAACGCTCAAATCTGGACTCTGCTCATTGAGTATCTCAAGTTGTCCGAAAGGCTTCAGATGGATGCTGTCGACGTTTTGAGTTTCCTCTTCACT
RNA polymerase II transcription factor B subunit 2	>B_27779	CCCACCATGTAACCTAGTATACCTTCCCATCTTTGACGCGAGTATTCGTCAAGGTCTTGTATGGTGACCTTTTGACTTTCGGGCACATTGGCGACTTGCCCGAATGATTTGCTATCAGCT
RNA polymerase II transcription factor B subunit 2	>B_637	GATCGACGACGGTTGGGGGTAGCACTTGCAAGGGATCTTTACAGTTGGGATCTAGTTCTAATTTCTTTTGCAGTTTTTCCTCAGCTAATCTTCTCATCTGAGGATGCGCATGAGATTCTA
RNA polymerase II transcription factor B subunit 2	>B_10873	ACAGTCCAATCCAAACTATATGAAGCACCAGCTACGTGTTTGTCGATATTCCGATTACTTTCGCCAATGGCCAAATTCTACATCATGTCAATGATATTCAATGAAAAACCAATTGCATTA
RNA polymerase II transcription factor B subunit 2	>B_42086	TACGCATACACTCTATAATTCGTCTCCAGAATGACAAAACCTCTCTCCTCATCGCTGCCATGCCCACCGACCAGCGGGGTGGCGCTGCTGGTAAGCGTGGTGGCCAAACGTGTAGGATAG
RNA polymerase II transcription factor B subunit 2	>B_12538	CAGACAAGCCTCTCCAAACCGCCGTTCTCAATCTTTTCATCACCATGAAATACCGGTTTCCTAATCTTGTCGTCGGCATGCTTACCCGAGAGAGCGTCAAAAAAGCTCTTTCCAATGGAA
RNA polymerase II transcription factor B subunit 2	>B_55900	GACGAATCTATACTCACGTTCTTGCGCATCTGTGGGTGTGCGTGTGTTGTTAGGTAGCTGATGATCTGTCAACGGCGATCAGGCTTATTATGCAGACCCGACTACAATCAGAGAAGAACG
RNA polymerase II transcription factor B subunit 2	>B_48997	TACATCCTGCTCGAGACCAACTACCGCTTCTACGCCTACACCTCGTCCCCGCTGCCCATCTCGATCCTCTCCCTCTTCGCCACGCTGCACACCCGCTACCCGAACCTGATCACGGGCAAG
RNA polymerase II transcription factor B subunit 2	>B_20198	CTGCATACTGCACTGCTTTTTCGTAGTCCTCTTTGCTTCCCACTTCCCTGATAAGGTAACCCTTGGTGCTCGTCATTCTTTCGCCCTCAATCTGCCAAAGTCTTATCTGATCGACAACTG
RNA polymerase II transcription factor B subunit 2	>B_42556	AGGTGCAATCTCCTGGCCTGCACGTCCAGCTCGATGAAGTCGCCCTGCCTGACCACGGCCAGTGGTCCACCCACGGCCGCCTCTGGTGAAACGTGAAGGACGATGGCTCCATTTGCCGTC
RNA polymerase II transcription factor B subunit 2	>B_24651	TTGCTGTCTTGAATCTTTTCGTCGCGCTAAAGTCTCGCTTTCCCGGACTTGTCGTCGGCATGATCACTCGCGAAAGCATAAAAGCAGGCTTGGCCAACGGCATCAAGTCTGATCAGGTCT
RNA polymerase II transcription factor B subunit 2	>B_34063	GTGTGGTCAAGTACTGAATGATCTGGTCGGCGGTGATGCCGTTCTTCAAGGCCTCCAGAATAGAATCGCGAGAGATGATGCCTGTGACCATGTTCGGGAAACGTGCCTTCAGATTCACGA
RNA polymerase II transcription factor B subunit 2	>B_38142	AGCCCATCATTGGTATCGCTCAGACCGGCTCTGATCTGGCACCCTGCAACTCGCATCACGTCCAGCTTGCCAAGCGTGTGCGTGACGGGATCATTGCTGCAGGAGGCACCCCAATAGAAT
RNA polymerase II transcription factor B subunit 2	>B_39340	CTGCCAACACCATGGCTTCTGCAGCTGAAGCTATGGGTATGACTTTACCCTATTCTTCTTCTACACCCGCATCTTATCCAGAAAAGCTTGAAGAATGCCGTAATGCTGGTAAAGCCATTC
RNA polymerase II transcription factor B subunit 2	>B_10193_dd0	TGACATCTAGCAATAGAAATTGAAATCCTTTGCTTGTGATCATGGTTCTTTCATCGTCCGTTACACCAGACCGGCCACTGGAAGAACGCTATGTATTAGAATTTGTGCCAGAGGATAGGC
RNA polymerase II transcription factor B subunit 2	>B_51288	AGGACCTCTTTCTCCATCTATATAATGATCATCCACGACAAAGTTGTCTTCGTCAGCATCCACACTCTGTCTGTGTCTTCTGTCCGACGGGAGCTCCATTAATCCACTATACCTTAGCAA
RNA polymerase II transcription factor B subunit 2	>B_18130	CAAGAACTTACTTGGTCGGCGGTGATGCCATTCATGAGCGCTCTTCTGACACTATCTCTTGTGATCATGCCAACAACCAAGTTAGGAAAGCGGTATTTCAACGATACGAAGAGGTTGAGT
RNA polymerase II transcription factor B subunit 2	>B_41872	CAGCTGCACATGCTCGAGGACTTCCGCGACTACGGCCTCATCTACCAGCGCAAGAGCAGCAGCCGCCGCTTCTATCCCACGCGCCTGGCCACGACGCTGACGAGCAGCGCCACGCCGCTC
RNA polymerase II transcription factor B subunit 2	>B_22817	CTCGTCTACATCCTGTCCTTTCGTGGTGGCTGCGTCCCCACTACACAACGCTGTAGCAAGGTGAGTAGGGAAGAACTGATCAGCGTCGGGCGACGGACGATAAATAAAACCATATTGGGC
RNA polymerase II transcription factor B subunit 2	>B_42396	TGCCACCAATGGCTCGCCAGCTCGTAATGCACCTCCTCTTCCTCGACGGCCCGCTCAGCACAGCAGACTACATGACTTGGATTCGCCGCGGAGAAGGCAAAAGGCAGCACGAGGCAGCTG
RNA polymerase II transcription factor B subunit 2	>B_30525	ACCTCGTCGAGACGATCGGCTTCCTCTTCATGCTCAGTTCTCTCGAGCTGGGACGGGTGCGTCGGCGCCGCTCTCTCTCTCTCGCCCAACGGTCGATCCTGACATCGTCCTGTCCCTCGC
RNA polymerase II transcription factor B subunit 2	>B_18329	CTATTTGTACACGGCCTTCGCGTCACAGGCTGATTATGAATACGTATTGAACTACGCGAAGCAGTTAGGCGTCGTGCTATGGGAAAGCTCAGGTCGGCGGTGTTTCTTCGGCACCCTGGA
RNA polymerase II transcription factor B subunit 2	>B_32203	GTAGATATCGCGTTCTTAGATCAATATGCAACACAGCAATGGGAGTCTATTCTTCATTACATGGTTGGCACATCACTCACAAAGAAACCGAGTCGAGGTGTCCTTAATCTTTTGGAACGT
RNA polymerase II transcription factor B subunit 2	>B_55692	CTCGGGACCCCTCCTAGCTTGTAAACATCCTCCATCACGTACTTCCCGCTGGGCTTGAGATCTGCAAGGAACGGTGTACGGTCGGAGACATTTTGGAAGTCCTCAATGGTGAGCTTTATT
RNA polymerase II transcription factor B subunit 2	>B_16514	ACCTGTTCAGCGGAGATACCGTTGCCCAGCGCTCGACGCACGCTCTCGCGCGTGAGCATGCCTACGACCAGATTGGGGAACCGGTACTTCAAAGTGATAAACAGGTTCAGGACAGCAATC
RNA polymerase II transcription factor B subunit 2	>B_16358	GCTCTATGAACCCGCGAATGTTCGCGTGGCCTTCGAGGCTGCCAAAGAAGCATCTTTTGGCCGCGTTTTCCCAAAGAACGACACCCAACTGTTTGGCATACTTCAAGACGAACTCGTAAT
RNA polymerase II transcription factor B subunit 2	>B_54810	TATCTCTACACGGCGTTTGCTTCGGAGGCTGACTACCAACTCGTGCTTAACTACGCCAAAGAACTCGATCTCGTCATTTGGGAGAGTGCTGCAAAGAGGTGTTTCTTCGGTAGCACGGAG
RNA polymerase II transcription factor B subunit 2	>B_18854	CATCCAAACTGCCGAAGAAAGACCGCCGGGATGGATTCTCCCAAAGAACAACATCCAACTGCTTGGCATAATTGAGAACATACTCGTAATCTGCTTGAGAGGCAAACGATGTGTATAAAT
RNA polymerase II transcription factor B subunit 2	>B_18313	GATAACCCTTTGCAGATAGCTGTACTCAATCTCTTCGTGACACTGAAGTCGCGGTATCCGAATCTGGTTGTCGGGGCTATCACACGTGAGAGCGTGAAGAAGGCTCTTACCAATGGCATT
RNA polymerase II transcription factor B subunit 2	>B_22104	GTATACGCGTAAAGTTTATAATTAGTTTCAACTATAATAAATCCTTGTTCAGTAGCTCCATCATCACCAGTTGTCGTACTTGTACTAGATGATACTGCTGATGATACTACAGCTGAATTG
RNA polymerase II transcription factor B subunit 2	>B_10653	CCCATGGTCCTTCGCTCAATGAAGCCCTTGATGTTTGCGTGGCCCTCGAGACTCCCAAAGAAGCATCGCTTGGAGGCGTTCTCCCATAATACCACATCGAGTTCCTTGGCGTACTGCAAA
RNA polymerase II transcription factor B subunit 2	>B_12240	CTTCTCTTAATAAACTCTCGAAGAGCAGTATGTCCATCTAAACTCACAAAGAATTTCTTTAATTCTGGATTCTCCCATAAGATAATATCAATCTGTTTTGAATAATTAATAACGATTTCG
RNA polymerase II transcription factor B subunit 2	>B_4167_dd0	TATACACTTCTTTCGCCTCTCAAGCGGACTACGATTTCGTCCTGAACTATGCTAAAGAGCTGGGCGTCGTGTTGTGGGAGAACCCGGTGAAGCGGTGTTTCTTCGGAAGCTTGGATGGGC
RNA polymerase II transcription factor B subunit 2	>B_12550_dd1	ATCGAACTTTTGACAGGTTATATGATGCTGCATTGACAACACTCGCCAATTTACATATTTTACCACAATCTAATGTCAAGCTTGCTCTCAATCCGACGTTCAAAGCTAGTTTTCGGCAAG
RNA polymerase II transcription factor B subunit 2	>B_55695	AGCGGCAAAACTTGCCTAAAGACGGAAAGGCATGCCGAAGGGCGCGCGTACAGCCTCACAAGAGTGTTCTGTGACTGGGCTCTCAGGAACGGAAGAAGGGCATGCTCGTGAGTTGGTGAA
RNA polymerase II transcription factor B subunit 2	>B_37261	ACCGCGTCCAGGCCACCGCCGGCTTCCTGTTCAAGGACTTCGTTAGTCTGGCCGAGTACGAGGCCCCCTGCCGCTATGCCGAGGAGATTGGCGTGCTCGTCTGGAAGTCGGACCGCAAGC--
RNA polymerase II transcription factor B subunit 2	>B_19556	TCGCTAATCGCGTTGGGCTGAAGCGCCGGGATATGGCCTGCAACCAGGTCGGTTAGGTGCTTATCTCTAAGAGGGATGAACCGACCTTGCGCTGCCATATGAGACCATAATCCCGGAGAT
RNA polymerase II transcription factor B subunit 2	>B_22589_dd0	TGAGCCAGACGTTGATACTTGACTGCGCTCTTGATTACCATACCTTCACTCAACTCCGATACTGATCCTCTATAAATCTCTTGCCAAGGTGTTTGACTCTTGGGGAACTGATATGAACCC
RNA polymerase II transcription factor B subunit 2	>B_14848	GTTGCCACAGCTTGATCTGATCGACAACTGTTGGCGGAAGCACCTGCAGAGTATCTTTACAATTTGGATCCAATTCTAGTTTTCGCTCCAAGTTTTCATCAGCCAGGCGCCTCATTCGTG
RNA polymerase II transcription factor B subunit 2	>B_35610	TCGTCCGGGTTCTCCAACCACGCCTTTCTGAACGCTTCTGATATCACAGAAGTCTTCATGATAGCGCTGTCGAAGAGAGAGCCCTTCAAGTGGAGGAACCCTGCTTTGGGCAAGAGGGGT
RNA polymerase II transcription factor B subunit 2	>B_46106	AGGGCCTCGGCGAGAGCGTTCATGGTCGACGCCGTGCCCATGGTGTTGCAGTGACCTGGCGACGGTGAGCCAGCGCACACCATGTCGAGGTAGCCGTCTGCATCGAGCTTGCCAGCGCCG
RNA polymerase II transcription factor B subunit 2	>B_22718	TGGGCCAGACGTTGATACTTGACTGCCTTTGGTATCACCATTCCCTCCGAGAGCTCACTAACATTATCTCTGAACAGCTCCTGCCAAGGCGTTTGACTTGGTGGACCTTTGTAGGGACCC
RNA polymerase II transcription factor B subunit 2	>B_24720	ACATCGAGCGTGTTCTTCTCGGCATCGATTGCGATGATGTCGCCATCCTTGATGAGTGCGATAGGACCGCCCAATTGCGCTTCGGGCACGACATGACCGATACAGAAGCCATGCGTACCA
RNA polymerase II transcription factor B subunit 2	>B_45101	AGTGTCAGCAACTTTTTCGTTCACATAACGATGAGGCATACTCGGTGGCTTTAGAACGCATGCAGCGACTGTCTATCTTGATGGTACGCGATGAAACATACATGTACATGAATGAAGTGT
RNA polymerase II transcription factor B subunit 2	>B_55871	ATGAGTGTGAAGCATCCGCAGCTATAAACTACGTACTTCTTTCCCTCGGGAAGGACCCAAGCCGACATTGTCGCTGCAGAGAGGGCACTTTCTAGCCATAGTAGGTTCATTATGAGCTGC
RNA polymerase II transcription factor B subunit 2	>B_21974_dd0	TGATGGAGCCGACGACCAGGTTGGGGAACCGCGCCTTGACCGTGACAAACAGCTTCAGCACCGCAACGCGCAGCGGGCTGCTCGTGTATGCGTAGACGCGGTAGTTGGTCTCGAGGACAA
RNA polymerase II transcription factor B subunit 2	>B_12165_dd1	ACAACCTAATCTGATCCACAACAGTATTAGGCAAAATAGGTTTCAATAACTTCATCTGAGAATGTGAATGGAATTCCAAATAAGATATAATCTGATCAGCTCGAATCCCATTCTTAAAAG
RNA polymerase II transcription factor B subunit 2	>B_29469	CTTTGAATTCTTACTAAAGCCAAGATATGACCAATACTGGTTTTTAATTATTGCTGCATTAAAATTTTATTGTGTAGACGAAATACTACAAATATCAAATTTTATGAGTATTATGGAGCT
RNA polymerase II transcription factor B subunit 2	>B_37648	TTCTGTGCGATACGTTGATACTTCAAGGCCTCTCGTAGCACCATTCCTTCGCTGAGCTGATCAGTTTCCTTTCTGAAGATCTCTTGCCATGGGGTGTGACTCTCCGGGCCATGGTATCCA
RNA polymerase II transcription factor B subunit 2	>B_24883	CGCTGTGCCACTCGTTGATATTTGACGGCGTCTCTCAGGACCATGCCTCCGTCCAGCTGGCCCACTTCTCTTCTAAAGATTTCCTGCCACGGGGTCTGACTCTCTGGGACCGGGAAACCA
RNA polymerase II transcription factor B subunit 2	>B_31541	TGATATCATACAGAGCACCGTCTGTCGGCCATTGCAATACTATGGGTACAGCCTCAACGATGAACGCACTAGCAGAAGCACTGGGCATGGCGCTCCCAGGCTCGGCAGCAATTCCAGCTC
RNA polymerase II transcription factor B subunit 2	>B_51487	AGTATAGAAGCCCGTAATCGATCAGATCCTCAAGCATGATGAGCTGGGTGTCGCTTAGCATCCCGATCGGGTAACCCTCTCCGAGCTCGAGCGATCCCAACATGAAGATGAAGTTGAGAA
RNA polymerase II transcription factor B subunit 2	>B_27850	ACCTCTGCTGCGCCCGGGTACCCGACAGGCCCAGCACCTCTCATTACCAGAATTGTTCTTGTGTCGATGGGAGTCTTGGGGTCATTGATACGTCTAACATAATCTTCTCTCCCATCAAAC
RNA polymerase II transcription factor B subunit 2	>B_37324	AGGGGGGAATCTGGCCATCCTGAAGGATGGCGATCGGCTGCGTGTCGACCTCAACAAACGCCGGGTAGACATTCTCGTTTCAACGGAGGAACTGCAAAGACGTCGGGACGAACTCGAGGC
RNA polymerase II transcription factor B subunit 2	>B_14865_dd0	CCCCCGGTCAGGGCATTCCGAAACGATTCCTTAAATATAGGGTTCAGCCTAATCATCAACGGTTGACCCGACTGCCCTTCAATAATAATATGCAACAACTTCATCGACTTGATAGCATCG
RNA polymerase II transcription factor B subunit 2	>B_21694	GTCTCTTGACAAACTCGCGCACAATTTGATGACCTTGGAGTGTAACAAAGAAGAGACGCTTAGAATCATTAGACCAGAGTACGCAATCGTATGAGTTTGCATAATTGAGCAATATCTCAT
RNA polymerase II transcription factor B subunit 2	>B_16069	ACCGCATTCGCCTCGCAAGCCGATTACGAATACGTCCTCACTTACGCTAAACAGCTCGACGTCGTCCTCTGGGAGAACCCCACCAAGCGATGTTTCTTCGGCACGATGGAGGGCCATGCG
RNA polymerase II transcription factor B subunit 2	>B_30512	AGACGATCCAGCACTTCATGGTCGGGTCCGAGTCGGGCGCCAAGAAGCCTGGCGACAAGGTCCTCGGTCTGCTGGCCAAGAGCGGCCTCATGTTGTCGACGTGCGTCCTCGCTTCCCTTT
RNA polymerase II transcription factor B subunit 2	>B_55723	CAAACGCCTGCTGAGAAAACCGACTTGGCCAAGTTCCATGGTCGAGAGCATGAAGAGAAAGCTGAGCACTTCAACGATGTCCATGCCGCGAACCTTTGCTCATGGCTAAAGATTAGTATC
RNA polymerase II transcription factor B subunit 2	>B_16321	AGAAAACCATGCTTGACGACCTTCGCGATTATGGGCTGATTAAGCAGCGCACGGTAAGCACCTTTGCCTCCAATTCTCTACACTTATTAATAACTCAACGTTCCCCCGATGTGCCGAAGC
RNA polymerase II transcription factor B subunit 2	>B_22125	CCTCCTGTTAAACAATCTTGAAAACGTTCTCGGAATGAACTATTTATTTGTATATATCCAGAGCTATCTGTTGTCATTATACTTAATTTTGATAATTTATCCAGCGCTTCGTGAAATTTA
RNA polymerase II transcription factor B subunit 2	>B_41886	CTCCATCAATGCCTTCCTCGACCGGCAGCCGCAGACGACGCTCAGCCGCCTCTACCAGCGGCCCGCCAACTGTCTCGCCGTGTTCCGTCTGCTGCCTACGCTGGCGCGCCAGCAGATCAT
RNA polymerase II transcription factor B subunit 2	>B_55696	TTGGATTTAGCGAAATACTTGCATTTGTCTCAGGCACAACGTATAAGGCTTTGAGAGAGGAGATAGAATGCTCCCAGTGTCTGGTGCATGACAGGTATTAAGGGTCACAACAAATTGTTC
RNA polymerase II transcription factor B subunit 2	>B_22806	ATCAGTCCACTGATATGTAGCAGCTCCAATACCTCAGCTTGAGGTCTGGCTACTGAAAAGCCTATTCCCAGACCTGACGAGACCATATATTTGAGGATACCCTGGTCAACCCACATGTCA
RNA polymerase II transcription factor B subunit 2	>B_32387	CAGACAGCACCCAAGACTCCAACATAACTATCTCTTTCCTCGATGAGTATGCCACGGCCCAGTGGGAAGGCATTCTCCACTACGTCGTGAACAGCACTGGTGACCCGTCACTCCTCGGTG
RNA polymerase II transcription factor B subunit 2	>B_15990	ATATCGTTCGACCATAAAACACAGTCGTAAGATTTCGCATAATTTAATAGTATCTCATAATCAGGTTGTGATCTAAATTCTGCGTATAAGACACCATCATCAGCTTTAAGACGATTCTTT
RNA polymerase II transcription factor B subunit 2	>B_2	CTGCGCCTGATAAAGTCGCGCACCGGCTGGAATCCTTCTTCGGCGACAAAGAAGCAGCGCTTGGACTCGTCCTGCCACAGGAGCACGCCCATCTGGTCGGCGTAGTTGCGCACCTGCTCA
RNA polymerase II transcription factor B subunit 2	>B_11988	TCGGCCATTTCCAAATACTGCAGCAAAAACGCCCATATTTGCACATTGACATCCTGTAATAAAAACTGAAATCCTTTTGATGTTATCCGCAAATCTCCATTGTGAGCTGCATTTGTTGAA
RNA polymerase II subunit A	>B_20626	TTCGATGGAGGCGCATAAAGTTCTCAAAGAGGCCGGATATCAGGTTCGGTCTTACGGTACCGGTTCAAAGGTACGATTGCCAGGGCCCTCGATCAATAAGCCGAATGTTTTCCAGTTTGG
RNA polymerase II subunit A	>B_21449_dd0	CACCTGCGAGGAGCGCTGCTGGGACGCTGTCATCGACGACCTCATGAATCGCGGCGCGCCCTTGAACCGCCCTGTTCACGTCATCAACGTTGACATCAAGGACAATCATGAAGAGGCCAG
RNA polymerase II subunit A	>B_3066	CGTGGACGGGGCGGTTTAGGGGCGCGCCGCGGTTCATGAGGTCGTCGATGACGGCATCCCAGCAGCGCTCCTCGCAGGTGACGACGATGTCAACAACACCGCCCTCGACGCCGACGCTGC
RNA polymerase II subunit A	>B_3067	CGCGCTCCTCAACGGCGGCGGTGTTCAGGGAGTTTGCGAGGTCGAGAATGGCGCGCCCTCCGACGCTGGCCTCCTCGTGGTTATCCTTGATGTCGACGTTGATGACGTGGACGGGGCGGT
RNA polymerase II subunit A	>B_10324	CCTCCGGTACCGGGACAGCCGTCCGATTACCAGGACCGTCAATCGACAAGCCCAATATCTACGGTTTTGGTACACCGTACGAAGACATATACCAGGACTTGATGAGGAAGGACCCGCGAC
RNA polymerase II subunit A	>B_13053	GTGAAATGGGGCCCGGAACGATGGCAGGACTGGCAGGTGGGCATGCCGCGGCTCAAGCACGAGGCAGACATGGGGAGCGATGGTACAGAGGGCGGCGTGGTCGACGTTGTCATCACGTGT
RNA polymerase II subunit A	>B_23905	AGGGATACGCGTCTTTACACTGCTAATGGAGTTCTTAACATGTTGGATCGGAACCGCCGGATCAAGGACCACCCAGAACGCTGGCAGGACCAGAACCAGGTCTTTGATGTCGTTTTTACA
RNA polymerase II subunit A	>B_24055	GGAGTAGCTGGTGGAGTTGAATTGGTAGACGTTGGGTTGGCTGATGGAGGGCCCCGGCAGGCGGACGAGACTTCCTGTTCCGAAGCTGATGGTAGGATATGGGGAGGGCGCTGTGGTCAG
RNA polymerase II subunit A	>B_31329	AGATCAAGTCATATCCGGAGAGGTTTCAAGATTGGATACCAGGCAAGCCGAGGCTCGATCATGCCGAGGACAAGGGTGCACCGGGAACTGAGTCCGGCGTTGTTGACGTTATCATTACGT
RNA polymerase II subunit A	>B_29009	ATGTCTACATTGATAACATGAACTGGGCGGTTCAATGGCGAGCCTCGAGCCAAAAGATCATCAATGACGGCATCCCAGCAACGTTCTTCACAGGTGATGACCACATCTACCACTCCGCCC
RNA polymerase II subunit A	>B_30286	TGGACATCGTCTTTACATGCGAAGAACGATGCTGGGATGCAGTAGTGGATGATCTCCTCACGCGTGGCTCGCCCTTGAATCGACCAGTCCACGTCTTCAATGTGGATATTAAGGATAATC
RNA polymerase II subunit A	>B_13845	CGAAATGGTTTGTTACCAATGTTAGACAGGAATAGGAAAGTTAAAAAGGCTCCCGAGAAATGGCAAGAGTTAAGAACGGTCAATGCGGATGTGGTCATCACTTGTGAAGAAAGGTGTTAC
RNA polymerase II subunit A	>B_26064	TAAAGGCCGCTCCAGAGCGCTTCCAAGAGCGAAGGAGTATCGCAGATGTCGTCATCACCTGCGAAGAGCGGTGTTTCGACGCAGTATGCGAGGACTTGCTTGCGAGAAACGGCGAGTTCA
RNA polymerase II subunit A	>B_4366	TGATGTTCAAGTTGCGACCAAGCATGTTCAACAAGCCATTATGGGTATACAAGGCAGCGTTTTGCTCAGTAAGTTCGTCATGAATAGCGCGGTATGTGGTATCATTGAAGCGGTAGACAT
RNA polymerase II subunit A	>B_11148_dd0	AACAGCGTCGAAACACCGCTCTTCACAGGTTATGACGACGTCTGCAACCGTCCTGCTGTCCTGCCACCGTTCGGGGGCCAGCTTTAGCCGGCGATTGCGGTCGAGCATCTGCAAGAGGCC
RNA polymerase II subunit A	>B_11150	GTCCCGAACGGGTAAATATTCGGCTTGTCAATGGCGGGGCCGGGCAGACGCACTGCGGATCCCGTGCCGTACGAGACCACCCTGTATCCGGCCTTCCTGTGGTGATGCGTGAGCACAGTT--
RNA polymerase II subunit A	>B_30609	CTCTACACGCAGAACGGGCTCCTCAACATGCTCGGCCGCAACCTCACCATAAAGTCCTACCCGGAGCGCTTCCAAGACTGGGTGCCCGGGAAACCGCGCCTCGAGCACGCGGGCGACCAG
RNA polymerase II subunit A	>B_18437	CCTGCAAGAAGCAGGCTATAATGTTAGTTCTTACGGAACAGGTTCAGCAGTGAGACTGCCTGGTCTGTCGATAGATAAACCCAACGTGTACTCATTTGGTACACCCTATAATGATATATA
RNA polymerase II subunit A	>B_33023	ACTGCAAGAAGCTGGTTATGATGTTAGCTCATATGGAACTGGTTCTGCAGTAAGACTGCCTGGACTCTCCATAGATAAGCCAAATGTGTACCCTTTTGGTACACCTTATAATGATATATA
RNA polymerase II subunit A	>B_8616	CATCACACTCATCAATTTTTGAGTTTAGCTGGTCTACTAACTCTAGCATTGCTTTACCGCCTATCTTTGCATTTTCGTTGTCGTCTCTGATATCTAGATTTATTACATGAACTATCTTAT
RNA polymerase II subunit A	>B_20974	CGTCTAATAATAATAGATCTATGGAGTCTCATAAACAATTACAGGATGCTGGTTATAACGTTCAATCTTTTGGTACCGGGAGTGCAGTGAAATTACCAGGTCCTTCTATAGATAGACCCA
RNA polymerase II subunit A	>B_20979	AAGCAAAAGAGAATCGATTTAAATGAAGATGTTGAAGACGAAGATAATCCAATTTTATTAGAAGATCAGATGATGAATATCTTAGCTGACTGGCAGAAAGAGCATACACACTTGCCCACC
RNA polymerase II subunit A	>B_25603	GTCGAAGCAGCGCTCCTCGCAGGTGATGACGATGTCCGGCTCAGCCCGCGTCTCGTGCCACTTCTCCGGCGCCAGCTTGACGCGGCGGTTCCGGTCCAGCATCGGCAGGAGGCCATTCGC
RNA polymerase II subunit A	>B_25604	TGCTTTCCAGATCGCGATACATCGTGTCGTACGGCGTGCCGAACGTGTAGATGTTGGGCTTATCGATGCTCGGACCTGGTAACCGCACAGCCGAGCCCGTGCCCGCAGATGTGACTCGCA
RNA polymerase II subunit A	>B_25612	ACTCACTGCTCGCGCCAGCTCGAGGATCGCCCGGCCGGCGATGAGCGCCTCCTCGTGGTTATCCTTGATCTCAACGTTGATGACGTGCACGCTGCGGTTCATCTCGCCGTTGCGTGCGAG
RNA polymerase II subunit A	>B_25823	CGAGATCTTGAAGGGAAAGATCAGAGATTGTACACGCTCAACGGGCTGCTACCGATGCTGGATCGCAATCGACGGATCAAATCAGCTCCTGAAAGATTCCAAGAGAGGAGAAATTTGGCC
RNA polymerase II subunit A	>B_8781	CGCAATCGGCAGAAAGATATAAGGCCAACGGATTATTGCAAATGTTGGACCGTAATAGGAGATTAAAGAAGGCACCTGAAAAGTGGCATACCAATTCCAAGACTTTTGATTTTGTTTTCA
RNA polymerase II subunit A	>B_35073	CAAATGTTAGATCGTAATAGAAAGATTAAGAAAGCTCCAGAAAAATGGCAAGAAAATGGCCCACAGACGTTTGATTTTGTATTTACATGTGAAGAACGTTGTTTCGATTCAGTCTGTGAA
RNA polymerase II subunit A	>B_1217	CATGTATGATGATTTAACTAGTCAAGATTGTCGAAAGTTATATGAAACCAATGGTGTGATTCTGATGTTGAGCAGAAACATGCAAGTCAAGAAAGCACCTGAAAAATGGCACAATAATGC
RNA polymerase II subunit A	>B_28581	GTTGCGCCCCAGCATGTTGAGCAGGCCGTTGTGCGTGTATAGCGCGGTGTTTTGCTCTGACAGCTCGTCGTGAATCGTGCGGTAGGTCGTACTGTTGAAATGGTACACATTGGGTTGGGT
RNA polymerase II subunit A	>B_31462	ATTGCGGCCCAGCATGTTGAGCAGGCCGTTGTGCGTGTAGAGAGCCGCGTTTTGCGCGGATAGCTCCGAGTGGATCGTCGCGTAGGTGGTGCTGTTGAAGTGGTAGACGTTGGGTTGCGT--
RNA polymerase II subunit A	>B_31757_dd0	CGTATATCGACGTTAAAACAGTACACAATGCTGTTCACCGAGTCTGGATCAAAGTAGTTCCGCGTCAAATAGTCATCCACAACTGAATCGAAGCATCTCTCTTCGCATGTTATCACCACT
RNA polymerase II subunit A	>B_1972	TATTGCGGTCAATCATGTTGAGGACGCCATTGGCGCGGTAGAGCCGGTCATCCTTGGCCTCGAGCTCGCGGTACATGCTATCGTACGAGGTCTTGTTGAACTGGTATACGTTCGGCTGTG
RNA polymerase II subunit A	>B_30949	CCTATGCTGGCGCGAAATCTCACCATCAAATCGTACCCTGAGCGCTTCCAAGACTGGGTCCCTGGAAAGCCGCGGCTAGATCACAATGGCGACCAGGGCTTTCATGGCACAGAGGCCGGC
RNA polymerase II subunit A	>B_11346	ACAACTTCGGTACACCCTATGAAAAAATTTACCAGGATCTACTAAAACAAAATGCAAGGAAATTGTATGAACTGAATGGAGTTTTGCACATGTTGGAGAGAAATAAGAGTGTAAAGACTG
RNA polymerase II subunit A	>B_6291	ACAGCTTTGGTACACCATATGAAAAAATATACCAAGATCTACTAAATCAAAACGCAAGAAAATCATATGAGCAGAACGGAGTTTTACACATGTTGGAGAGGAACAAAAGTGTAAAGACAG
RNA polymerase II subunit A	>B_7673	GCGGCAGTCCTGTGACATTAAGTCGTTGTATATATCTTCATAAGGAGTACCAAACTGATACACATTGGGTTTGTCTATGGTAGGTCCTGGTAATCTGACAGCTGAACCAGTTCCAAATGA
RNA polymerase II subunit A	>B_16432	AACCGCAACCGCGGTATCAAGTGGGGGCCAGAGCGTTGGCAGGACTGGCAGGTCGGCCTGCCGCGCACCGAGCACACGTCGGACATGGGCAGTGTCGGGTCCGAGGGCGGCGTCGTCGAC
RNA polymerase II subunit A	>B_17801	ACCGCCCAGCGCGGCCTCTTCGTGGTTGTCGCGAATGTCGACGTTGATCACATGCACCGGGCGGTTGAGCGGCGAGCCGCGGTTGAGCAGATCGTCGACCACGGCGTCCCAGCAGCGCTC
RNA polymerase II subunit A	>B_10862	AATGTTGACGATATGCACAGGTTTGTTGAAGTCTCCGCCGCGCGCCAGTAAATCTGTAACGCCATGGCTATCAGTGAGTGACATGTCAGCCCAGAAGCAAGACATACCGTCGCAAACAGC
RNA polymerase II subunit A	>B_18126	GAGCGATACGCACCCTCTGCCAGGTGTTCACCATCCGCCCAACACAGCTTTCTGACCCCAGACATGCTCGCGCGTGGGGGAGAATACAATCGCCCGATTCATGTCATCAACGTGGAGATC
RNA polymerase II subunit A	>B_20871	GTCAAACTTGATGTCCCCGTCGTGCCACTTCTGCGGAGCCGTTTTAATCTTACGGTTGCGGTCTAACATGGCCAAGATCCCGTTCGCTGTGTAGAGTTTGGGGTCCTGAGCTTCCAACTC
RNA polymerase II subunit A	>B_16362	CGCCAATGTGAGCCTCTTCATGGTTGTCCTTGATGTCCACGTTGATGACGTGAACGGGGCGGTTCAACGGGGACCCTCTGCTAAGAAGGTCATCGATGACGGCGTCCCAGCAGCGTTCTT
RNA polymerase II subunit A	>B_7006	TTGGGCCATAGGTATTCCCCGACTTCAGCACTCCACCGACAAAGGCAGCGATGGGACAGAAGGCGGCGTCGTAGATGTCGTCTTTACATGCGAAGAACGCTGCTGGGACGCCGTTATCGA
RNA polymerase II subunit A	>B_7063_dd0	TTGGGCCGTTGGTATCCCTAGACTTCAGCACTCCACCGACAAGGGCAGCGATGGGACAGAAGGCGGGGTTGTCGATGTCGTCTTCACGTGCGAAGAACGCTGCTGGGACGCCGTCATCGA
RNA polymerase II subunit A	>B_9555	TTTCCGTGCAGTTCTTCATAAATGGTGTTATAGGGCGTGCCAAAGGAATAAATGTTGGGCTTGTCGATTGATGGGCCTGGAAGCCGGACAGCGGAGCCAGTTCCGTATGAAATCACTCGA
RNA polymerase II subunit A	>B_25692	TGCTCGAAGCATTGAGAGCCCGGCAGAGGTCCAGAATCGCCTTGCCGGCTAGAAGGGCCTCCTCATGGTTGTCCTTGATCTCAACATTGATGATGTGCACTGGTCGACTGTACTCGCCAT
RNA polymerase II subunit A	>B_10729	CATTAGTCACGTCTTCATGAGCCATTGCGACTTAATTTTCACCATCACAAACGGCGTCAAAACACCTTTCCTCACAGGTGATGACTACGTCGGCTACGGTCCTGGTATCCTGCCATCTCT
RNA polymerase II subunit A	>B_10751	CATCACAAACGGCGTCAAAACACCTTTCCTCACAGGTGATGACTACGTCGGCTACGGTCCTGGTATCCTGCCATCTCTCTGGAGCTAATTTAATGTGGCGATTTCTGTCGAGCATTTGAA
RNA polymerase II subunit A	>B_10793	TACTGCTAATGGTCTTCTTCAAATGCTCGATAGAAATCGCCACATTAAATTAGCTCCAGAGAGATGGCAGGATACCAGGACCGTAGCCGACGTAGTCATCACCTGTGAGGAAAGGTGTTT
RNA polymerase II subunit A	>B_13578	CATGTAAATCTTTAAACATATAATCGTATGGTGTTCCAAAAGGATAAATATTTGGTCTATCGAGACTCGGACCAGGAAGTCTAACCGCTGAACCTGTACCATATGATTTTACCTTAAAAC
RNA polymerase II subunit A	>B_13579_dd0	AACATCTTTTTCATGTAAATCTTTAAACATATAATCGTATGGTGTTCCAAAAGGATAAATATTTGGTCTATCGAGACTCGGACCAGGAAGTCTAACCGCTGAACCTGTACCATATGATTT
RNA polymerase II subunit A	>B_2423	TTAAGGGTTAACCTAACATGTTGGACTTTTATCTTAGCAAAGCAGGCTATCAAGTTATCTCTTCTGGCACCGGCTCAGCGGTACGATTGCCTGGGCCATCAATAGACAAGCCCAACATAT
RNA polymerase II subunit A	>B_29321	CATCAAAGCACCTCTCTTCACACGTTATTATAACATCAAAAAAGTCATTGTTTTCTTGAAATCTCTCTGGTGCAGTCTTGACTCTTCTATTCCGATCTAGCATGTTTAGGAGTCCGTTTT
RNA polymerase II subunit A	>B_29316	GATTCGTATGGGGTTCCAAATGGATAGACGTTTGGTTTGTCTATGGCAGGACCGGGTAGGCGCACAGCTGTTCCAGTTCCGAATGATCGTACCACCAGGCCAGCGTTTCTAGGTAGTGCA
RNA polymerase II subunit A	>B_13580	AAATAGCATCAAAACATCGTTCTTCACAAGTTATGATCACATCAAAAGTCTCATTAGCTTCAGTATACCATTGTTCGGGAGCGAGCTTAATCTTTCTGTTTCTGTCCAACATATCTAATA
RNA polymerase II subunit A	>B_6500	CCAATGGATTGTTGCAGATGCTGGACCGGAACAGGAGAATAAAGACAGCTCCGGAAAGATGGCAAGAGACAAGGACTGTCGCCGATGTGGTTATTACATGCGAAGAGCGATGTTTCGACG
RNA polymerase II subunit A	>B_19793	ATACACAAAATGGACTCTTGACAATGCTTGATCGAAACCGAAAAGTTAAAGACGCTCCTCAACGTTGGCAAGAATCTGTAGATACCTATGATGTTATTATTACATGTGAAGAACGATGCT
RNA polymerase II subunit A	>B_19794	GATTCGATGTAGCATCCTATGGTACAGGAACAATGGTACGCTTACCAGGTCCTTCGATTGATAAGCCAAATATCTATCCATTCGGAACACCTTATGATCAAGTATATCAAGAATTAGAAG
RNA polymerase II subunit A	>B_9645	ATCTGGCTAATTCAAGTATACTTTGACCAGCTATCAATGCTTCTTCGGGATTATCTTTGATTTCGACATTTATCACATGAATAGGACGATTGTATTCCCCTCCTCTTGCGTAGAGATCTG
RNA polymerase II subunit A	>B_23724	CCTTTCAATTCTATATAGACGTCATTATAGGGTGTTCCAAAGTTATAAATGTTAGGTTTGTCAATCGTCGGTCCTGGTAAACGAACCATTGTTCCTGTGCCGTACGATGATACTGTAAAA
RNA polymerase II subunit A	>B_13525	GAACCGCGGCGGAGAGATGAATCGACCCGTCCACGTCATCAATGTCGAGATCAAGGACAACCACGAAGAGGCCCTCGTCGCGGGCAAGGCCATCCTCGAGCTGGCAAGAGCCGTGAGTGT--
RNA polymerase II subunit A	>B_23534	CCACGCCACCTTCTGTACCATCATAACCACGGTCTGAAGTGTGCTCAAGTCGTGGGATACCCACTTGCCAGTCTTGCCATCGCTCAGGGCCCCACTTAACTCCACGATTTCGGTTAAGCA
RNA polymerase II subunit A	>B_31096	ATTGGCGGTGTACAAGCGTGTGTCTTTGGATGAGAGTTCGCGGTAGATGGAGTCGTAGGTGGGACCGTTGAAGTGGTAGACGTTGGGCTGGCTGATTGAGGGCCCGGGGAGACGGACTTG
RNA polymerase II subunit A	>B_31249	AGCATCTCGCAACCGAACGTCTACAACTTCAACTCCACCTCCTACGCAGCCATGTACTCGGAACTCCTCTCCAAAGACCAGCGGCTCTACAACGCCAACGGGATCCTGCCGATGCTAGAG
RNA polymerase II subunit A	>B_8305	TCGCCGATATAGTCATTACCTGCGAAGAGCGCTGCTGGGATGCTGTGATCGATGATCTTCTTAACCGGGGCTCTCCACTCAACAGAGCTGTTCATGTTATCAACATTGATATCAAGGACA
RNA polymerase II subunit A	>B_34103	CTTCTCCAGATGCTTGACCGTAATCGGCGGATAAAGCTGGCTCCGGAACGGTGGCAGGACAGCAGGACAGTTGCAGATGTGGTTATTACTTGTGAAGAACGTTGTTTTGATGCTGTTTGT
RNA polymerase II subunit A	>B_34200	CATCAAAGCAACGTTCCTCGCATGTAATAACTACATCTGCAACTGTCTTGCTGTCCTGCCACCGTTCTGGAGCTAGCTTTATCCGCCTATTGCGATCAAGCATCTGGAGAAGTCCATTTG
RNA polymerase II subunit A	>B_34332	TCGCATTGAGTTCTTCGTATATTGAGTTATATGGTGTACCAAACGAATAAATATTAGGCTTGTCTATTGATGGTCCAGGTAGGCGCACGGCAGAGCCCGTTCCATAAGAAATCACTCGGT
RNA polymerase II subunit A	>B_34382	CTTCTCCAGATGCTCGATCGCAATCGGCGAATAAAACTAGCTCCAGAACGGTGGCAGGACAGCAAGACAGTTGCAGATGTAGTTATTACATGTGAAGAACGTTGTTTTGACGCTGTTTGT
RNA polymerase II subunit A	>B_34444	CATCAAAGCAACGTTCTTCACATGTAATAACTACATCTGCAACTGTCTTGCTGTCCTGCCACCGTTCTGGTGCTAGCTTTATCCGCCTATTGCGATCAAGCATCTGAAGAAGTCCGTTTG
RNA polymerase II subunit A	>B_34455	TCGAATGGAGTTCCTCGTATATTGAGTTATATGGTGTACCAAACGAATAAATATTAGGTTTGTCTATTGACGGTCCAGGTAGGCGCACAGCGGAGCCCGTGCCGTAAGAAATCACTCGGT
RNA polymerase II subunit A	>B_30768	TTCAGCTCATTGGCCAGCTCCAGAATTGCCCTCCCGCCAACCAGCGCTTCCTCATGATTATCCTTGATATCCACATTGAACACGTGCACTGGCCGATTGAGCGGGCTGCCCCTCGTAAGC
RNA polymerase II subunit A	>B_21044	AGGACGATCTATGGAAGGGCCAGGGAGTCGTACCATGGATCCAGTACCACAGGAGGAAACGTTGAAGCCGGCGTCCATTAGCACTTTATGCGATTCCATTGAACTACATCGATGCGGACT
RNA polymerase II subunit A	>B_20470	TCCTTGATATCGACGTTTATCACGTGCACAGGTCGGTTCATTGGTGACCCTCTGCTGAGAAGATCGTCAATGACTGCGTCCCAACAGCGCTCTTCGCAAGTAAAGACGACATCTACGACA
RNA polymerase II subunit A	>B_24218	ACCCTCGTCGACCTTTCGCTGCTTCTCTTTCTCTCTGTATTCATTTATCATCTTCACTAATTTCACTATTCCCTTACCACCTATCTTGGCATTTTCGTTATCATCCTTGATGTCCACATT
RNA polymerase II subunit A	>B_24929	GCCTTCGCTGATCTTGCGTTCCTTCTCCTTCTCTCTGTATTCGTTTATCATTCTAACCAACTTGACTATGCCTTTTCCACCAATCTTGGCGTTTTCGTTATCATCCTTGATATCGACATT
RNA polymerase II subunit A	>B_24937	TCCACCAATCTTGGCGTTTTCGTTATCATCCTTGATATCGACATTGATGACGTGGACCACCAGCCTGACGTCCTTCTCTTCGGCCTCCTCAGGCTTATTGTTCATTCTCATCATGAGATC
RNA polymerase II subunit A	>B_22422	GTACGATGAGCTCCTCTCCAAGGACGAGCGCCTGTACCGAAATAACGGTATCCTAAACATGCTCGACCGCAATCGCAACGTGAAATGGGGACCTGAGCGTTTCCAGGACTGGGTACCCGG
RNA polymerase II subunit A	>B_28021	GTACGATGAGCTCCTGTCGAAAGACGAGCGTCTGTACCGCAATAACGGAATCCTAAACATGCTCGACCGCAACCGCAACGTCAAGTGGGGGCCTGAGCGCTTCCAGGACTGGGTGCCTGG
RNA polymerase II subunit A	>B_28669	GCTCGAGCGGAACAAGAACGTGAAGTGGGGTCCCGAAAGATTTCAAGATTGGGTACCAGGTCTGCCACGGTTAGATCATGTATCCAAGGGCGATAAAGGCGCCTTGGGAACAGAAGGTGG
RNA polymerase II subunit A	>B_6377	CTGGCAGGACTGGCAGATTGGAATGCCTAGAACCAAACATAAGGATGACAAGGGCGCCGATGGCATGGAGGGCGGCGTAGCTGATGTTGTCATCACCTGTGAGGAACGCTGCTGGGATGC
RNA polymerase II subunit A	>B_6554	ATGGCAGGACTGGCAGATTGGAATGCCTAGAACCAAGCACAAGGATGACAAGGGAGCTGATGGCATGGAGGGCGGCGTAGCTGATGTTGTCATCACCTGTGAGGAACGCTGTTGGGATGC
RNA polymerase II subunit A	>B_7399	TTAGCAGTCCGTTTGCGCGATATAACCGAGGGTCTTTGGCTTCCAACTCCCGATATATACTATCGTATGATGTTTCGTTGAACTTGTAGACATTGGGCTGTGTAATGGATGGCCCGGGGA
RNA polymerase II subunit A	>B_7549	TGCTTACTCGTGGGAGTCCGCTGAACAGACCTGTTCATGTGTTCAATGTGGACATCAAGGATAATCACGAGGAAGCGCTGGTGGGCGGGCGGGCGATTTTGGAACTGGCGGATAAGTTGA
RNA polymerase II subunit A	>B_23020	CAGGAATCTGAAATGGGGCCCAGAGAAGTTCCAGCACTGGGTTCCAGGCCAACCGCGTCTGGATCATATCGCCAAGGGGGATAAGGGAAGCTTGGGCACTGAAGCAGGTGTTGTAGATGT
RNA polymerase II subunit A	>B_14683	ATCCTCGACGCGCCAACCACCCAGTCATGAAATCGCTCTGGGCCCCACTTTATGTTTCGATTCCGATCCAGCATATTCAAAATTCCATTGTTCCGGTACAACCTCGCATCTTGTGCATTC
RNA polymerase II subunit A	>B_14810_dd0	ATCCTCGCGGCACCAACCACCCAGTCATGGAATCGCTCTGGGCCCCATTTAATGTTTCGATTACGATCCAACATATTCAAAATACCATTGTTCCGGTATAATCTCGCATCCTGTTCGTTC
RNA polymerase II subunit A	>B_23822	CTGGGATGCCGTCGTAGACGATCTCATGAACAAGGGCGCGTCCCTCAACCGACCAGTCCACGTGTTCAATGTTGATATCAGAGATAACCATGAGGAGGCCCTGGTAGGAGGAAAGGCTAT
RNA polymerase II subunit A	>B_24510	CCAAGGCCTCCTCATGGTTATCTCTGATATCGACATTGAACACGTGGACTGGTCGGTTGAGGGCCGCGCCCTTGTTCATGAGATCGTCTACGACGGCATCCCAGCACCGCTCCTCGCAGG
RNA polymerase II subunit A	>B_24511	CCTGGGTCGCCGCATCGTTCAGGCGCGTGGCTAATTCGAGGATGGCCTTCCCTCCTACCAAGGCCTCCTCATGGTTATCTCTGATATCGACATTGAACACGTGGACTGGTCGGTTGAGGG
RNA polymerase II subunit A	>B_22676	CCTGCGAGGAGCGGTGCTGGGACGCCGTCGTCGACGATCTCATGAATAAAGGCTCCGTGCTTAACCGACCCGTGCATGTATTCAATGTCGATATCAAGGATAACCACGAGGAGGCTCTGG
RNA polymerase II subunit A	>B_405	CCAGGGCCTCCTCATGGTTATCTCTGATGTCGACATTGAACACGTGGACCGGTCGATTGAGAGCCGCGCCCTTGTTCATAAGATCGTCTACGACGGCATCCCAACACCGCTCCTCGCAGG
RNA polymerase II subunit A	>B_28168	CCAGAGCCTCCTCGTGATTATCTTTGATGTCGACGTTGAACACGTGCACGGGTCGGTTCAGCGACGATCCTTTATTCATTAGATCATCGACGACGGCATCCCAACACCTCTCTTCGCAGG--
RNA polymerase II subunit A	>B_11153_dd0	GAATTTTATCCATATCCTCGTCCACGTCGCCGGATGCCTCGATCTGCCCGGCCGCACGGTTAGCATACACACATGCGCGCGGGCGGCCGACGTGGCTCACCGCGGCCGCCAAGTCCACGA
RNA polymerase II subunit A	>B_12059	GGGCAGACGCACGAGTGAGCCGGTGCCGAAACTGATAGTTGGGAGATGGGCCGAGGCCAGTTGGAGATGAGCCTCCATGGAGCTGACCGAGTTAGGGTCAAGGTGTGGGAAGAGCAAGGC
RNA polymerase II subunit A	>B_12071	TAAATTACGACCCAACATGTTGAGCAGGCCATTGTTTGTGTACAGAGCGGCGTTTTGCTCGGCGAGCTCATCATGGATGGCACGGTAGGTTGTGCTATTAAAGTGATACACATTGGGCTG
RNA polymerase II subunit A	>B_14097	GGGCAGACGCACGAGGGAGCCGGTTCCGAAACTGATAGTTGGGAGATGGGCTGAGGCCAGTTGGAGATGAGCTTCCATGGAGCTGACCGAGTTAGGGTCAAGGAGTGGGAAGAGCAAAGC
RNA polymerase II subunit A	>B_14218	GGCAAGCCTCGCCTTGACCACGCTGAGGACAAGGGCTCCCAAGGTACTGAGGCTGGAGTAGTTGACGTCGTCATCACCTGTGAAGAACGTTGTTTTGATGCTGTGCTCGAGGATCTACAT
RNA polymerase II subunit A	>B_15065	TCCATGGAGGGGCACAATGTGCTAGCGTGAGCCCTGACACCCGTTCCAAGGTTTCCCGCCGAGCTGACAATCGTCTTATACAGCCAAGCCAATTTCAATGTCATCTCTGCGGGCACGGGG
RNA polymerase II subunit A	>B_4208_dd0	TGGAGGGTCATAATGTGTTGGCTAGGGAAGCGTTTAGAGTCACCTCGGCTGGGACGGGGTCGATGGTCCGTTTACCAGGCCCGGCTATCGACAAACCCAACGTTTATTCCTTCGGGACTC
RNA polymerase II subunit A	>B_10732_dd0	ATCAATCTGCGTAGAAAAATATCACTCATTCTGCTTGCGATTCCCAATTGGGACACTCACTGCCGCGGCAAGATCCAACATGGCTTTCCCCGCTATCAGTGCTTCTTCGTGGTTATCTTT
RNA polymerase II subunit A	>B_10799	CTTGTCGCGTGGGGGAGATTTCAACAAGCCCGTACATATCGTCAATATGGAGATCAAAGATAACCACGAAGAAGCACTGATAGCGGGGAAAGCCATGTTGGATCTTGCCGCGGCAGTGAG
RNA polymerase II subunit A	>B_14016	CTCACAGATTTAGCTAATTCTAAAATTGATTGACCAGCTATAAAAGCTTCTTCAGGATTATCTTTAATTTCAAAATTTATAATATGTATTGGTTTATTAAATTCACCTCCTCTAGTTAAA
RNA polymerase II subunit A	>B_15980	ATCAAAGACACGCAAGAGGATGCAACTGTTGGCGCTCGGTCTATCCTTCAAATGGCCCAGCAACTTCAGCCCATTTTTCATGCGCAGAGCGATGGCCAAACCACTGCTTCCTTCGATTCG
RNA polymerase II subunit A	>B_6478_dd0	GTTGGACTTGGCTGCGGCGGTACGTGGAGATACGTTTCCCTTGGGAACTCAGTACCAGGCATAACATCACATCCCTTAGATCGAAGCCACGGATGATATCGATGAAAATATTGATAAAAT
RNA polymerase II subunit A	>B_6505	ATTTGTTGAACCGAGGGGGCGATTTGAGCAAACCGGTCCACATCATTAACATGGAAATTAAAGATAATCATGAAGAGGCCGCAATCGCTGGAAAAGCAATGTTGGACTTGGCTGCGGCGG
RNA polymerase II subunit A	>B_1730	AGTGGAGAGTATAACCGCCCAATCCACATCATCAACATTGAAATCAAAGATAACCCCGAAGAAGCTCATATTGCCGGCCAATCCATACTGGAGCTCGCCAGAGCCGTAGGTTTGCTATCT
RNA polymerase II subunit A	>B_3347	GTTGAGGATAGCATCAATATCAGAATCAAGGTCGTCTGAAGCTTCAATCTGCGGCACGATCAGACTCAAACTTCCATTAATGTGGGGAGACAGCAAACCTACGGCTCTGGCAAGCTCCAA
RNA polymerase II subunit A	>B_530	CTGGGATGCCGTTGTCGACGATCTCATGAACAAGGGCGCGGTTCTCAACCGGCCCGTTCATGTGTTCAATGTCGATATCAAAGATAATCATGAAGAGGCTCTGGTTGGAGGGAAAGCTAT
RNA polymerase II subunit A	>B_14909	ACGACGGCGTCCCAGCACCGCTCCTCGCAGGTGATTATGACATCCACGACGCCGCCCTCAGTGCCAATAGCGCCCTTATCACCTTTGGAAACGTGATCGACGCGCGGCGCGCCGGGGACC
RNA polymerase II subunit A	>B_22546	ACGACGGCATCCCAGCACCGCTCTTCGCAGGTGATGATGATGTCAACCACGCCTCCCTCTGTCCCCAGGGCACCTTTATCGCCCTTGGAGACGTGGTCAACGCGCGGCACACCGGGCACC
RNA polymerase II subunit A	>B_22171	ATCTCATGAATAAAGGTAGCCCGTTGAATCGGCCCGTTCATGTCTTCAACGTCGATATCAAGGATAACCACGAGGAGGCCTCGATAGGAGGGCGAGCCATTCTTGATCTCGCCATGAGAT
RNA polymerase II subunit A	>B_24267	ATAATTTCAACACAACATCCTACTCACAGATGTTTGACGAGCTCTTTGCCAAGGACGAGCGTCTCTACCGCAACAACGGTATCCTGAACATGCTTGATCGCAACCGAAACGTAAAATGGG
RNA polymerase II subunit A	>B_28244	CCATCGCTCGGGTCCCCATTTGACATGACGGTTTCGGTCTACCATGTTAAGAACACCGTTTGCCCTATACAGACGGGTATCTTTTGATTCTAGTTCTTTGTATATACTATCATAGGATGT
RNA polymerase II subunit A	>B_127	ATGTACAAGGAGCTCGAAGGCAAGGACCGCAGACTGTACACGGCCAACGGGATTCTCAACATGCTGGAGCGGAACCGTAACGTCAAGCGCGGGCCCGAGCGCTGGCAGGACTGGCAGATC
RNA polymerase II subunit A	>B_32032	ATCGTGGATGTGGTCATCACCTGTGAGGAGAGATGTTGGGACGGGGTGGTGGAGGACCTGCTCGCGAGGGGTAGCCCGCTGAACAGGCCGGTTCACGTCATCAATGTCGACATCAAAGAC
RNA polymerase II subunit A	>B_27886	TATCTCTCTAGGAATGTCCTCCTCGAAGGTGCTAACATCAACTGAACCAGATCCATGGAGTCCCATCTACGACTTGCAGCGGCAAATTACCCGGTTATATCCTTCGGGACTGGCTCCCTA
RNA polymerase II subunit A	>B_18996	GACGTAGTCTTCACCTGTGAAGAGCGGTGCTGGGATGCCGTCATTGACGACCTCCTCAACCGTGGCTCTCCGTTAAATCGCCCGGTACATGTGATCAACATTGACATCAAAGATAACCAC
RNA polymerase II subunit A	>B_25254_dd0	GACGTAGTTTTTACCTGTGAGGAGCGATGCTGGGATGCCGTCATTGACGATCTCCTCAATCGCGGCTCGCCATTGAACCGGCCGGTACACGTGATCAACATTGAAATCAAAGATAACCAT
RNA polymerase II subunit A	>B_25346	CCCGCCAATGGCGGCTTCCTCGTGGTTATCTTTAATGTCAACGTTAATCACATGCACCGGGCGATTCAACGGAGAGCCACGGTTTAGGAGGTCGTCAATGACGGCGTCCCAGCATCGCTC
RNA polymerase II subunit A	>B_25347	CGAGCCTATCGCGCCTCGCTCCTCTTCAGCAGCGGCATTGAGAGAGTTGGCAAGATCGAGAATGCCCTGCCCGCCAATGGCGGCTTCCTCGTGGTTATCTTTAATGTCAACGTTAATCAC
RNA polymerase II subunit A	>B_25417	CCCGCCAATGTGCGCTTCCTCGTGGTTGTCTTTGATATCAACGTTGATCACGTGCACGGGTCGGTTCAGCGGAGAGCCGCGGTTGAGAAGATCGTCAATGACGGCATCCCAGCATCGCTC
RNA polymerase II subunit A	>B_25418	ATGCCCAACCGTGCCTCGCTCTTCTGCGGCGGCGGCATTGAGAGAGTTGGCGAGGTCAAGGATGCCCTGCCCGCCAATGTGCGCTTCCTCGTGGTTGTCTTTGATATCAACGTTGATCAC
RNA polymerase II subunit A	>B_5832	GACGTAGTTTTCACCTGTGAGGAGCGATGCTGGGATGCTGTCATTGACGATCTCCTCAATCGCGGCTCTCCGTTGAACAGGCCTGTGCACGTGATCAACGTGGATATCAAGGACAACCAC--
RNA polymerase II subunit A	>B_15766	TGGCAGCGCACTCGCTGCTGGCCAAGTCGGGCTTCAACGTGACGTCTGCCGGCACCGGTTCAGCCGTGCGTCTGCCCGGCCCAAAGATCAACCTGCCCAATATCTATCCCTTCGGAACAG
RNA polymerase II subunit A	>B_15930	TCCTCGTATGGAACTAATTCCATGGTAAAGCTTCCCGGTCCCAGCGCCGACAGGCCCAATGTCTATCCATTCGGGACTGCATATGAGTTCATGTACAACGATCTCAAATCGAAGGACCTG
RNA polymerase II subunit A	>B_5458	GACAGGGTATTCTGGACCTTGCCAATTCTCTCAACGCTGTGGCTCGAGAAGAGCGAGACGCGATAGGCGCTGCTGCATTTGACAACGGCTCCGCTGCGAGCAGGGCTACTTTTGACGAGC
RNA polymerase II subunit A	>B_32573	GAAGAGGCCCTTTTGGGAGGCAAGGCTATCCGGGACCTAGCTGCAAAGCTGAATGAGGCCGCCACTGAGGAACGCCGTTTGGGCGGTGTTGATGGATGGGATCAAGGTACGGGTGCAGCT
RNA polymerase II subunit A	>B_19549	TTTGCTTTCTTGCCATCGCTCTGGTGCCAGTTTTAATCTACGATTACGGTCTATCATCTGAAGGAGGCCATTCGCCGTGTAACTTGCATATCTCATGGTCAGGCATAAAGCACACTACGA
RNA polymerase II subunit A	>B_1422_dd0	AGCTCATCTTCAATGTCATGACCAAGTTCCTGTTTTCTCTTCCTTCTAAAATCATGTATCATATTAACCAATTTCAAAATACCTTTCCCTCCCATTATTGCATTTTCATTATCATCTTTG
RNA polymerase II subunit A	>B_21126	CACCAACTTCAAGATACCCTTTCCTCCGATCAAGGCATTCTCGTTGTCATCCTTGATGTCCACGTTGATGACATGTACTATCTGCTTGACATCATTTTCGTCTGCCTTGCTATACATCCG
RNA polymerase II subunit A	>B_14029	GCCAGTCCTGCCAACGTTCGGGCCCCCACTTGACGCCGCGGTTCCTGTTTAGCATGTTGAGAAGACCGTTGCGGGTATAGAGATCCTCGTCCTTTTGTTGCAGCTCCTTGAACATGCTGT
RNA polymerase II subunit A	>B_2542	TTGACATTGCGGTTTCGACCCAACATGTTCAGGATGCCATTGGCCCGGTATAACCTAGGATCCTTGCCCTCAAGCTCCTTGTACATGTTATCGTACGTCGTGTCGTTGAACTTGTATACG
RNA polymerase II subunit A	>B_19196	CCGATTCCGGTCGAGCATCTCTAGAAGCCCGTTCGATTTGTACCGTTCGGAAGATTGCGATAGTAAGTCATTATATATATCGTTATAAGGGGTTCCAAATGGGTAGACATTGGGTTTATC
RNA polymerase II subunit A	>B_1506_dd0	GGTCTAGACTTTGATATTGTGTTTACATGCGAAGAGCGGTGTTTTGATGCTGTAGTAGAGGATTTCATGAACAGATCTTACAACGACACTAGCTCCCAAATTAACAGAAAGTTGATTCAC
RNA polymerase II subunit A	>B_21293	TGCGGTTCATCAAGTCTTCTAGCACAGAGTCAAAGCACCGCTCTTCGCACGTGATGACGATGTCGAATTTCCCGGCTTCCGCGTTGTTATGCCACTTTTCGGGCGCAGTCTTGACGCTTT
RNA polymerase II subunit A	>B_2838	ATGCTTCCCGTTCTTTGGCAGCAGCCTCATTCAGACTCAGTGCAAGATCCAGTATGGCTTTACCACCAACGAGGGCCTCTTCGTGGTTGTCTTTGATGTCAACATTGAAGACATGGACAG
RNA polymerase II subunit A	>B_9069	GATTATCTTTGATTTCTATGTTAATGATATGTACGCTCCTATTATAATAACCCTCTCTGTTTAATAGATCATCACATACTGCCTCCCAACATCTCTCTTCACATGTGATAACGACGTCCG
RNA polymerase II subunit A	>B_17360	ACCATTCTCCCAACCTGCACTCCCATTGGCCAGGCGTTCTTGGTTCGCCGCCTCATTGAGAGCATCAGCCAACTCGAGAATGGCTCCTCCCCCAACCAGAGCTTCTTCATGGTTATCCTT
RNA polymerase II subunit A	>B_34497	ACCTACCATTACCCAACCTAACGTATACCACTTTAACAAGACTTCCTATGACAGTATGTTCAAAGAGCTTGAGTCCAAGGACGCTCGACTGTATAAGAATAATGGTATCCTGAATATGTT
RNA polymerase II subunit A	>B_1053	CGCTGGGCACGGAGGGCGGCTTGGTCGATGCTATCATTACCTGCGAGGAGAGATGTTGGGATGCTGTTGTTGATGATTTGATGAACCGCGGTGCTCCCTTGAATCGCCCGGTGCACGTAT
RNA polymerase II subunit A	>B_4719	GTTTGGGGACAGAGGGCGGGTTGGTTGATGCTATCATTACTTGTGAAGAGCGGTGCTGGGATGCCGTGGTTGATGATTTGATGAATCGCGGTGCCCCGCTGAATCGCCCCGTGCATGTTT
RNA polymerase II subunit A	>B_4790	TCCTGAAAGCGCTCCGGACCCCATTTCACGTTCTTGTTTCGCTCGAGCATGGTGAGGACGCCATTGTTGCGGTATAGTCTAGGGTCCTTTTGCAATAATTCATCGTACATTTGAGCGTAG
RNA polymerase II subunit A	>B_18245	GACATCGACCACACCGCCCTCGGTCCCTAAGGCGCCTTTGTCGCCTTTCGAGACGTGGTCCACGCGGGGCATACCGGGGACCCAGTCTTGGAAGCGCTCCGGGCCCCATTTCAGGTTCCG
RNA polymerase II subunit A	>B_5341	GTGATAATCACATCAACAATACCACCTTCTGTCCCAAGGCTGCCTTTATCACCCCGTGATACATGATCCAAGCGTGGCATTCCAGGGAGCCACTCTTGGAAGCGCTCCGGTCCCCATTTA
RNA polymerase II subunit A	>B_30076_dd0	GATGCCGTTGTGGACGATCTCATGAATAAAGGATCGCTCCTCAACCGACCCGTCCATGTATTCAATGTCGATATTAAAGATAACCACGAGGAAGCTCTGGTCGGAGGAAAGGCCATTCTC
RNA polymerase II subunit A	>B_6702	GATGCCGTTGTTGACGATCTCATGAATAAAGGATCGCTCCTCAACCGACCCGTCCATGTATTCAATGTCGATATTAAAGATAACCACGAGGAAGCTCTAGTCGGAGGGAAGGCCATTCTC
RNA polymerase II subunit A	>B_22556	GATGTCAACCACGCCTCCCTCTGTCCCCAGGGCACCTTTATCGCCCTTGGAGACGTGGTCAACGCGCGGCACACCGGGCACCCAGTCCTGGAACCGCTCCGGACCCCATTTCAGGTTCCG
RNA polymerase II subunit A	>B_28122	GACATCGACCACGCCTCCCTCGGTGCCCAGGGCGCCTTTGTCACCCTTTGAGACGTGATCCACCCGGGGCATGCCGGGCACCCAGTCCTGGAATCGCTCCGGGCCCCATTTCAGGTTCCG
RNA polymerase II subunit A	>B_29802	GACGGCAGCCTCGTTGAGCCGATTAGCTAGTTCGAGAATGGCCTTTCCTCCGACTAGGGCTTCTTCGTGGTTATCTTTAATATCGACATTGAATACATGGACGGGTCGGTTGAGGAGCGA
RNA polymerase II subunit A	>B_29938	GATGCTGTTGTCGACGATCTCATGAATAAAGGATCGCTCCTCAACCGACCCGTCCATGTTTTCAATGTTGATATCAAAGATAACCACGAGGAAGCCCTGGTCGGAGGAAAGGCCATTCTC
RNA polymerase II subunit A	>B_22548	GGCGGCGGCGGTGTTGAGTCTATTGGCTAATTCAAGGATAGCTTTGCCTCCTACCAGAGCCTCCTCGTGATTGTCTTTGATGTCGACATTGAATACATGGACGGGCCGGTTGAGTTGAGA
RNA polymerase II subunit A	>B_21205	GCGGCAGCCAACTTCCCTGTCATCTCATTTGGCACGGGTTCTCTGGTGCGTCTGCCAGGAGCTTCCATGAACACCCCCAACGTATACCACTTCAACAAGACCTCATACGATAGCATGTAT
RNA polymerase II subunit A	>B_22295	ATTCCAGTATAGCCTTTCCACCTACAAGGGCCTCCTCGTGGTTATCCTTGATATCCACATTGAACACATGCACAGGACGGTTCAGAGAGGAGCCTTTGTTCATGAGGTCGTCAACGACGG--
RNA polymerase II subunit A	>B_1681	CGGGTCCGGCCATCGACAAGCCCAACGTCTATCGCTTTGGTACCCCGTACGATGACATCTACAGAGACCTCGAGTCTCAGGACCCTCAGTTATACACTCGTAATGGTATCCTGCCCATGT
RNA polymerase II subunit A	>B_3293	CCAAAGCGATAGACGTTGGGCTTGTCGATGGCCGGACCCGGCAAACGGACAGCAGAACCTGTTCCGGCGGAGACGACTCGGAAGGAATTTTTGCTGTGATACATAAATCGCTGTCCATCG
RNA polymerase II subunit A	>B_6845_dd0	CGGGTCCGGCTATCGACAAGCCCAACGTCTATCGCTTTGGTACCCCATACGATGACATATACAGAGACCTCGAGTCTCAGGACCCACAGTTATATACTCGTAATGGTATCCTGCCCATGC
RNA polymerase II subunit A	>B_12422	CGATCTGTTGTCGCAGTCTGCAGATAGGTACAAGTCGAACGGGTTGTTGGGGATGCTGGACCGTAACAGGAAACTTAAGAAGGCGCCCGAGAAGTGGCAGAATAACAGCGGGAACGTGTT
RNA polymerase II subunit A	>B_11832	CACAGACATCATCTCGGATCTGAATTCGAAAGATCCGCGTCTGTACTGGGCCAACGGTCTTATGACCATGCTGAATCGAAACAAAGACGTCAAACGCGCACCGGAGCGTTGGCAGGAAAC
RNA polymerase II subunit A	>B_13918	TTCAGCCGTCCGACTCCCTGGGCCCGCTATTGACAAACCCAACGTCTATCGTTTTGGTACCCCCTACGACGATATATATCGGGACCTCGAGTCGAAAGATCCTATACTGTACAGTCGGAA
RNA polymerase II subunit A	>B_6101_dd0	CTCAGGGGCTGATTTAATGTGCCGATTACGATCCAACATCGGCAAGAGCCCATTGGCTTCATAGAGTCGCGAATCCTTCTTCATCAAATCCTGGAACATGGTCTCATACGGTGTACCAAA
RNA polymerase II subunit A	>B_7258	TACAGCCAATGGAATCTTATCAATGTTAGACCGAAACCGACGAATCAAAAGATCACCCGAAAGATGGCAAGAAGGCATCTCAGGTTTAGCCGATATCATCATCACATGTGAAGAAAGATG
RNA polymerase II subunit A	>B_7844	TTTCATCGCTATAAGTCTTTTCCCCTCCTCCCCTCTTCTCCACTGGTCCAGCACCAACTCTTGGCAATCCTACATTCCAATCCTGCCATCTCTCTGGACTTTTCTTGATCTTTCGATTCC
RNA polymerase II subunit A	>B_13692	AATATCGCCTTGCCCGCAGCGACCGCCTCTTCGTGATTATCCTTGATCTCGACATTGATCACGTGTACTGGCCTGTTGAGCTCGCCGCCTCTCCCGAAAAGGTCCTCGCACACCGCGTCG
RNA polymerase II subunit A	>B_17729	GTCGTGATTACCTGTGAAGAAAGATGTTTCGATGCGGTGTGCGAAGATCTGATGAGCCGTGGCGGCCAACTCAATAAAATTGTGCATGTTTTCAATATCAACATCCGAGACGACAACGAA
RNA polymerase II subunit A	>B_208	CCTCGCACACAGAGTCGAAACACCTTTCTTCACAGGTAAAAACGAAATCAAAAACCTTTCTCCCATCGTGCCATTTCTCAGGAGCTTTTTTTAACTTCCTGTTACGATCTAACATTTCTA
RNA polymerase II subunit A	>B_4617	GCCTGGACCATCCATCACTCAGCCCAACGTGTATCACTTCAACAAGACATCCTACGACAGTATTTACCGGGAGCTTCAGTCCAAGGATCCCAAGCTGTACGTGCAAAATGGTGTGCTCAA
RNA polymerase II subunit A	>B_4868	GCCTGGACCATCCATCACTCAGCCTAATGTGTACCACTTCAACAAGACATCCTACGACAGTATTTACCGGGAGCTTCAGTCCAAGGACCCCAAGCTGTACGTACAAAATGGCGTACTCAA
RNA polymerase II subunit A	>B_28453	GCAAACGGTCTCCTGCAGATGCTAGACAGAAATCGACAGCTGAAACTGGCTCCCGAGCGTTGGCAAGAAAGCAAAACAGTTGCGGACATCGTAATCACGTGCGAAGAACGTTGTTTCGAC
RNA polymerase II subunit A	>B_4187	ATCTCTTTCGTCGAGGCGAAAAACAAAACTATCCCGTTTTTTTAATTAATGTGGACATCAAAGACAATCATGAAGAAGCGTCCGTCGGCGGGAAAGCCATTCTTGCGTTAGTCGAAAAGC
RNA polymerase II subunit A	>B_29342	GACAGGCAGTATTTTCTGACGCGATGTAGTAGGAACACGTACAGTGTCTTGTCCTTCGACTCTAGATCTCTGTATATGGATTCGTATGGGGTTCCAAATGGATAGACGTTTGGTTTGTCT
RNA polymerase II subunit A	>B_2172	TCGCAGACAGCATCAAAGCACCGCTCCTCGCAAGTGATCACCACGTCGGCCATGGTTCTTCCCTCCTGCCAGCGCTCAGGTGCTAACTTGACATTGCGATTGCGATCAAGCATCTGGAGC--
RNA polymerase II subunit A	>B_31842	TCGATCACGGCGTCCCAGCAGCGCTCCTCGCAGGTGATGACGACGTCGACGACGCCGCCCTCGACGCCGACGCTGCCGCGGTCCTCGGCGTGGGTGAGGCGCGGCATGCCGACCTGCCAG
RNA polymerase II subunit A	>B_32695	TCGATGACGGCGTCCCAGCAGCGCTCCTCGCAGGTGATGACGATGTCGACGACGCCGCCCTCGGTGCCCACGCTGCCGCGGTCCTCGGTGTGCTGCAGGCGCGGCATGCCGACCTGCCAG
RNA polymerase II subunit A	>B_32761	CCGAGGGCGGCGTCGTCGACATCGTCATCACCTGCGAGGAGCGCTGCTGGGACGCCGTCATCGATGACCTCATGAACCGCGGCAGCCCGCTCAACCGCCCCGTGCACGTCATCAACGTCG
RNA polymerase II subunit A	>B_32118	TCGACGACGGCGTCCCAGCAGCGCTCCTCGCAGGTGACGACGACGTCGACGACGCCGCCCTCGACGCCGACGCTGCCGCGGTCGTCGGCGTGCTGGAGGCGCGGCATGCCGACCTGCCAG
RNA polymerase II subunit A	>B_23337	ATGTATCTATGACATGCATTGTTAGCGGTGTCTAGCTGTTTGCAGGCCATGAATGTCGGACGAACAAATTTGGATCCTTTGATTCCAAATCCTTGTAGATAGCGTCATAAGGTGTACCGA
RNA polymerase II subunit A	>B_19398	TGTATCGGGCCAATGGGCTATTGAATATGTTGGAGCGCAATCGAGGTGTCAAGTGGGGGCCCGAACGATGGCAGGACTGGCGAATCGGTGTGCCTCGACTGAATCACCAGCAGGACAGGG
RNA polymerase II subunit A	>B_25724	TTGTGAAGGTACGCACTGCCGCGCCATGCGGCTTTCCCTCGAGCTTTGGTCCGCCTGCTGACTCTCTTTGATGAACTCGCTCGCAGATCTACTTAATCGAGGCGGAGAGCTGAATCGCAG
RNA polymerase II subunit A	>B_4452_dd0	CATTGAAGTAGTCGTTCAACAGGTCTGCTAATTTTAAGATTGCCTTTGAACCAGTTTTTGCGTTTTCATTATCATCTTTAATATCGATGTTTATTACATGGACTAGTTTATTTTGTTTAC
RNA polymerase II subunit A	>B_324_dd0	AGCAGACTGGCTCAGCAGGTCGTTGTATATATCGTTGTAAGGCGTGCCGAACGGGTACACGTTGGGCTTATCAAAGGACAAACCGGGTAGACGCACAGCAGAGCCGGTACCATACGAGCT
RNA polymerase II subunit A	>B_8932	TTTGACTTTGTCTTTACTTGTGAGGAGAGATGTTTTGATTCTGTTTGTGAAGATTTAATGAATAGAGGTGGGATGCTGAATAAGATAGTTCATGTTATAAACGTCGATATCCGAGATGAT
RNA polymerase II subunit A	>B_33333	TTAGCTCGTACGGTACTGGTTCTGCAGTGAGACTTCCGGGTCTCTCTATAGATAAACCCAACGTATATGCCTTCGGTACGCCTTATAATGATATATATAATGATCTTCTCTCACAGTCGG
RNA polymerase II subunit A	>B_34840	ATTGAAGATCTTAACAACAAAGATCCCCGTCTATATTGGGCAAATGGACTAATGACAATGTTGAATAGGAACAAAGATGTCAAACGAGCACCTGAAAGATGGCAGGAAACAAAGTACACA
RNA polymerase II subunit A	>B_7133_dd0	GATTTCAAGACACCAGTGATGTATTTGACGTTATTTTTACCTGTGAGGAGCGGTGTTTTGATGCGGCTTGTGAGAGTAAGCAATCACTTGTTCATACCATTCTACACAATATAGTGATTG
RNA polymerase II subunit A	>B_11433	CTGGGTCTGCAGTCCGTCTTCCAGGTCTATCGATTGATAAGCCCAACGTATATTCTTTCGGCACACCATACAATGATATATATAATGATCTTTTAAGCCAATCTCAAACCCGTTATACGT
RNA polymerase II subunit A	>B_10926_dd0	CATCCTATGACAGCATGTTCAAGGAACTTGAGTCCAAGGACGCTCGTCTGTATAAGAATAATGGTATCCTGAATATGTTGAATCGTAATCGCGGGGTCAAATGGGGCCCGGAGCGCTGGC
RNA polymerase II subunit A	>B_32901	CCCCATTTGACGCCACGGTTACGGTTTAACATGTTAAGTATGCCGTTATTCCTATACAGCCGAGCATCCTTGGATTCAAGCTCCTTGAACATACTGTCATAAGAAGTTCTGTTAAAGTGA
RNA polymerase II subunit A	>B_22803	GCGCCCTTGTCCCCCTTGGCGACGTGGTCCACGCGCGGCAAGCCCGGCACCCAGTCCTGGAACCGCTCCGGCCCCCATTTCAGGTTGCGGTTCCGGTCCAGCATGTTCAGCAGCCCGTTG
RNA polymerase II subunit A	>B_26611	GCGAGGAGCGCTGCTGGGACGCCGTCGTCGACGACCTCATGGCCAAGGGCAGCCCGCTCAACCGGCCCGTGCATGTGTTCAACGTCGACATCAAGGATAACCATGAGGAGGCGCTGGTCG
RNA polymerase II subunit A	>B_26693	GCGCCTTTATCCCCCTTGGCGACGTGGTCCACGCGCGGCAGGCCCGGCACCCAGTCCTGGAACCGCTCCGGCCCCCATTTCAGGTTGCGGTTGCGGTCCAGCATGTTCAGCAGGCCGTTG
RNA polymerase II subunit A	>B_30859	CAAGTCGTCTAACACAGCGTCAAAGCACCGCTCCTCACATGTTATCACGACGTCCACGACTCCAGCCTCAGTGCCTGGGGCGCCTTGATCTTCAGTGTGATCCAGTCTCGGTTTGCCAGG
RNA polymerase II subunit A	>B_20043	CTCCTCGCACGTTACAACGACATCAACGACACCCGATTCCGTCCCCTGCGAACCTTTGTCTTCAGCATGATCCAGACGTGGTTTACCGGGCACCCAGTCTTGGAAGCGCTCAGGATAGCC
RNA polymerase II subunit A	>B_28798	TTTGGCACTGGCTCTCTTGTCCGACTCCCCGGTCCAACCATCACGCAGCCTAACGTCTATCACTTCAACAGCACCACCTACCGTGCTATTCATGATGAGCTCGCTCAGCAGAATACTGCC
RNA polymerase II subunit A	>B_14584	GATCGAAATAGAAAGATTAAATGGGGACCGGAACGGTTTCACGACTGGATTGTTGGCGCTGCCAGGATGGAGGCCTTGAATCGCGGAGACAAAGGCGCCGTGGGAACGGAGGGAGGTGTG
RNA polymerase II subunit A	>B_29367	TGTGTTGTGCTCCAGCCTAGGCACGCCAGGCTGCCAGTCTTGCCATCTCTCCGGGCCCCATTTGACGTCTCTATTCCGTCCCAACATGTTCAGAATACCATTTGCACGGTATAAGCGCGG
RNA polymerase II subunit A	>B_8473	CTTGCCACCCTTGTTGTGCAAATCTTCCAGCACAGCATCGAAGCAGCGTTCTTCGCAGGTGATGACAACATCCACAACACCGGCCTCGGTACCTTGCGAGCCCTTGTCTTCGGCGTGTTC
RNA polymerase II subunit A	>B_17518	CAGCATGGGCAAGAGCCCGTTGGCACGATAAAGGCGCGGGTCCTTGTTGAAGAGCTCGTTATACATCTGGTCGTACGAGGTCTTGTTGAAATTAAAGATGTTTGGCTGCGATATCGACGG
RNA polymerase II subunit A	>B_9343	TTTTATCCTTCTATTGCGATCAAGCATTTGCAGGAGTCCATTTGCTGTATATCTGCACGTATGATGATTTCTTCAATGCTGTGTTCGGTGCTGGTCAAAGAAAGCGTACAGTCGAGCGTC
RNA polymerase II subunit A	>B_11966_dd0	AACATGGGTAAAATGCCGTTGGCGCGGTATAAACGCTGGTCTTTGGCAGCCAACTCGTTGTACATGGCGGCGTAGGAGGTGCTGTTGAAGTGGTAGACGTTCGGTTGGGAGATGGACGGG
RNA polymerase II subunit A	>B_19463	TTCCTATCCAACATGTTGAGGATGCCGTTGTTCTTGTACAACCGGGCATCCTTGGTCTCGAGTTCCTTGTACATGCTATCGTAGGAGGTCTTGTTGAACTGGTAAACGTTTGGCTGCGTG
RNA polymerase II subunit A	>B_23765_dd0	TTATCCTTAATCTCAATGTTAATGACATGGACCGGTCGGTTGAAGTCTCCTCCTCTGGTCAGCAGATCTGCCCGAAAATTAGCCGACACGAAGAATGTAGAATGACCCGGGTACCGACCA
RNA polymerase II subunit A	>B_6474	TGGATTGTTGCAGATGCTGGACCGGAACAGGAGAATAAAGACAGCTCCGGAAAGATGGCAAGAGACAAGGACTGTCGCCGATGTGGTTATTACATGCGAAGAGCGATGTTTCGACGCAGT
RNA polymerase II subunit A	>B_6480	CGGGTTATTTCATCGGGTACAGGGTCAGCTGTTCGTCTACCCGGGCCCGCAATAGACAAGCCCAACATCTACTCGTTCGGAACGCCTTACAACACGATCTATGAAGAACTTAGCTCCAAA--
RNA polymerase II subunit A	>B_31384	CAGTTCTTGGTGGATGGCGCGGTAGGTGGTGCTGTTGAAGTGGTAGACGTTGGGACGGTCGATGGTGGGACCGGGGAGGCGGACGAGGGAGCCGGTGCCGAAAGAGATGGTGGGGAGGTT
RNA polymerase II subunit A	>B_1000_dd8	CGAGGCTAATGGGTTGATATCAATGTTGGACAGGAACAGGCATGTGAAGAAAGCACCCGAAAAGTGGCACAACAATGCAAATGCTGGAAAGTTTGACCTTGTCATTACATGCGAAGAGAG
RNA polymerase II subunit A	>B_18849	GCTGGTTATAATGTTAGGTCATTTGGTACTGGTTCAGCAGTAAGGTTACCGGGACCTCTGATTGACAAGCCAAATGTATATGAATTCGGGACCCCTTACGAAGATATTTATCGTGATTTG
RNA polymerase II subunit A	>B_4079	GTCGTCTCGGATTTCGACATTAATAACGTGAACAACCCTCTTCAATTCCATTTTCTGATCTCTATTGGACATTCGGAACATCAAATCCTCCATAACACTATCAAAGCACCGTTCTTCGCA
RNA polymerase II subunit A	>B_15674	AGAGGTGGCAGGACTGGCCGATTGGCTTCCCAAGACTTCAACACTCGAATGACAAGGGAAGCGAAGGCACAGAGGGTGGCATCGTAGACGTTGTCTTTACCTGTGAGGAGAGATGTTGGG
RNA polymerase II subunit A	>B_32231	ACCTGCTCTCCCGCGGCTCCCCGCTCAACAGGCCGGTCCACGTCATCAACGTCGACATCAAGGACAACCACGAGGAGGCCCACGTCGGCGGCAAGGGCATCCTCGACCTGGCCAACTCGC
RNA polymerase II subunit A	>B_32236	AGCACGCCAAGGACCGCGGCAGCGAGGGCACCGAGGGCGGGCTCGTCGACGTCGTCATCACCTGCGAGGAGCGCTGCTGGGACGCCGTCGTCGACGACCTGCTCTCCCGCGGCTCCCCGC
RNA polymerase II subunit A	>B_13288	GAGTTGAGGTCTGAGATGATGTCCGTGTAGGCAGTTCCGAAGGGATAGATATTGGGAAGGTTGATCTTGGGTCCCGGAAGACGGACTGCGGATCCGGTGCCGGCGGAGGTGACGTTGAAT
RNA polymerase II subunit A	>B_3518	TTGTTCACGAGTCTATACATTAAGTCGTCAATCACAGAGTCAAAACAACGCTCCTCACACGTTATAACCAAGTCAAACTTACCAGCATAAGCATTGGCGTGCCATTTCTCTGGAGCTCGT
RNA polymerase II subunit A	>B_7323	CTGGCAAGTTTGACTTGGTGATAACTTGTGAAGAAAGATGTTTCGACAGCGTCATGGATGATCTTATGTTCCGTATGTACAGCAGAAATGACGAATCCGATGTAAAGCAGATTGTCCATG
RNA polymerase II subunit A	>B_21359	GTGCTCCGGCCAGTGCGCTTTTGTGCTCATCGCGAATCTCGACGTTGAAACAATGCACAGCCTGCTGCGTCTGGCTTGGCTCGAAGTAGTTCCTGCTGAAAAAATCCTCCACGACCGAAT
RNA polymerase II subunit A	>B_6920_dd0	GTGCTCCGGCCAGTGCGCTTTTGTGCTCGTCGCGAATCTCGACGTTGAAACAATGCACCGGCTGTTGCGTCTGGCTTGGCTCGAAGTAGTTCCTGCTGAAAAAATCTTCTACCACCGAAT
RNA polymerase II subunit A	>B_24856	GTAGGAAGTTTTGTTGAATTGGTAGACATTGGGCTGGGAGATTGAGGGTCCCGGAAGACGGACTAGAGATCCTGTACCAAACGAAATGACGGGATAATTCGCTGCTGCAAGTCGGAGATG
RNA polymerase II subunit A	>B_9534_dd0	CCCGGCTGAATTCCCCACCGCGTGCCAAAAGGTCTGTTTTGGAATGAGTTGCGAGCGAACGCACAGTAAGGTTTGCCCACCGTCACACACAGCATCAAAGCAGCGCTCCTCGCATGTAAT
RNA polymerase II subunit A	>B_25512_dd0	AGATAAAGAAGGCACCAGAGCGTTGGCCATATTATAACCAACCTCCACAAAAACTACCAGAAGAGGAACACGAGGGGTTCAAGGGTGAGCTAGATTTTGAAATAGTGATCACATGTGAAG
RNA polymerase II subunit A	>B_31674	CCACGACAGCATCAAAGCATCTTTCCTCACATGTAATTACCACCTGAAAGTCCAGCTCATTCTCAAAACCAGGATGTTCCTCTGTGTCCAACATCTGCGAAGGCTGATTCAAATACGGCC
RNA polymerase II subunit A	>B_13576	CGCACACGCACGCTCTCTGCGAGCAGATCTATTGAACCGCGGCGGAGAGATGAATCGACCCGTCCACGTCATCAATGTCGAGATCAAGGACAACCACGAAGAGGCCCTCGTCGCGGGCAA
RNA polymerase II subunit A	>B_13616	GGTCGCGTAGGAGGTGGTGTTGAAAGGGTAGACCTGGGGTTGGGAGATTGAGGGGCCTGGGAGCCGAACGAGGGAACCGGTTCCGAAGGAGATCACCGGGTTGGAGGAGAGGGAGAGCCG
RNA polymerase II subunit A	>B_18409	ACGTGCCTATCCACTTACATCAGACCTGCTGAGCCGACGGCACGAACTCAATCGACCTGTGCATGTCATCAATGTCGAAATCAAAGACAACCATGAAGAGGCACAAAAAGCCGCCAAAGC
RNA polymerase II subunit A	>B_13599	ACCATTTGAGCCAGTTGTAATATAGCACGACCGCCAAGCATTGCATCTTCATGATTGTCCTTAATATCAATGTTTATAATATGAACAGGCCTATTCTTATGCTCTCCTCTATCTGTTAGA
RNA polymerase II subunit A	>B_19797	AAGATTTATCCAACCGTGGCCAGTCTCTCAACAAAAGTACACATGTAATGAATGTCGAAATCAAGGATAATCATGAAGATGCTACCTTGGGCGGCAGAGCTATCTTACAGTTGGCTCAAA
RNA polymerase II subunit A	>B_24016	GCTAGTTGCAATATAGCTCGACCACCTAATAAGGCATCTTCGTGGTTATCTTTAATTTCGACATTGATCACATGTGTACTCTGATTAAGATTCTGTCCTCGATTGACTAGATCTGTCAAG
RNA polymerase II subunit A	>B_9637	ACTATCTAAATCCCTGTAGATCACATCGTACGGAGTACCAAAACGATAAACGTTTGGTTTATCAATCGCTGGTCCTGGTAATCTGACGGCGGAACCTGTACCTGCCGATATGACTCTGAA
RNA polymerase II subunit A	>B_30490	CCAGGCACCCAGTCTTGGAAGCGCTCTGGGAAGCCTTTGATGGCGAGGTTGCGGCCAAGCATGTTCAGCAGGCCGTTGTGGGTGTAGAGGGCAGTATTCTGCTGGGCGAGTTCATCGTGT
RNA polymerase II subunit A	>B_12284	ATTTGGAGTAAGCCGTTGGCAGTGTACCTGTGGCAGATATCACGGGTTATGAGAATGCGAACGTCGATCCAAGCTTACAATCGAGGATCCTTTGCATTCAATTCTTCATATATTTGGTTG
RNA polymerase II subunit A	>B_12182	AACATGTACGACGAACTCCTCGCGAAAGACAAACGCCTCTACAACGCCAACGGCATCTTACCCATGCTCGAGCGAAACAAAAACGTAAAATGGGGACCGGAACGCTGGCAGGATTGGAAA
RNA polymerase II subunit A	>B_15140_dd0	ATGTTGCGGTTGCGGTCCAGCATGTTGAGGATTCCGTTGTTGCGGTATAGCCGTGCGTCTTGCGCTTGCAGCTCGTCGTGCATTTTGGTGTATGAGGTTGTGTTGAAGTTGTAGACTTGC
RNA polymerase II subunit A	>B_16978_dd1	CAAGCTCAAATTCTGCACAGTATGCGCCTCGAATAACAACAGAAGCATGGAAGCGCATTTGCGACTGTCGACCTCAGATCATAAATACCCCGTAATTTCTTTCGGTACGGGTTCGTACGT
RNA polymerase II subunit A	>B_24383	CCTCCGACGAGGGCCTCCTCGTGGTTATCCTTGATGTCGACGTTGAACACGTGGACGGGGCGGTTCAGGGTCGAGCCCTTGTTCATGAGGTCGTCGACGACGGCGTCCCAGCACCGCTCC
RNA polymerase II subunit A	>B_24718	CCACCCACCAGCGCCTCCTCGTGGTTATCCTTGATGTCGACGTTGAAGACATGCACGGGGCGGTTCAGCGACGAGCCCTTGTTCATGAGGTCGTCGACGACGGCGTCCCAGCAGCGTTCC
RNA polymerase II subunit A	>B_18531	CGTCCGCCTCCCTGGTCCGTCAATATCGCAGCCACAAGTCTACACGTTCAACAATACTTCTTACAACAAGATGTTTGAGGAGCTGCAGGCACAAGACGAGAGGCTATACAAGAACAATGG--
RNA polymerase II subunit A	>B_10000_dd5	CCTGGGCCCCAGTGATTGCATCCGATGGCGTATCCTTGATGTCAAAATTCACCATGAAGAAAAACCTTGTGCAAGAAGGACTGTCGACATAATGCTCAAATATGCTGGTAAACACTCTTT
RNA polymerase II subunit A	>B_10050_dd0	CCTGAGCTCCAGTAATTGCATCCGATGGTGTGTCCTTGATGTCAAAGTTCACCATAAAGAAGGACTTTGTACAAGAAGACCCATCAGCGTAGTGTTCAAATATACTGGTAAACACCCTTT
RNA polymerase II subunit A	>B_2726	CCTGCGCCCCTGTGATGGCATCCGACGGTGTGTCCTTAATATCGAAGTTCACCATGAAAAAGTGTTTTGTGCACGAAGGCGTATCTACATAGTACTCAAATATGCTGGTAAACACCCTCT
RNA polymerase II subunit A	>B_29159_dd0	ATCGTGATCACGTGCGAGGAGAGGTGCTTTGATGCCGTGTGCGAGGATCTATTCAACCGGGGCGGCGAGCTGAACCGACCGGTGCATGTGATCAATGTCGAGATCAAGGACAATCACGAA
RNA polymerase II subunit A	>B_1355	CATTAAATCTTCACAAACAGCATCAAAACATCTTTCTTCACAGGTGAAGACAACATCAAAAAGTTCATGATTATCTTGCCATTTTTCTGGTGCCTTTTTCAATTTTCTATTACGATCCAA
RNA polymerase II subunit A	>B_8699	TTTAGCATTGATAGTAAACCATTTGCCTTATATCTTTCCGACGATTGCGATAATAAATCATTATATATGTCATTATATGGGGTACCAAATGCATATACATTTGGTTTATCTATAGAGAGA
RNA polymerase II subunit A	>B_1732	TAGTACTCAAATATGCTGGTAAACACCCTTTCCTCGCACGTTATCACCAGGTCAAAGTCCTCGCTCCTCTGGAAGAAGTTCTCCGGTCTTTCCTTTACACCCATGTTCCTTTCCAATAGA
RNA polymerase II subunit A	>B_28529	ACGACGTCATCTACAAGGACCTCGAGTCCAAGGACCCAAAGCTCTACACTGCCAACGGCCTGTTGCCAATGCTTGACCGCAACCGCAAGGTGAAGCTGGCCCCGCAGAAGTGGCAAGAGA
RNA polymerase II subunit A	>B_13149_dd0	CCTCTTCATGATTATCCTTAATCTCAACATTAACTACGTGTACAGGCCTATTGAAGTATGCCTCCCGATTCAATAGATCATCACAAACAGCCTCCCAACACCTCTCTTCGCATGTAATTA
RNA polymerase II subunit A	>B_15284	TGTGGCGCCTTCTTGAGCCTCCTATTGCGGTCAATCATCGGCAATATGCCATTGGCATTGTATAGCTTGGGATCTTTCTTGAGCAGGTCCTGGTAGATGTACTCGTACTCTGTTCCAAAG
RNA polymerase II subunit A	>B_17972	ATGAATCAAAATAGAAGTATGGAAGCGCATAAAATTTTAAAAGATGCAGGTTATAAAATAGATTCTTATGGTACAAATCAACATATAAAAATACCAGGAGAATCTCTAGAAACACCAAAT
RNA polymerase II subunit A	>B_25668	AAGCATCTCTCTTCACAGGTGATAACCACATCAGCAGTGCCCCTTCCCTCGTGCCATCTTTCCGGCGCCCTCTTGATCTTCCTATTGCGGTCAAGCATGGGCAAGATCCCATTCAGTGTA
RNA polymerase II subunit A	>B_2934_dd0	TCTTGGAACACCAACTTGCCAATCTTGCCATCTCTCTGGCCCCCATTTTACTGATCTATTTCGTCCAAGCATATTCAAAATACCATTAGCCCGGTAGAGACGCGGATCCTTAGATTCGAG
RNA polymerase II subunit A	>B_33645	TCGTATGATAGCATGTATAAAGAACTCGAATCTAAAGATCCGCGTCTCTATCGCGCGAATGGTATCTTGAATATGCTTGGGCGGAATAGATCAGTAAAATGGGGGCCAGAGAGATGGCAA
RNA polymerase II subunit A	>B_5942	CCCGCCAATGTGGGCTTCCTCGTGGTTATCCTTGATATCAACGTTAATCACGTGTACCGGCCGGTTCAACGGTGAGCCGCGATTGAGGAGATCGTCAATAACGGCATCCCAACATCGCTC
RNA polymerase II subunit A	>B_5943	TGGCCCTATAGCGCCTCGCTCTTCTGCGGCGGCGGCATTGAGAGAGTTGGCGAGATCAAGGATGCCCTGCCCGCCAATGTGGGCTTCCTCGTGGTTATCCTTGATATCAACGTTAATCAC
RNA polymerase II subunit A	>B_6027	CCCACCGACGGCAGCCTCCTCGTGGTTATCTTTGATGTCAATGTTGATCACATGTACCGGGCGATTCAACGGAGAGCCACGGTTTAGAAGATCGTCAATGACGGCATCCCAGCACCGCTC
RNA polymerase II subunit A	>B_6028_dd0	CGGGCCTATCGCGCCTCGCTCCTCTTCGGCAGCAGCATTGAGAGAGTTGGCAAGATCGAGGATGCCCTGCCCACCGACGGCAGCCTCCTCGTGGTTATCTTTGATGTCAATGTTGATCAC
RNA polymerase II subunit A	>B_1588	ACTTGATGAACAGGGGAGGTCAGCTCAACAAGATTGTCCACGTGATCAACTTGGACATACGCGACGACAATGAGAATGCCAAGATAGGCGGTCGCGCAATGCTAGAGCTGGTTAAGGCTC
RNA polymerase II subunit A	>B_33205	CAACCTGAAGGTCAAATGGGGTCCTGAAAGATGGCAGGATTGGCCAATTGGGAAGCCGCGACTAGATCAGCAGAGGGAAGACAAAGGCAGCAGAGGCGCAGAGGGAGGCGTAGTGGACGT
RNA polymerase II subunit A	>B_19068	ATGGAAGGGCCTGGAAGTCGGACTAGAGATCCTGTGCCGAACGAGATGACTGGGTAATTTGCGGCTGCAAGACGCAGATGCGATTCCATAGATCTGTGTTTAGATACGATCAGCTTGCTG
RNA polymerase II subunit A	>B_33488	CGTGATTGTCCTTGATCTCGACGTTGATAACATGCACTGGTCTGTTAAATTCGCCTCCTCGGGCTAATAGATCTACGCTGTGCGTTTGTTCGATGTTTGGCAGAAGGAATGGCCGCTACT
RNA polymerase II subunit A	>B_18671	TCGTAGCACCTCTCCTCGCACGTGATGACGACGTCGGCGACCTGCGAGCTCTCCTGCCACCGCTCGGGCGCCTGCTTGATGCGGCGGTTACGGTCGAGCATGTTGAGCAGGCCGTTGGCC
RNA polymerase II subunit A	>B_19959	GAGGCCGGCGTAGTCGACGTCGTCATCACCTGCGAGGAGCGCTGCTTCGATGCCGTGCTCGAGGATCTGCACAACAAGGGCGGCCGGATGAACCGCCCGGTGCACGTCTTCAATGTCGAC
RNA polymerase II subunit A	>B_31461	GATGACGACGTCGGCGACGCCGGCCTCGGTGCCTGCGTAGCCCTGGTCGGATTCGTGCTCGAGGCGCGGTTTGCCGGGGACCCAGTCTTGAAAGCGCTCGGGGAAGGACTTGATGTTGAG
RNA polymerase II subunit A	>B_15345	CATCTACAACTTCAACAACACATCCTACGACAGTATGTATCGCGAGCTCGAAAGCAAAGACGCTCGCCTATACCGCGCCAATGGCATTCTGCCTATGCTAGACCGCAACAGAAACATCAA
RNA polymerase II subunit A	>B_15346	TGTGCACGTCTTCAACGTTGACATTAAGGATAATCACGAAGAAGCGCTGGTAGGAGGAAGAGCAATTCTGGAGCTTGCAGATGAGTTGAACGCTGCTGCACAAGACGAAAGAAAGATACA
RNA polymerase II subunit A	>B_15441	CATCTACAACTTCAACAACACCTCATACGACAGCATGTACCGCGAGCTTGAAGGCAAAGACGCTCGTCTCTACCGCGCAAACGGTATCCTACCCATGCTCGATCGCAACAGAAACATCAA
RNA polymerase II subunit A	>B_15462	TGTCCACGTCTTCAACGTCGATATTAAGGATAATCACGAAGAATCTTTGGTCGGCGGCAGGGCTATTCTTGAGCTTGCTGATGAGCTGAATGCTGCTGCACAAGACGAGAGGAAGATCCA
RNA polymerase II subunit A	>B_15584_dd0	ATCCTTAATATCAACGTTGAAGACATGGACAGGTCTGTTGAGCGGGCTTCCTCTTGACAGCAAATCGTCAACAACGGCTTCCCAGCAGCGGTCTTCGCAGGTTATGACGATATCGACTGT--
RNA polymerase II subunit A	>B_12846	GGATCGCAACCGTGGCATCAAATGGGGTCCCGAGCGGTTCCACGACTGGATTGTTGGTGCGAGTAGGCTCGAGCCACTGAATCGTGGCGACAAGGGCGCAGATGGGACAGAGGGAGGCGT
RNA polymerase II subunit A	>B_17882	ATGCCAAGGATCAGAGACTCTATCGCAACAATGGACTCCTCAACATGCTCGAGCGAAACAAGAATCTTAAATGGGGCCCCGAGAGATTTCAGGACTGGGTACCTGGTATGCCTCGCGTCG
RNA polymerase II subunit A	>B_11223	TCCGTTCCGACAGCACCCTTGTCACCCTTGGAGAGATGGTCGACGCGCGGAACACCAGGCACCCAGTCCTGGAACCGCTCGGGCCCCCACTTCAGCTGGCGATTGCGGTCGAGCATGTTC
RNA polymerase II subunit A	>B_33978	ACGGCATCCTGAACATGCTCGACCGCAACCGCCAGCTGAAGTGGGGGCCCGAGCGGTTCCAGGACTGGGTCCCTGGCGTCCCGCGCATCGACAACCTCTCCAAGGGCGACAAGGGTGCGA
RNA polymerase II subunit A	>B_31895	CCTGTTCGCCAGATCAAGTATCCCTTTACTTCCGATCAAGGCTTCCTCATGGTTGTCCCTGATATCGACGTTAAAGACGTGAACGGGTCTGTTCAAAGGTGACCCTCGATTCATGAGATC
RNA polymerase II subunit A	>B_4978	TCTGTTAGCCAAATCCAGTATTCCTTTACTCCCGACTAACGCTTCTTCGTGGTTATCCCTGATATCGACGTTGAAAACGTGAACAGGCCTGTTCAGAGGGGAGCCACGATTCATGAGATC
RNA polymerase II subunit A	>B_5099	CCCTAGTTCGTCTGCCTGGGCCTTCTATCACACAACCAAACGTTTATAATTTTAATACCGTATCTTATTCGCAAATATATGATGAATTACAAGCGAAAGATCCAAGATTATACCGAAATA
RNA polymerase II subunit A	>B_5219_dd1	CCTGTTCGCCAAATCAAGTATCCCTTTACTTCCAACCAGGGCTTCCTCGTGGTTATCCCTGATGTCGACGTTAAAAACATGAACAGGCCTGTTCAAAGGTGCACCGCGATTCATAAGATC
RNA polymerase II subunit A	>B_5666	TCTGTTCGCCAAATCCAGTATTCCCTTACTTCCAACCAAGGCTTCCTCATGGTTATCTCTGATATCGACATTGAAAACGTGAACGGGCCTGTTCAAAGGAGAGCCACGGTTCATGAGATC
RNA polymerase II subunit A	>B_5677_dd0	CCATTTTACGCCCTTATTCCGTTCTAGCATGGGAAGAACTCCGTTATTTCGGTATAATCTTGGATCTTTCGCTTGTAATTCATCATATATTTGCGAATAGGATACGGTATTAAAATTATA
RNA polymerase II subunit A	>B_2062_dd0	TTTCGATGTTGATAACATGTACGGGGCGATTGTAGTCCCCACCTCTCGTCAATAGATCTATACTCGGCACCCGTAAGGATGAGAAGATTGCAATAGAGGATACCGCTCACCGTCGCAGAC
RNA polymerase II subunit A	>B_30374	CGCTCCGGGCCCCATTTGATCGACTTGTTGCGCTCCAGCATCGGGAGGAGGCCGTTCGCGCGGTACAGACGCGGGTCCTTGCTCGCTAGCTCGTCGTGGATTCGGGCGTAGGCGGTCTTG
RNA polymerase II subunit A	>B_8530	GTACATTTTGGTATAGGACGTCGTGTTGAAATTGTACACTTGCGGTTGCGAAATGGACGGACCGGGCAATCGAACGTACGACCCTGTGCCAAACGATATGACTGGATAGTGATGTTCCGA
RNA polymerase II subunit A	>B_13518	CGACCTCGTCAAGCAGGACCCACGGCTGTACGTGACAGCCGCCGCACCGCACCTCGGCCCAGCTCCGCACGTTCTGTGCCACGCTGACACCCGCTGCGACCGTCATGTTCTGATTTGCTT--
RNA polymerase II subunit A	>B_25010	GCCCTCGTTGATCTTTCTCTGTTTCTCCTTCTCTCTATACTCATGAATCATCTTGACCAATTTGACAATGCCTTTACCACCGATTTTGGCGTTCTCGTTATCGTCTTTAATGTCCACATT
RNA polymerase II subunit A	>B_25017	ACCACCGATTTTGGCGTTCTCGTTATCGTCTTTAATGTCCACATTGATCACATGGACTACCAGGCGAACGTCTTTCTCTTCAGCCTCTTCGGGCTTGTTGTTCATTCTCATCATGAGGTC
RNA polymerase II subunit A	>B_25084	CCAGGATTTGATATCACAGGACTATAGAAAGATGTATGAGGCAAACGGCTTAATATCCATGTTGGACAGAAACAGACAAGTCAAGAGGGCACCAGAAAAGTGGCACGCCAATGCAGCATC
RNA polymerase II subunit A	>B_25928	ATTGATCAGCCAAACGTGTACACCTTTGGCACGCCGTACGAGACGATGTATCAGGATTTGAAGGGCAAGGATACGGGCTTGTACACGCAGAATGGCATCCTGCCCATGCTTGATCGCAAT
RNA polymerase II subunit A	>B_9233_dd0	CTAAGTCGAGCATGGCCTTCCCAGCTATTAGAGCTTCCTCGTGGTTATCTTTGATTTCTACGTTGATGATATGAACGGGACGGTTGAACTCGCCGCCTCGAGACATCAGGTCTGCATAGA
RNA polymerase II subunit A	>B_13437	TCTACTCAATCGTGGATCGCCTTTGAATCGGCCAGTTCATGTCATCAACGTTGATATCAAGGATAACCACGAGGAGGCTCTTGTTGGCGGTAGAGGCATCTTAGATCTTGCTGACTCTTT
RNA polymerase II subunit A	>B_31176	ATGTCCACGTTGAACACATGCACCGGTCTATTGAGCGGGCTGCCCCTATTGAGTAGATCGTCAACGACAGCATCCCAGCATCGTTCCTCGCACGTAATCACGACGTCAACAACGCCGCCC
RNA polymerase II subunit A	>B_9493	GCATACGAGACTACGAGCATCACAGAGTCACTTACCATCGCACACTGCATCGTAACATCGCTCTTCACAAGTGATGACTACATCCGCTACGTTTCTGCTTTCCTGCCATCGCTCGGGAGC
RNA polymerase II subunit A	>B_10239	TGATTATCCCTGATATCAACGTTAAACACATGCACCGGCCGATTGAGCGGGCTACCCCTGTTCAACAGATCATCCACAACAGCATCCCAGCACCGCTCCTCGCACGTAATGACCACGTCC
RNA polymerase II subunit A	>B_12957_dd0	ATAATTTCAACACAACTAGTTACACCAAGATGTACGAGGAGCTTAATGCGCAGGATGCGCGGCTGTACAGGAACAATGGCATCTTGAATATGCTCGATCGGAACCGCAAGATCAAGTGGG
RNA polymerase II subunit A	>B_26344	GAGGGCGGCGTGGTGGATGTGATCATCACGTGCGAGGAGCGCTGCTGGGACGCGGTCGTCGACGATCTCATGAACAAGGGGTCACCGTTGAATCGGCCCGTGCATGTCTTTAATGTCGAT
RNA polymerase II subunit A	>B_21534	CAAAACTCGTTCCGAGTGATATCGGCGGGCACTGGTTCCGCCGTCCGTCTCCCCGGCCCTTCCATCGACCGTCCCAACGTTTACCGCTTTGGTACTCCCTACGACACAATCTACAATGAC
RNA polymerase II subunit A	>B_21695	CAAACACCTTCACAGACGGCATCGAAGCACCGCTCCTCACACGTTATCACCACATCCGCCCCCACCCTCCTAAGCTCCTGCCATTTCTCTGGTGCCCTCTTCACCTTTCTATTCCGGTCC
RNA polymerase II subunit A	>B_23643	AGTTGTAATTGTTTGGTCGGTCGATGGATGGACCGGGTAGACGCACTGCACTGCCTGTGCCATAGGAGCAGACGTTGTAGCCGGCGTCTTTCAGGACTTTATGGGCTTGCATGGAGCGGT
RNA polymerase II subunit A	>B_29599	TACAACTTACGACATGGTTGCGATAAGAGATCATTGTAGATGGTTTCGTAGGGAGTGCCGAAGTCGTACACATTGGGTTTGTTGATCGACGGACCGGGTAACCTCACCGCCGACCCCGTG
RNA polymerase II subunit A	>B_31753	GGTCCAGGAAGCCTTACAGCAGACCCTGTACCATATGATCTCACCAGATATCCGTGTTCCTTCAACACTTTGTGAGCTTCCATGGATCTGTTATTGTTAGAAGCACAAACTGTGCAAAAT
RNA polymerase II subunit A	>B_6915	AGTGGAGAGTATAACCGCCCGATCCACATTATCAACATTGAGATCAAAGATAATCCCGAAGAAGCTCATATTGCCGGACAATCCATACTGGAGCTTGCCCGAGCGGTAAGTTTGCCACCT
RNA polymerase II subunit A	>B_29480	CGTCCAGCGGTCAGACTTACAGCTGTGGCCAGTTCCAAGATGGATTGACCGGCGATGAGTGCTTCTTCTGGATTATCTTTGATATCGAGATTGATGATGTGAATTGGCCGATTATATTCT
RNA polymerase II subunit A	>B_7868	GAAATCTCTCGCCTCATCTGCAGCTTTATCTTTCTCTTCCTTAGCAGCAGCAGTTAACATTTTCGCCAATTCCAAAATACCCTTTCCACCGACCGCTGCTTCTTCGTGGTTGTCTTTAAT
RNA polymerase II subunit A	>B_16847	CGACTATCAACCTCGGACCATCAATACCCGGTTATCTCATTCGGCACAGGATCGTACGTCCGATTGCCTGGGCCTTCAATATCCCAGCCACAGGTCTACAATTTCAACACCACGTCCTAC
RNA polymerase II subunit A	>B_19839_dd0	ACCGTGTGTGCATCGAATAACAATCGTTCTATGGAGGCTCATAAGCTCCTTAAAGAGAATGGATTCAAAGTCTCGTCGTTTGGCACGGGTTCAGCAGTCAGGTTGCCTGGTGCTAGTATA
RNA polymerase II subunit A	>B_33617	CTGCTGCTGCAAGATCTAATATGGCCTTTCCCGCAATCAACGCCTCTTCGTGGTTATCCTTGATCTCCAAATTGATTATATGAACTGGTCGATTGAATTCTCCGCCTCGGGCGAGTAAAT
RNA polymerase II subunit A	>B_25606	TTCCAGATCGCGATACATCGTGTCGTACGGCGTGCCGAACGTGTAGATGTTGGGCTTATCGATGCTCGGACCTGGTAACCGCACAGCCGAGCCCGTGCCCGCAGATGTGACTCGCAGCCC
RNA polymerase II subunit A	>B_5805	AAGAAGCCCTCGTTGGTGGGAAAGGCATTCTGGAACTCGCCAATATGCTATCTGAAGCTGCTAGAGAGGAGCGGGAAAAGGCAGGTCCGAACTTTGTCCGTGAGACAGTCGACGGGAAGG
RNA polymerase II subunit A	>B_19394	CTCAATTACCCCGTTCATGTCTTCAATGTCGATATCAAGGATAACCATGAAGAGGCATTGACTGGTGGAAAGGCGATTCTTGATCTGGCCAATCGTCTGAACGAGGCTGCTGTTGCGGAA
RNA polymerase II subunit A	>B_22090	CTACCTGGTCCCAGTATATCCCAGCCAAACGTCTACGCTTTCAACAACACCACCTATGACGCCATGTATCGCGAACTCGAGGGCAAAGATGCTCGACTGTACCGCGCCAACGGTATCCTC
RNA polymerase II subunit A	>B_32330	GTCGTAGGTTGTGTTATTGAAGGCGTAGACGTTCGGCTGGGATATGCTCGGACCCGGGAGACGCACGAGGGAGCCGGTGCCGAAGGAGATGACGGGGTATTGAGCGGTTGAGAGTTGCAG
RNA polymerase II subunit A	>B_12525_dd0	TGTAAGATCTTTTGGTACAGGTTCAGCTGTAAGACTTCCTGGCCCTTCTATAGATAAACCTAATATTTATCCATTTGGAACACCTTATGATCAAATATACAATGAATTAAAGAATAAAGA
RNA polymerase II subunit A	>B_18925_dd0	TGTAAGATCGTTTGGTACGAGTTCTGCTGTAAGACTTCCTGGTCCTTCTATAGATAAGCCAAATATTTATCCATTTGGAACACCTTATGATCAAATATATAATGAGTTAAAGACTAAAGA
RNA polymerase II subunit A	>B_23729	GCGGTCCAGAATGGGTTGAATTTCCTCATCTAAATCTTTCGATTGCTCAATATCTTTGGCGAGATGAAGAATCATCCGTCCACCAACCATCGCTTCCTCATAGTTATCCTTGATCTCAAC
RNA polymerase II subunit A	>B_27647	CGTCGATGTCTTCGTCAATATCACGGGCTTGCTCGATAGCCTCTGCAAGGGCAAGAAACGCACTGGAGGCTTTTTTTGCTTCTTCATGATTATCCTTGATCTCGACATTAATTACGTGGA
RNA polymerase II subunit A	>B_9636	CATCTCTCCTCACACGTAATCACCACATCAGCCAATACAGCCTTTTGCTCTTGCCATTTCTCCGGAGCAGTCTTGACTTTTCGATTACGGTCAAGCATCGGTAACAGACCATTCCGTGTG--
RNA polymerase II subunit A	>B_33728	TCATATGATAGCATGTATAAAGAACTCGAATCTAAAGATCCGCGTCTCTATCGCGCGAATGGTATCTTGAATATGCTTGGCCGGAATAGATCAGTAAAATGGGGCCCAGAGAGATGGCAA
RNA polymerase II subunit A	>B_33872	TCTTGGAACACCGACTTGCCAATCTTGCCATCTCTCTGGGCCCCATTTTACTGATCTATTCCGGCCAAGCATATTCAAGATACCATTCGCGCGATAGAGACGCGGATCTTTAGATTCGAG
RNA polymerase II subunit A	>B_20924	CGTCAAAAGTCTTGGTGTTGTTTTCTTGAAATCTTTCAGGGGCAGTTTTGATCTTTCTGTTTCTATCCAACATTTTCAACACTCCATTTTGAATATATAATCGTTGGTTTTGCTTTGATA
RNA polymerase II subunit A	>B_18797	ACTTTGAGAAAGTAGGTCATTGTATATATCGTTATAAGGCGTGCCGAAAGGGTAAACATTAGGTTTATCTATAGAGAGACCCGGTAGCCTAACAGCACTACCAGTACCATAACTGGAAAC
RNA polymerase II subunit A	>B_10505	CTGCTCCTGCCACTTCTCTGGCGCAAGCTTCACCTTCCGGTTTCGGTCCAGCATCGGCAGCAGCCCATTCGCAGTGTAGAGCTTCGGGTCCTTGGACTCGAGATCCTTGTAGATCGTATC
RNA polymerase II subunit A	>B_281	TCAGACTGCCAGGTCCAGCGTACGACAAGCCCAACATCTACGCCTTCGGAACGCCATACGATGATATTTATAACGAGCTCAGTGCACAAGACGAGCGATTGTACACAGCTAACGGACTGC
RNA polymerase II subunit A	>B_16155	ATGTCGTTCCAAATTCATACACATTCGCTGCATCAGCCGTCTCCCCAGGCAATCTGATCACGGAATTTGTTCCAAACGACTTCACTGCAATCCCCTTCTTCATCAATAGATCATGTGCTT
RNA polymerase II subunit A	>B_21707	AGATCGAGTATAGATTTTCCGGCGATGAGAGCTTCTTCGGGGTTGTCTTTGATTTCGACGTTTATTATGTGAATTGGGCGGTTGTATTCACCACCTCTTTGTAAAAGATCTATGTCAGGT
RNA polymerase II subunit A	>B_10043	CAAACTCAAGTATCTCCTGAGCTCCAGTAATTGCATCCGATGGTGTGTCCTTGATGTCAAAGTTCACCATAAAGAAGGACTTTGTACAAGAAGACCCATCAGCGTAGTGTTCAAATATAC
RNA polymerase II subunit A	>B_2708	CCCCTGTGATGGCATCCGACGGTGTGTCCTTAATATCGAAGTTCACCATGAAAAAGTGTTTTGTGCACGAAGGCGTATCTACATAGTACTCAAATATGCTGGTAAACACCCTCTCCTCAC
RNA polymerase II subunit A	>B_11623	GACATTCACAATGTGGACTACACGATTGAGGTCGCCTCCTCGAGACATCAAGTCTGTGCAAGGTTGTATGCTGTTTTGAATCAATGTTCAAGATTCGGAATCAGAGAAGGTCCTACCATC
RNA polymerase II subunit A	>B_15045	CTGCCGTGGCTGATATCGTCATCACGTGCGAAGAGCGCTGTTACGAAGCAGTCTGCGAAGGCATGCCGCTCTTTCCTACCTCTCTCATCTCGAGACTTACAGGCTCGGCAGATCTCCTCA
RNA polymerase II subunit A	>B_17107_dd0	GGCGCCGTCGGTGCAGAAGGCGGTGTCGTCGATGTCATCTTTACATGCGAAGAGCGATGCTGGGATGCTGTTGTCGACAATTTATTAGACAGAGGCGCTCCTCTCAATCGACCTGTCCAC
RNA polymerase II subunit A	>B_31465	CCTTGATGTCGACGTTAAAGACGTGCACGGGCCTATTCAGCTTGCCGCCTTTGTTGTGCAGATCCTCCAGCACGGCGTCAAAGCAGCGCTCCTCGCAGGTGATGACGACGTCGGCGACGC
RNA polymerase II subunit A	>B_732	GTTGTATATGGAATCTTGGTCCTGCCACCGACAAGGAGCGCGCTTTATACGGCGATTTCGGTCAAGCATTTTAAGCAATCCATTGGCCGTGTATAGCCGGGAATCCTGGGCCTCGAGCTC
RNA polymerase II subunit A	>B_12547_dd0	TGATTGTCCTTGATTTCGATATTGATAATGTGAACGGGCCGATTCAGCTCGTGTCGGCGGCTCAGCAAGTCTGCGGTGAGCGTGCGTTACTTACCCTCACACACGCTATCGAAGCAGCGT--
RNA polymerase II subunit A	>B_9802	TCACATACTGCATCGAAGCACCTCTCCTCGCAGGTTATGACGATGTCAGCCACTGTCTTGGACTCCTGCCATCGCTCTGGTGCTAACTTGATTCGCCTATTCCTGTCAATCATTTGCAAG
RNA polymerase II subunit A	>B_6147	AAGTCGTTGAAGATGTCGTTATAGGGAACCCCGAAAGGATATATATTGGGCTTATCAGCAGCGGGCCCAGGAAGCCGCACAGCACTTCCAGTTCCATATGATGAGAGTACGTATCCGGCT
RNA polymerase II subunit A	>B_6156	GAATCGAAACATCGTTCCTCACAAGATATTATTACATCGAAAACGTCCCGAGCTTCCTGGAACCTTTCCGGCGCGCGCTTTATTCTTCTATTTCTGTCTAACATTGGCAAGAGACCGTTC
RNA polymerase II subunit A	>B_7462	GTTGGCAGGAGAGTAGGACAGTTGCAGATGTGGTGATTACTTGCGAAGAGCGTTGTTTTGATGCCGTTTGTGATGGTGAAGATCAATCCTCGATTATTCCTGCTACTCAGTTCTTAACAT
RNA polymerase II subunit A	>B_20554	CGTGCACCGGGCGGTTGAGCGGCGAACCTCTGTTGAGAAGATCATCGATGACGGCATCCCAACAACGCTCCTCGCAAGTGAACACTACGTCCACAAGGCCTCCCTCAGTGCCGACGTGGC
RNA polymerase II subunit A	>B_33412	ATCGTGGACGTGGTTATCACGTGCGAGGAACGCTGTTGGGACGCCGTGATTGACGACCTTATGAACAGAGGGTCCCCCTTGAACCGGCCAGTCCACGTCATCAATGTCGACATCAAGGAT
RNA polymerase II subunit A	>B_25162	AGTCGAGGATCTTTCGCCTCGAGCTCCTTATACATGCTGTCGTACGAGGTTTTATTAAATTGATAGACGTTCGGCTGGGTAATCGTGGGTCCGGGAAGGCGAACAAGCGATCCGGTGCCA
RNA polymerase II subunit A	>B_33031	AAAATGGCACAATAATGTTAAAACATTCGATTTCGTCTTTACTTGTGAAGAGAGATGTTTTGATTCTGTTTGTGAGGATTTGATGAATAGAGGTGGCGTCTTGAATAAAATTGTTCATGT
RNA polymerase II subunit A	>B_23998	GCTTATCAATAGAAGGCCCTGGTAGACGAACCATGGTACCTGTGCCATATGAGTTTACATTAAATCCCTTTTTTCTGATGTAAATCATTAGAAGGAAGGCTTTATACATGTAAATTAACT
RNA polymerase II subunit A	>B_29315	TCAACAACAGCATCAAAGCACCTCTCTTCACACGTTATTATAACATCAAAAAAGTCATTGTTTTCTTGAAATCTCTCTGGTGCAGTCTTGACTCTTCTATTCCGATCTAGCATGTTTAGG
RNA polymerase II subunit A	>B_5787	CCATCAATCGACAAACCAAATATTTACGCCTTCAACTCCACGACCTATGATGAGATGTACAACTCCCTGAAAGAAAAAGATCCAAGACTCTACCATGCAAATGGCCTTTTGGGTATGCTA
RNA polymerase II subunit A	>B_12516	AGATGGCAGGATAATAGAGATATTTTCGATATCGTCATTACATGTGAAGAAAGATGTTTCGATACTGTATGTGAAGGTATAATTTTTCCTTTATTTATATATATACATTTAATCTAACAA
RNA polymerase II subunit A	>B_18958_dd0	TATCAACGTTAATAACATGTACTATACGATTCATGAGTTGTCCTCGATTAATAAGATCTTATGAAGTTAATATTGTGTATATATATATGCCTATATATATATAGGTATATATAGATATAT
RNA polymerase II subunit A	>B_15283	TCTGTGGCGCCTTCTTGAGCCTCCTATTGCGGTCAATCATCGGCAATATGCCATTGGCATTGTATAGCTTGGGATCTTTCTTGAGCAGGTCCTGGTAGATGTACTCGTACTCTGTTCCAA
RNA polymerase II subunit A	>B_4217_dd0	GAAGCTGAAGCTAGCGCCGGAGCGATGGCAGGACAGTGTGGTGGGGGTGGCGGATGTGGTGATCACCTGTGAGGAGCGCTGCTTTGATGCGGTGTGCGATGATCTGTTTAGTCGAGGGGG
RNA polymerase II subunit A	>B_11499	AACGTCTACAATTTCAACTCGACCAGTTACGAACAAATGTATCAGGAACTCAAGGAAAAAGATAAGAGACTGTATTCGGCGAACGGGATTTTGAACATGTTGGAGAGGAATAAGAATATC
RNA polymerase II subunit A	>B_33593	TTCTGCTGTCCTGCCACCTTTCTGGGGCTAGTTTGATGCGGCGGTTCCGGTCCAGCATCTGGAGCAAACCGTTGGCGGTGTATCTATGGCAGCCTTGAGGACAATAAACGCATGGGATTA
RNA polymerase II subunit A	>B_4231	TCGATGCTAGATCGGAACCGGAAGCTGAAGCTAGCGCCGGAGCGATGGCAGGACAGTGTGGTGGGGGTGGCGGATGTGGTGATCACCTGTGAGGAGCGCTGCTTTGATGCGGTGTGCGAT
RNA polymerase II subunit A	>B_10728	GTAAATTGCGTTGTAAGGTGTGCCGAAGGGGTAGATGTTGGGTTTATCTATGGATGGGCCAGGTAGGCGTACAGCTGAACCAGTGCCCGATGAGATTACTCGGTAACCTGCTTTACTTGA
RNA polymerase II subunit A	>B_10794	GTAAAGCAGGTTACCGAGTAATCTCATCGGGCACTGGTTCAGCTGTACGCCTACCTGGCCCATCCATAGATAAACCCAACATCTACCCCTTCGGCACACCTTACAACGCAATTTACGAGG
RNA polymerase II subunit A	>B_10738	GATCTTTTGAGGTCAGCTCCTCGTAAATTGCGTTGTAAGGTGTGCCGAAGGGGTAGATGTTGGGTTTATCTATGGATGGGCCAGGTAGGCGTACAGCTGAACCAGTGCCCGATGAGATTA
RNA polymerase II subunit A	>B_14410	CCGGACCTTCAATTGATAAACCCAATGTTTTCCCCTTTGGAACGCCTTATGAACAAATATATAAAGAGCTGATTGCACAGGATCCCAAATTGCACACGGCCAATGGAGTACTGAGGATGA
RNA polymerase II subunit A	>B_20804	GAGCGAGGACCTCCTGGATCTCGCCGTCTGGGTCTGTGCATGCCTCCAAAGCCGTTGCAAGCTCAAGGATACCCTTTCCTCCTACGTCTGCTTCCTCGCGGTTATCCGTAATGTCGACGT
RNA polymerase II subunit A	>B_15438	CCGGCAGCGCCCAACAATATCCCACCATCTCCTTCGGCACTGGCTCGCTAGTCCGTCTGCCTGGCCCTTCAATCACACAGCCAAACATCTACAACTTCAACAACACCTCATACGACAGCA
RNA polymerase II subunit A	>B_6141_dd0	ACGCTGTCGAAGCAGCGCTCTTCACATGTGATAACGACATCTGAGACGCGGCGACACTCCTGCCAGCGCTCAGGGGCTGATTTAATGTGCCGATTACGATCCAACATCGGCAAGAGCCCA
RNA polymerase II subunit A	>B_14001	TAGACTTGTTGGCTCGAGGAGGCGAATACAACCGACCGATACACATTATCAATTTTGAGATTAAAGATAATCCCGAGGAAGCTTTGATAGCTGGACAATCGATACTAGAGCTGGCGAAAG
RNA polymerase II subunit A	>B_14000	GGTATTTTGTTGCTTTAGACTTGTTGGCTCGAGGAGGCGAATACAACCGACCGATACACATTATCAATTTTGAGATTAAAGATAATCCCGAGGAAGCTTTGATAGCTGGACAATCGATAC
RNA polymerase II subunit A	>B_15343_dd0	TAGTAGAGAACAGTGTGTAAGAGCGGATGTGAGTGTTTCTCGGCGTGAGTGTCCAAAATGCGTGCGATGTCTTCATCTACATCCGAAGATGCTTCGATCTAGAAAGGATTGCCAGCGACG
RNA polymerase II subunit A	>B_18434	TTACATCAGACCTGCTGAGCCGACGGCACGAACTCAATCGACCTGTGCATGTCATCAATGTCGAAATCAAAGACAACCATGAAGAGGCACAAAAAGCCGCCAAAGCCATCCTGGAGCTGG
RNA polymerase II subunit A	>B_645_dd0	ATCTCATGAACAAGGGCGCGGTTCTCAACCGGCCCGTTCATGTGTTCAATGTCGATATCAAAGATAATCATGAAGAGGCTCTGGTTGGAGGGAAAGCTATCCTCGATCTTGCTGGCAGAC
RNA polymerase II subunit A	>B_19065	ACCTCCTCAACCGTGGCTCTCCGTTAAATCGCCCGGTACATGTGATCAACATTGACATCAAAGATAACCACGAGGAGGCTGCCGTTGGTGGGCAAGGCATTCTCGATCTTGCCAATTCTC
RNA polymerase II subunit A	>B_25415	TTAGGCCAGCGTTCTTGCCAGGCGGCAATAATCTCTGGAACTCGCTCGTCAAAACTCGCTCGAGCAGACGCACTTCCGCTGTCAAAAGCGGCCGAGCCTATCGCGCCTCGCTCCTCTTCA
RNA polymerase II subunit A	>B_22672	TTAGGCCATTTCTCCTGCCACGCAGCAAGGATATCAGGAACTTTTTCGTCAAAACTCCTCCGGGCTTCGCCGGTGCCATCTTCCCAGCCGTCGGTACCATTCGCCTTACGTTCCTGGGCG
RNA polymerase II subunit A	>B_26257	TGAGGCCATTTCTCCTGCCACTCGGCTAGGATTTCGGGCACTCTGGCGTCGAAGTTCCGTCTTGCTTCGCCCATTCCGTTCTCCCAGCCCTCGGAACCATTCGATTTCCTCTCTGTGGAG
RNA polymerase II subunit A	>B_27442	ATCTCATGAACAAGGGTTCCCCACTGAACCGGCCCGTGCATGTCTTTAATGTGGATATTAAGGATAACCACGAGGAAGCCTTGGTCGGCGGCAAGGCAATCCTGGAGCTAGCGAACCGGT
RNA polymerase II subunit A	>B_31894	TGAGGCCACCGATCCTGCCACGCGGCCAAGATATCCGGGACCCTCTCATCAAAGCTCGCCCTGCCCGCCGCGCTCCCGCCATCAAACGCCGCCGCCCCGACAGCTTCGCGCTCCTCGGTC
RNA polymerase II subunit A	>B_11147	ATTTATTACATAGAGGTGGTAATTTGAATAAAATTGTTCATGTTATTAATGTTGATATTAAAGATGATGACGACAATGCAAGATCAGGTGGTAGAGGGATACTAGAATTAGCTGAAAGCT--
RNA polymerase II subunit A	>B_10805_dd0	GTCAGGTTTACTCGTTGAACCTTTCTGCTTGACATCAATATCTGTCAAGTAAAGCAGGTTACCGAGTAATCTCATCGGGCACTGGTTCAGCTGTACGCCTACCTGGCCCATCCATAGATA
RNA polymerase II subunit A	>B_27622	TCGGAAACCCTACGACACTCCTGCCACCGCTCTGGAGCCGTTTTTATGTGCCGATTCCGATCGAGCATCGGTAACAGCCCGTTGGCTTCGTATAGCCGGGGATCTTTCCTCAAAAGATCC
RNA polymerase II subunit A	>B_13948	ACGACTCCCCGGACCAGCAATGGACAAACCCAATGTCTACCGATTCGGTACGCCCTACGACGATATATACCGTGATCTCGAATCGAAAGATCCCATCTTATACTCCCGCAACGGATTATT
RNA polymerase II subunit A	>B_14004_dd0	CATCTTTCTTCACATGTAATAACTATATCTGCATTAACATTTTTTAATTCTTGCCATTTTTCAGGTGATTTTTTAACTTTTCTATTTCTATCTAACATTTTTAAAATTCCATTTTTTGAA
RNA polymerase II subunit A	>B_19830_dd2	CCAGAAAGATGGCAAGAACATGATCAAGTATTTGACGTGGTTTTTACATGCGAAGAGCGTTGCTTTGATGCTGTGTGCTTAGACCTACTGAATCGAGGGGGGAAGCTGAACAGAATGGTC
RNA polymerase II subunit A	>B_24207	TGGGCAAATGAACATGGTCACGCTGCCACTCGGTCAAAATTTTCATTATTTCATCTTCCATGATCACAGGATACTGGTCCTCTTGACCCTCGTCGACCTTTCGCTGCTTCTCTTTCTCTC
RNA polymerase II subunit A	>B_33934	TGTGTGTCCTTGATCTCCACGTTGATAACATGTATTGGTCTATTCTCTTCCCCTCCTTTACTCAACAAATCTAACCAAAAAGTGATCAAGTGCAACGATCCATAAAGGGCGAGCCACCCA
RNA polymerase II subunit A	>B_2203	ACGAGAAGGATCAAGGGAGCATAGGCATGGAGGCTGGCGTGCCCGACATTGTCATCACTTGCGAGGAGCGTTGCTGGGACGCCGTGGTCGATGACCTCCTCAACCGTGGCTCTCCGCTGA
RNA polymerase II subunit A	>B_7989_dd0	ACGGGCCGGTTCAGGGGAGAGCCGCGTTGGAGAAGGTCGTCAACCACGGCGTCCCAGCAGCGCTCCTCGCAGGTGATGACGATGTCGGGCACGCCCGCCTCCATGCCGGCGCTCCCTTGG
RNA polymerase II subunit A	>B_4169	ACAACGAACTAGAAGCACAAGATGCAAGATTATACACGGCCAATGGTCTCCTGAAAATGTTGGACCGGAATCGGCGCATTAAAACTGCTCCTGAAAGATGGCAAGACCAACGGAATACCT
RNA polymerase II subunit A	>B_18386	ACAAGCCCAATATCTATTCGTTCGGTACACCGTACGAAGTTATGTTCCAAGATTTGTTGAAAAAAGATCCAAAACTGTACGAGGCCAATGGCCTCTTACCTATGCTGGATCGGAACCGCA
RNA polymerase II subunit A	>B_29459	TCTCTCTTCACAAGTGATCACCACGTCTGCCAGTACGCTTTTCAACTCTTGCCATTTCTCCGGTGCCCTCTTCACTTTTCGATTCCTATCCAACATCGGTAAGAGTCCGTTCCTCTTATA
RNA polymerase II subunit A	>B_33936	CATATGGAGTCCCAAACTGGTACACATTTGGTTTGTCAGGTGCTGGACCTGGAAGCCGCACCAAGGATCCAGTGCCAGCTGAGATGACATCAAAACCAGCTTCACTTGGCGAAGTAGAAG
RNA polymerase II subunit A	>B_23728	CCGCATCGAAGCAGCGCTCTTCACAAGTGATGATCACATCAAATTCCTTCCTACTCTCTTGGAACCGTTCCGGTGAAGTTTTGATTTTTCGATTCCTGTCCAGCATTAGCAGTAATCCAT
RNA polymerase II subunit A	>B_13920	TATATCGGGACCTCGAGTCGAAAGATCCTATACTGTACAGTCGGAACGGGCTGTTACCGATGTTGGATCGGAATAGGAAGGTCAAGAAAGCCCCGGAGAAATGGCAAGAGCTCAGGAGCG
RNA polymerase II subunit A	>B_24195	TCATACATTTTCCTGTATTCCTGTGAAATCAAGTCCTGGTATATTTGCTCGTAAGGGGTTCCAAACTCATAGACATTTGGTCTGTCGATAGAGGGGCCTGGAAGCTTCACGGAAGAACCA--
RNA polymerase II subunit A	>B_28577	TCCCAGGAACCCAGTCTTGGAAGCGCTCGGGGAAGCTTTTGATGTTGAGGTTGCGCCCCAGCATGTTGAGCAGGCCGTTGTGCGTGTATAGCGCGGTGTTTTGCTCTGACAGCTCGTCGT
RNA polymerase II subunit A	>B_31464	TGCCGGGGACCCAGTCTTGAAAGCGCTCGGGGAAGGACTTGATGTTGAGATTGCGGCCCAGCATGTTGAGCAGGCCGTTGTGCGTGTAGAGAGCCGCGTTTTGCGCGGATAGCTCCGAGT
RNA polymerase II subunit A	>B_11010	GGCGTACCAAATGGATAAACATTTGGTTTATCTATAGAGAGACCAGGTAATCTAACAGCGGACCCTGTCCCATAAGAACTAACATTGTAGCCTGCCTCTTGAAGCACTCTATGTGATTCC
RNA polymerase II subunit A	>B_8392	GGTCCAACATTTGTAATAATCCATTAGCTTTATAACGTTCAGGTGATTGGGATAATAAATCATTATAAATGTCATTATAAGGTGTACCAAAGGGATATACGTTTGGTTTATCGATAGACA
RNA polymerase II subunit A	>B_23440_dd0	CCTGTATACCCGCAACGGGCTGCTGATGATGCTTGACCGCAACCGCAAGGTGAAGGAGGCACCGCAGCGGTTCCAGCTAGAGCGTGACTCGCACGACATTATTTTTACGTGCGAGGAGAA
RNA polymerase II subunit A	>B_35002	GGATAGGTCGTTGTACATGGTTTTATATGGTGTACCAAACGAATAGGTATTTGGACGGTCTATACTGGACCCTGGTAAACGAACAGCAGAACCAGTTCCATAAGATTCAACAATGTAGCC
RNA polymerase II subunit A	>B_11099	CCTGGTCCGAGTATAGATAGACCAAATGTTTACCCATTTGGAACACCATATGATAAAATATATAAAGAATTAGAAGCACAAGATCCCAAATTATATCAAGCAAATGGTATTCTAAGGATG
RNA polymerase II subunit A	>B_20732_dd0	ATATCCACATTAATAACATGAACAACTTTATTTAGATTACCACCTCTATGTAATAAATCTTCACAAACTGAATCAAAACATCTTTCTTCACAAGTAAACACAAAGTCAAATGTCTCTCTA
RNA polymerase II subunit A	>B_1138	ACGTTAGTAAATTCATCTTCAAAAGAGTCCTTAGCATCATTAAGCCGCTGCACAAGATCGAGAATGGCCTTGCCTCCAACACTGGCTTCTTCGTGGTTATCTTTGATGTCGACATTAATT
RNA polymerase II subunit A	>B_1145	ATCCAGCATTTCTACCACATTGATTGTTAGCAAGCTTTTTTTAACTAAAGAAATATCCTAAGCTTTCATACTTGAGCAAATTGTGTGCCTCCATACTCCGGTTTTGATTTGAAGCACAAA
RNA polymerase II subunit A	>B_4557	ATACGGCTAATGGACTCCTGAAGATGTTAGACAGGAATCGACATATCAAGCGTTCTCCTAACCGCTGGCAAGACCAAGAGTTTATATACGACGTGGTAATTACCTGTGAAGAACGCTGTT
RNA polymerase II subunit A	>B_1890	AAGGCGTCCCAAACGCGTAAACGTTTGGCTTGTCTTCAGATAACCCGGGCAATCGTACTGCAGAGCCTGTGCCATACGAGGAGACGTCATAGCCTGCCTCACGCAAGACTCGATGCGACT
RNA polymerase II subunit A	>B_7618	CCGGAGCGCTGGCAAGACTGGCAGATCGGCATGCCTCGAGTAAAGCACGAGAAAGACCTAGGCAGCCAAGGCATGGAGGCCGGCGTGCCCGACATCGTCATAACCTGCGAGGAGCGTTGC
RNA polymerase II subunit A	>B_7771	CGACGACTTGATGTCACAGAAATGCCGCAAGATGTATGAGCTGACCGGATTGATCCACATGTTGGACCGGAACCGTCAGGTGAAAACCGCCCCGGAAAAGTGGCATTCTAATTCATATGC
RNA polymerase II subunit A	>B_3078	TCGATGACGGCATCCCAGCAGCGCTCCTCGCAGGTGACGACGATGTCAACAACACCGCCCTCGACGCCGACGCTGCCGCGGTCTTCGGTGTGGTTGAGGCGTGGCATGCCAATCTGCCAG
RNA polymerase II subunit A	>B_29505	GAAATAGACAAGTGAAGTGGGGTCCGGAACGATGGCAAGATTGGCAAGTAGGTATTCCTAGAACTGAGCACACCTCGGACCGAGGAAGCGAAGGGACAGAAGGCGGCGTGGTAGACGTAG
RNA polymerase II subunit A	>B_30652	AGCCCTTATCCTCGCCATGTTCCAGGCGCGGTTTACCAGGAACCCAATCCTGGAATCGCTCTGGGAAACCCTTGATATTGAGATTGCGACCGAGCATATTCAGCAGGCCATTGTGCGTGT
RNA polymerase II subunit A	>B_1_dd9	TATAATCATATGTATGAAGATCTTTATAACAAGGATCAGCGATTGTATCGCAATAATGGAATCTTGAATATGCTTGACCGAAACCGAAACCTGAAATGGGGTCCTGAGCGATTCCAGAAT
RNA polymerase II subunit A	>B_22893	GATCCTCGTACATGTGATTATACGACGTAGAGTCGAAGTTGAAAACATTAGGCTGCGTGATCGAGGGACCTGGCAAACGCACTAATGATCCTGTCCCGAAGGAGATGACCGGATATGAAC
RNA polymerase II subunit A	>B_26135_dd0	CCCAGGGCGCCCTTGTCGCCCTTCGACACGTGGTCGACCCGCGGCTGACCCGGCACCCAGTCCTGGAAGCGCTCCGGGCCCCATTTCAGGTTGCGGTTGCGTTCGAGCATGTTCAGGAGG
RNA polymerase II subunit A	>B_648	CCAAAGACGAGCGTCTCTACCGCAACAACGGCCTCCTGAACATGCTCGAGCGCAACCGTAACTTGAAATGGGGCCCGGAGCGCTTCCAGGACTGGGTACCGGGACAGCCGCGCGTCGAGC
RNA polymerase II subunit A	>B_27803_dd0	CCTAGGGCGCCCTTATCGCCCTTCGAGACGTGCTCGACGCGCGGCTGTCCCGGTACCCAGTCCTGGAAGCGCTCCGGGCCCCATTTCAAGTTACGGTTGCGCTCGAGCATGTTCAGGAGG
RNA polymerase II subunit A	>B_26350	GCAAAGACGAGCGGCTGTACCGCAACAACGGGCTGCTGAACATGCTGGAACGAAACCGGAACCTGAAATGGGGCCCGGAGCGGTTCCAGGACTGGGTGCCGGGGATGCCGCGCGTGGAGC
RNA polymerase II subunit A	>B_34650	AACACCGACCTTCCAATCCTGCCATCGCTCGGGACCCCACTTGACATTCTTATTCCGCTCCAACATGGGCAGGATGCCGTTGGCGCTGTACAATCTTCTGTCCTTGCCGGCGAGCTCGTT
RNA polymerase II subunit A	>B_9402	TTCCGTTCAACAGTGTCACTTGATGCTTACTAGTTTTTGCATAGACCTACTCACGAGAGGCGGAGATTTCAATAAGCCAGTGCATATCATCAACCTTGAGATCAAGGACAACCACGAAGA
RNA polymerase II subunit A	>B_3350	AACGTGTATAACTTCAATACTGTATCATATTCTCAAATCTACGATGAACTGCAATCCAAAGACCCGCGGTTATATAGGAACAATGGCGTCTTACCCATGCTTGATCGAAACAGGAGTGTT
RNA polymerase II subunit A	>B_917	ACGTATACAATTTTCAATACCGTATCATATTCTCAGATATATGACGAATTACAAACCAAAGATCCAAGATTATACAGGAATAATGGCGTTTTACCCATGCTTGATCGAAACAGAAGCGTG
RNA polymerase II subunit A	>B_8070_dd0	ATGTGGTCATCACGTGCGAGGAGCGTTGCTGGGACGCCGTGGTCGATGATCTCCTGAACCGGGGCTCGCCGCTGAACCGGCCGGTCCACGTCATCAACATCGACATCAAAGACAACCACC
RNA polymerase II subunit A	>B_10170	TTGTTCTTGTACAGTCTTGAGTCCTTGGACTCAAGTTCTTTGTACATACTATCATATGACGTCTTGTTGAACTGGTATACGTTGGGCTGGGTGATGGTCGGCCCGGGAAGGCGCACAAGT
RNA polymerase II subunit A	>B_7894	TCATGAATCGTGGCTCGCCACTGAACCGACCCGTCCACGTCATCAATGTGGAAATTAAGGATAACCATGAGGAGGCGCACATTGGTGGCCAGGGTATCTTAGACCTCGCTAACTCGCTCA
RNA polymerase II subunit A	>B_10605_dd0	CATCCCAGCATCTCTCTTCGCAAGTGATGACGACGTCTACAACCCCTCCCTCGACACCCTCGGCACCTTTATCTTTGCTGTGCTCCAGTCGAGGTGCTCCCACCTGCCAATCCTGCCACC
26S Proteasome non-ATPase regulatory subunit 14	>B_14464	CCATCGCCGCTTCTACGGTGTCTTCAAGGTGACGCTTGGGATCCTGCTTGCCCACATAGTGCGTCTTGATCTGCTCAGGCGTGAGCTTCGCTTCTTCCTTCACAGAGTTTTGGTAGTCCT
26S Proteasome non-ATPase regulatory subunit 14	>B_17216	TATCATCATTGGCCTTGTTAAAGATGTTGAAGCACTGCAGAGCCGGTGTTCCAATGGAAGTCATGGGGTTGATGTTGGGAGAATTCGTGGATGACTTCACCATCCATGTAATTGACGTGT
26S Proteasome non-ATPase regulatory subunit 14	>B_1000	ATGCCTCAATCTGGTACAGGGGTATCTGTTGAAGCAGTGGATGACGTTTTCCAGACTAAAATGATGGATATGTTGAGACAAACAGGTAGAGATCAAATGGTGGTCGGATGGTACCATTCA
26S Proteasome non-ATPase regulatory subunit 14	>B_11269	AGAGCAAGGGGCGATGTCGCGTACCTCCCGGTCTGCTTGAGCATGTCCATCATCTTGGTCTGGTAAACGGGATCGACAGCTTCTACGCTCACACCTGTGCCCGACTGTGGCATGGCAAAG
26S Proteasome non-ATPase regulatory subunit 14	>B_15216	AGGTGACTTTATTGATGAATACACTGTAAATGTTGTAGACGTTTTTGCAATGCCTCAATCTGGTACTGGTGTATCCGTTGAAGCTGTTGATGATGTTTTTCAAGCTAAAATGATGGATAT
26S Proteasome non-ATPase regulatory subunit 14	>B_23652	CCTATACAGTCCGTGAAGGGTAAAGTTGTGATTGATGCATTCCGTTCAATCCCTTCCCAGGTCATAATGCTTGGACAAGAACCACGTCAAACAACATCCAATGTTGGACTTCTTCATAAG
26S Proteasome non-ATPase regulatory subunit 14	>B_496	GAAGCAGTCGATCCAGTTTTCCAAAAAAATATGATGGATATGCTTAAGCAAACAGGACGGCCAGAAATGGTTGTAGGTTGGTATCATTCTCACCCGGGTTTTGGTTGTTGGCTTTCTAGT
26S Proteasome non-ATPase regulatory subunit 14	>B_16708	ATTAGAACCAAGACAAACAACTTCAAATGTTGGTCATTTAAATAAACCTTCAATTCAAGCTTTAATCCATGGGTTGAATCGTCATTATTATTCATTAAATATTGATTATAAGAAAACTCC
26S Proteasome non-ATPase regulatory subunit 14	>B_15745	CTCAGCAGTCATTTGAACAACTGAACCCCAGAGCTGTAGCTGTTGTGGTAGACCCTATTCAATCCGTCAAGGGTAAAGTCGTTATCGATGCTTTCCGTCTCATTAACCCAGCTTCGTTGA
26S Proteasome non-ATPase regulatory subunit 14	>B_12046	GACTACACCATACGAGTTGTCGATGTATTTGCAATGCCACAGTCAGGCACCGGTGTCAGTGTAGAGGCCGTTGATCCTGTCTTTCAAATGAAAATGCTTGATATGCTCAAGCAAACTGGC
26S Proteasome non-ATPase regulatory subunit 14	>B_24958	GTTTGATGTTGGGTGAATTTGTGGATGACTATACTGTGAATGTTGTGGATGTATTTGCTATGCCGCAGTCTGGTACCGGCGTTTCTGTGGAGGCAGTCGATGATGTTTTCCAGGCTAAGA
26S Proteasome non-ATPase regulatory subunit 14	>B_8219	AAAGCACCAGTATCGATCAATCTGAAAGCATCAATGACAACTTTACCCTTAACGGATTGAATTGGATCCACGACAACAGCCACAGCTCTGTTATTCAATTGTTCAAAGGATTTTTGTGTG
26S Proteasome non-ATPase regulatory subunit 14	>B_16935	CAGGCAGAGACCAAATGGTTGTAGGTTGGTACCATTCACATCCAGGTTTTGGCTGTTGGTTATCAAATGTTGATATCAACACTCAACAAAGTTTTGAGCAACTAAATCAAAGAGCTGTTG
26S Proteasome non-ATPase regulatory subunit 14	>B_301	GGAGCAATGGCAATCTGGCCTGAAAATGCAGGATTATCAGGAAAAGGAAACTGAAAACCTGGAAGCCACAAAGAGAATGGTTGCAGTAGCTCAACAATATTCAAAGAGAATAGAGGAAGA
26S Proteasome non-ATPase regulatory subunit 14	>B_17716	ATTCTTGCAGGACATGCTCAACCTCGCTGTCGCATACACCAAGTCTGTTCAAGAAGAAGCCACCATGACCGAGGAAGAGCTCAAGACACGGCACGTCGGCAAGCTTGACCCCAAGCGACA
26S Proteasome non-ATPase regulatory subunit 14	>B_3170	TGGAAGTAATGGGGTTGATGTTGGGTGAGTTTGTGGATGATTATACCGTCAATGTTGTGGACGTTTTTGCTATGCCTCAATCAGGTACCGGTGTGTCTGTTGAAGCAGTAGATGATGTAT
26S Proteasome non-ATPase regulatory subunit 14	>B_4281	GCTCAAACAGACAGGCCGCTCAGAAGTTGTCGTCGGCTGGTACCATTCACATCCAGGTTTCGGCTGCTGGCTCTCAAGCGTCGATATCAATACGCAGCAGTCCTTCGAGCAGCTGAACCC
26S Proteasome non-ATPase regulatory subunit 14	>B_6891	GCAGTCGATGATGTTTTCCAGGCTAAGATGATGGATATGTTGAAACAAACTGGTAGAAACCAGATGGTCGTTGGATGGTACCATTCTCACCCTGGTTTTGGGTGTTGGCTGTCGTCCGTG
26S Proteasome non-ATPase regulatory subunit 14	>B_21592	GGTAGTTGATGGCGATGCTGTAGTAGTGACGGTTTAGACCATGGATAAGTGCTTGGATGGACGGCTTGTTCAGATGTCCCAGGTTAGAGGTCGTCTGTCGTGGCTCCTGGCCCATGACGA
26S Proteasome non-ATPase regulatory subunit 14	>B_6744	GCCGTCGATGATGTGTTCCAAGCAAAAATGATGGATATGTTGAAGCAAACAGGTAGGGACCAAATGGTAGTTGGATGGTATCATTCTCATCCAGGTTTCGGTTGTTGGTTATCCTCAGTC
26S Proteasome non-ATPase regulatory subunit 14	>B_14574	CCGTTTATATCTCTTCGATTGCACTTTTAAAGATGCTGAAACATGGTAGAGCTGGTGTTCCCATGGAAGTTATGGGGTTGATGTTGGGTGAGTTTGTTGACGATTATACTGTTAACGTTG
26S Proteasome non-ATPase regulatory subunit 14	>B_22261	AAGTTGTCGTGTTCGTGACGGTCGTACTTTTCAAGTTGTAACGCCAGCTGCCAGGTATTTTTGTGCAAGTTGAGCAACATATTGGTTTCGTACAGAGTCTTGTGGTAGTCGATGTTGAGC
26S Proteasome non-ATPase regulatory subunit 14	>B_3290	TTGACGGATTGAATGGGATCTACGACAACAGCGACAGCACGAGGAGTCAGCTGTTCAAAGGACTGTTGAGTGTTGATATCTACGCTAGAAAGCCAGCAACCAAAACCAGGGTGGGAATGA
26S Proteasome non-ATPase regulatory subunit 14	>B_6167	CAATGGCAATCGGGTCTCAAGGCATGCGATTATGAAGAAAAGGAAACAACTAATTTAGAAGCTACACAAAAAATGGTCAAAATTGCTGCCCAATATTCTAAAAGAATTGAAGAAGAAAAA
26S Proteasome non-ATPase regulatory subunit 14	>B_16827	GGCGTCTTGCGGTAGTCAATGTTCATGGAGTAGTAGTGGCGGTTCAAGCCGTGGATCAACGCTTGGATGGATGGCTTGTTCAAGTGCCCCACATTGGACGTCGACTGTCTCGGCTCCTGG
26S Proteasome non-ATPase regulatory subunit 14	>B_10478	GAGGTGGCCAACGTTGGATGTGGTTTGGCGGGGCTCATGGCCCATCATGAGCGTTTGCGGGTTGATTAAGCGAAAGGCATCGATGACGACTTTGCCCTTGACGGACTGGATGGGGTCGAC
26S Proteasome non-ATPase regulatory subunit 14	>B_24793	GGTCTCCTCCTTCACACGCTTCTCGTAGCCCTCCGCAAGCCCGACAAGCCTCTTCAGTTTGTCTTGGTTCTTTCCACCCTCTTCCCGAAAGTCGTCCATCTGTAATGCTTCTGTCCAGAC
26S Proteasome non-ATPase regulatory subunit 14	>B_19520	CTGGAAAACATCGTCCACAGCCTCCACAGACACACCAGTTCCCGACTGGGGCATGGCAAACACATCTATAACGTGAATAGTGAAGTCATCCACGAACTCACCAAGCATTAAACCCATCAC
26S Proteasome non-ATPase regulatory subunit 14	>B_20106	TGGAAGTCATGGGATTGATGTTGGGTGAAATTGTTGACGATTATACAATTACGGTTGTTGATGTATTTGCGATGCCACAAAGTGGTACAGGGGTATCTGTTGAAGCTGTCGATGATGTTT
26S Proteasome non-ATPase regulatory subunit 14	>B_1151	GATGTTGGGGGAGTTTGTTGATGAGTTTACTATACATGTGCATGATGTATTTGCAATGCCGCAGTCGGGTACTGGAGTTTCTGTTGAGGCGGTCGATGATGTTTTCCAGACCAAGATGAT
26S Proteasome non-ATPase regulatory subunit 14	>B_17113	AGCAGAATCTGCGTTATGTTTCTCCTTGTGTGTATAATCTTTTAATGCCAATCCAGATTGCCACTCTTTCTTATGTAAGTTGAGAAGCATGTTTGTTTCCAATGGTGTCTTTCTGTAATC
26S Proteasome non-ATPase regulatory subunit 14	>B_1915	CCAGGTTTTGGATGTTGGTTGTCAAGTGTCGATATCAACACCCAGCAGGAATGTCTCTCATAAAATTATTCCAAATGGTTGTCCTGATATTCGCCGCCTTTTAGTCCTTTGAATCGCTCA--
26S Proteasome non-ATPase regulatory subunit 14	>B_8410	TGCAGTCCATGCTTGCCCTCTCGGGAGCTTATAATAAATCAGTACAAGAAGAGTCGACGTTGACCTCGGACCAGCTAAAGACACGGCATGTGGGCAAACAGGACCCAAAAAGACATCTAG
26S Proteasome non-ATPase regulatory subunit 14	>B_1455	CTCGGCCAAAACTCCCATGGCTAGACTTTGAATCACTTGGTCTTCCATAGCCTTCTCAGCTGCCTCCGACAGATGTCGCTTGGGATCCAATTTGCCCACATGCCGTGTCTTCAATTGCTC
26S Proteasome non-ATPase regulatory subunit 14	>B_4608	CACTCTCAGCGGCCTACAACAAATCCGTGCAGGAAGAGTCCACGCTGACCCCAGAACAACTAAAGACGCGACATGTTGGGAAACAAGACCCGAAGCGGCATTTGGAAGAGAGGGTCGAGA
26S Proteasome non-ATPase regulatory subunit 14	>B_7252	AATTCTGCGAGAAGCATCGTGCCGAGGTTCTGCACCACCTGATCCCCTATGGCCTTCTCGACCTGCTCCTCGAGATGGCGTTTTGGGTCCTGCTTTCCGACGTGCCGCGTCTTCAGTTGG
26S Proteasome non-ATPase regulatory subunit 14	>B_8024	CTGCAAGGAGCATAGTCCCCAAATTCTGCACGACCTGGTCACCCATCGCCTTTTCTACGGCTTCCTCGAGATGGCGCTTTGGGTCTTGCTTTCCCACGTGCCGCGTCTTCAGCTGATCTG
26S Proteasome non-ATPase regulatory subunit 14	>B_15019	TTGACAATTCTGAAACTGTATACATTTCTTCATTAGCACTTTTGAAGATGTTAAAGCATGGTAAATTAGAAATAAAGTATTTTAAATATTGAATTTTATATCTAGGACGTGCAGGAGTTC
26S Proteasome non-ATPase regulatory subunit 14	>B_18596	TGGAAGTCATGGGTCTGATGCTGGGAGAGTTCGTCGACGACTTCACCGTCCGTGTAGTGGATGTCTTCGCCATGCCGCAAAGTGGTACAGGTGTCAGTGTCGAGGCTGTCGACCCGGTAT
26S Proteasome non-ATPase regulatory subunit 14	>B_18466	AACTCTGCCAATACTCCCATGGCAAGGTTCTGAGTCACTTGCTCCCCCATTGCCTTTTCAGCAGCATCCTCCAAATGTCTCTTCGGGTCCAATTTACCCACATGCCTCGTCTTGAGCTGC
26S Proteasome non-ATPase regulatory subunit 14	>B_20418	CTCGGCGAGCAACATCATTCCCAACCCTTGAACCACCTGATCCCCCATGGCATTCTCCACCTCGTCCTCGAGATGGCGCTTCGGGTCTTGCTTGCCTACGTGTCGCGTCTTCAACTCTTG
26S Proteasome non-ATPase regulatory subunit 14	>B_5482	CGATGCTCACATTGTCTGAATCTTATAATAAATCTGTCCAAGAAGAGTCCACATTGACAGCCCAGCAGTTGAAAACACGCCATGTGGGCAAGCAAGACCCAAAGCGACACTTGGAGGAAG
26S Proteasome non-ATPase regulatory subunit 14	>B_18799	CGATGCTGAGTCTCTCGGAAGCGTACAACAAGTCTGTTCAGGAGGAGTCAACGCTCACGTCTGATCAGCTCAAGACACGACATGTGGGCAAACAAGATCCGAAGCGGCATCTCGAAGAGC
26S Proteasome non-ATPase regulatory subunit 14	>B_25132	CAATGCTCAACTTGTCAGAGGCGTACAACAAATCTGTGCAAGACGAATCCACTCTAACTGCCGAGCAACTCAAGACGCGTCACGTTGGAAAACAAGATCCTAAGCGACACTTGGAGGAGG
26S Proteasome non-ATPase regulatory subunit 14	>B_10298	GCTATAGGAGAAGCAATATGAGGAAGACGCACCTGTTGAGTGTTAATATCGACACTCGATAACCAACAGCCGAAACCTGGATGCGAGTGATACCAACCGACTACCATCTCGGGCCTAGTC
26S Proteasome non-ATPase regulatory subunit 14	>B_25624	TGCTGACTCTGTCTGAAGCGTACCACAAGTCTGTCGAGGAAGAAGCCACTTTAACACCAGAACAGCTGAAAACCCGCCATGTGGGTAAGCAAGATCCAAAACGACACTTGGAGGAGGCTG
26S Proteasome non-ATPase regulatory subunit 14	>B_4392	AACATCGTGGCAAGAGTCACAACAATGTTGCTCGTCATGGCATTCTCTACATTTTCCTCCAAATGCCTCTTTGGATCTTGCTTGCCAACGTGCCTTGTCTTGAGTTGTTCTGCTGTCATG
26S Proteasome non-ATPase regulatory subunit 14	>B_5215	AGCATAGATCCAAGACACTGAACAATGTTGCTTGACATGGACGCTTCCACTTTGTCCTCCAAGTGACGCTTAGGGTCTTGTTTACCTACATGGCGTGTCAGGAGCTGCTCTGGTGTCATG--
26S Proteasome non-ATPase regulatory subunit 14	>B_22184	CAGTCGCTGTCGTCATCGACCCTATCCAATCCGTCCGTGGTAAAGTCGTGATCGATGCGTTCCGATCCATCAACCCTGCGACTCTCGCCACAGGCCAAGAATCTCGACAAACGACGAGTA
26S Proteasome non-ATPase regulatory subunit 14	>B_11968	GTCCATCATCTTCATCTGAAAGACTGGGTCGACGGCCTCGACACTAACGCCCGTACCGCTCTGAGGCATAGCGAACACATCCACTACTCTTACAGTGAAATCGTCGACGAACTCTCCGAG
26S Proteasome non-ATPase regulatory subunit 14	>B_25211	ATGCCCCAATCTGGTACGACCGTGACAGTCGAATCGGTGGACCATGTCTTCCAAACAAAGATGCTGGAAATGTTGAAACAAACGGGGAGGTGCGTACCTCAGCCTCAAACCCACCCTTGA
26S Proteasome non-ATPase regulatory subunit 14	>B_5289	GCTATCGAATAATAATGTCGATTGAGTCCATGAATCAATGCCTATTCCAACGAAAAAAAAATCCGTCACTTTGAGTCTTGTAGATGAGAGAGAAAGAATCATGAATCAAGTGGGAAGATT
26S Proteasome non-ATPase regulatory subunit 14	>B_5489	GGACGACTGTAACCGTCGAATCTGTGGATCACGTATTCCAAACCAAGATGGTGGACATGTTGAAGCAAACAGGACGGTAAGGATCATAGCATTTCCTTCTATATGTTTAGGGCTTAATGA
26S Proteasome non-ATPase regulatory subunit 14	>B_18722	AATTGCTCAAAGGACTGTTGTGTGTTGATATCCACGCTCGAGAGCCAGCACCCGAAGCCAGGATGTGAGTGGTACCAGCCAACTACCATCTCTGGCCTGCCTGTTTGTTTGAGCATTTCC
26S Proteasome non-ATPase regulatory subunit 14	>B_20247	TAGTCGATCCTATCCAGTCGGTGAAGGGCAAGGTCGTCATCGATGCCTTCCGTCTCATCAACCCTTCATCAGCCATGCTCGGTCAAGAGCCGAGACAGACTACTTCTAATATCGGCCACT
26S Proteasome non-ATPase regulatory subunit 14	>B_8094	GGACGCGCCGGTGTACCGATGGAAGTCATGGGTCTAATGCTGGGCGAATTTGTGGATGAATATACCGTCCAAGTGATAGACGTCTTTGCCATGCCTCAGTCAGGAACAACAGTCACAGTC
26S Proteasome non-ATPase regulatory subunit 14	>B_10313	CTTCCGGTTTGCTTCAGCATATCCAGCATCTTAGTTTGGAATACGTGGTCCACCGATTCTACCGTCACCGTCGTACCTGACTGAGGCATCGCGAAGACGTCTACGCAAGAGATCTGGGCT
26S Proteasome non-ATPase regulatory subunit 14	>B_8140	CTCCCTGTCTGCTTCAACATTTCCATCATTCGGGTCTGGAAGACATGGTCCACGGACTCAACAGAGACTGTGGTTCCCGATTGAGGCATGGCAAAGACGTCGACTACTTGTATCGTGTAC
26S Proteasome non-ATPase regulatory subunit 14	>B_20414	GGGATCCACAACAACGGCCACCGCCCTCGAGTTGAGCTGCTCGAATGCCTGCTGCGTATTGATGTCGACGTTGGACAGCCAGCAACCGAAGCCCGGGTGAGAGTGATACCATCCGACGAC
26S Proteasome non-ATPase regulatory subunit 14	>B_18793	CGGCCGAGCAGGCGTTCCCATGGAGGTCATGGGACTTATGCTCGGGGAGTTCGTGGACGAGTATACCGTGCAGGTCGTTGACGTCTTCGCAATGCCACAATCTGGAACCTCAGTATCCGT
26S Proteasome non-ATPase regulatory subunit 14	>B_20201	TGCAGCGCATGCTCGCACTCTCGGAAGCATACAACAAGAGCGTGCAGGAGGAGTCGACGCTCACACCCGAGCAGCTCAAGACGCGTCACGTCGGCAAGCAAGGTGCGTGTGGCTGGCTTG
26S Proteasome non-ATPase regulatory subunit 14	>B_7365	GTCCAACGTTGGAAGTAGTCTGTCTTGATTCTTGACCCTCCATAACGGATTTAGGGTTGATGGATCGGAATGCGTCGATGACTACTTTACCTCGGACTGATTGGATGGGATCGATGACTA
26S Proteasome non-ATPase regulatory subunit 14	>B_20425	CACGAGTAATAGTGCCTGTTGAGTCCGTGAATGAGCGAGTGGATCGTCGGCTTGTTCAAGTGCCCGATGTTGGACGTCGTCTGACGTGGTTCCTGCCCTTGCATGGCCGTCGCCGGGTTG
26S Proteasome non-ATPase regulatory subunit 14	>B_10350	GAATACGCACTCATAAGGAATCTACTGATATTTGAGATCGATCATAGACCTGAGATGGTAGTTGGTTGGTATCATTCGCATCCAGGATTCGGATGTTGGTTATCTAGTGTTGACATAAAC--
26S Proteasome non-ATPase regulatory subunit 14	>B_9158	TTGATATCCACGCTGGACAACCAACAGCCGAATCCTGGATGGGAATGGTACCATCCTACCACCATTTCAGGCCTAGAAAAATATCAGCAGGACATCACGGGGAGTTTGGAGATCTGTAGT
26S Proteasome non-ATPase regulatory subunit 14	>B_4553	TTCTTGGGATCCAGCTTGCCGACGTAGCGTGTCTTGAGCTGGTCCTTGGTCAACTCTGTCTCCTCCTTGACTCTCTTCTCGTAGCCATCGGCAAGGCTGACCAGGCGGTCGAGTCTCTCC
26S Proteasome non-ATPase regulatory subunit 14	>B_26224	TTGTGAACACTCATGAGCATGTATTCGTCGACAGGCGTCATGGTGTAACCGATCGAGATGCTGTAGTAGTGACGGTTGAGACCGTGAATGAGTGCCTGAATGGAGGGCTTGTTGAGGTGA
26S Proteasome non-ATPase regulatory subunit 14	>B_26452	TTCTTTGGATCTTGCTTACCGACATATCTTGTCTTGAGCTGATCTTCAGTAAGTTCCTTTTCTTCCTTAACACGGGTAGTGTACAGATCAGCCAGCTTGACCATTTGTTGCACTGCTTGC
26S Proteasome non-ATPase regulatory subunit 14	>B_17962	GATAGTTGATTGCAATGCTGTAGTAGTGGCGATTGAGACCGTGGATCAATGCTTGAATAGAAGGCTTGTTCAGGTGGCCCAGATTGGATGTTGTCTGCCGGGGCTCCTGGCCCATGACAA
26S Proteasome non-ATPase regulatory subunit 14	>B_18992	CAATCCTTCGAACAACTCACGCCTCGCGCCGTCGCCGTTGTCATCGACCCCATTCAGTCCGTCAAAGGCAAAGTCGTCATCGATGCCTTCCGCCTCATCAACCCACAAACCCTCATGCTT
26S Proteasome non-ATPase regulatory subunit 14	>B_7229	TGACGCCTTCCGGCTTATCAATCCGCACACCGTCCTAGCTGGCCAAGAGCCGCGGCAGACGACGTCGAACATCGGACACATCAACAAACCCTCGATCCAAGCGCTCATTCATGGCCTGAA
26S Proteasome non-ATPase regulatory subunit 14	>B_7822	GCGGTAGTTAATGGCAATACTGTAATAATGACGGTTGAGGCCGTGAATTAGAGATTGAATGGAGGGCTTGTTGATATGACCGATGTTAGACGTAGTTTGTCGTGGCTCTTGCCCGAGGAC
26S Proteasome non-ATPase regulatory subunit 14	>B_8396	CTGGATACTCGATCTGTTGCAGTTGTCATTGATCCTATCCAGTCCGTCAAGGGCAAGGTTGTTATCGACGCTTTCCGCCTCATCAATCCCGCGTCTGTTGTGCAGGGCCAAGAACCCCGA
26S Proteasome non-ATPase regulatory subunit 14	>B_22209	ATGAGGCGGAAAGCATCGATAACGACCTTTCCTTTAACTGACTGTATGGGATCGACGACGACGGCGACGGCTCTCGGTGTTAACTGTTCGAAACTTTGTTGGGTGTTGATGTCGACCGAG
26S Proteasome non-ATPase regulatory subunit 14	>B_10003	CACAGCAATCGTTCGAACAGCTTACACCTCGAGCCGTTGCAGTCGTTGTCGACCCTATCCAGTCCGTCAAGGGCAAAGTTGTTATCGATGCTTTCCGTCTCATTAACCCACAATCTCTTA
26S Proteasome non-ATPase regulatory subunit 14	>B_5577	CCCAACAGAGCTTTGAGCAGCTTACCCCCCGCGCCGTTGCCGTCGTTATTGATCCAATCCAATCAGTCAAGGGCAAGGTCGTCATTGACGCCTTCCGTCTCATCAATCCACAGTCTCTGA
26S Proteasome non-ATPase regulatory subunit 14	>B_24061	CGCAGCAGTCTTTCGAGCAGCTGACGCCTCGCGCCGTCGCCGTTGTGGTGGACCCCATCCAGTCCGTGAAGGGCAAGGTCGTCATTGATGCTTTCCGCCTTATCAACCCGCAGACGCTTA
26S Proteasome non-ATPase regulatory subunit 14	>B_8115	TGGGATCTTGCTTTCCGACGTGCCTGGTTTTGAGCTGTTCCGCGGTAAGCGTCGACTCCTCTTGGACGGACTTGTTGTATGCTTCGGAAAGCGTGAGCATCGCCTGAGCAATACGAAGTG
26S Proteasome non-ATPase regulatory subunit 14	>B_15497	TCCAGACGTGCTTGTGCAGGTTCATCAGCATGTTCTCTTCCAGCGCCGTCTTGCGATAGTTGATGCCGATGGAGTAGTAGTGCCTGTTCAGTCCATGGATGAGGGCCTGTATCGATGGCT
26S Proteasome non-ATPase regulatory subunit 14	>B_15176	AGTGCAGTCTTGCGGTAGTTGATGCCGATACTGTAGTAATGTCTGTTAAGACCGTGGATAAGAGCTTGAATCGAAGGCTTATTTAGATGACCCAAGTTCGAGGTACTTTGTCTGGGCTCT
26S Proteasome non-ATPase regulatory subunit 14	>B_26348	TGGGTCTCATGCTTGGATCTTTCATCGACGACTACACCGTTTCTGTAATCGACGTCTTTGCCATGCCTCAATCGGGTACCGGTGTATCTGTCGAAGCCGTCGATCCGGTATTCCAGACGA
26S Proteasome non-ATPase regulatory subunit 14	>B_1724	GTCTTTCAGCAGAAGATGGTGGACATGCTGAAGCAAACGGGGAGGTGCGTATATCCCGCCGATTATCCTTCTCGCTCGCTGAAGTGATTCGTTAAAGACCAGAAATGGTGGTCGGCTGGT
26S Proteasome non-ATPase regulatory subunit 14	>B_651	CGTTCCGTACCATCGACGCCACTACCGTCATGAGGGGACAGGAACCAAGACAGTCCACTTCTAACGTTGGCCACTTGAACAAACCGTCGATTCAGGCATTAATCCACGGCCTCAATAGGC
26S Proteasome non-ATPase regulatory subunit 14	>B_23789	TCGCGCCGTGGCTGTCGTTGTCGATCCTATACAATCCGTTAAAGGAAAGGTTGTTATTGATGCCTTCCGGTTAATATCACCTCAGACCCTCGTTATGGGCCAAGAACCACGCCAAACCAC
26S Proteasome non-ATPase regulatory subunit 14	>B_6537	GAACCTACATAAGGAGCAATGGCAGTCTGGCTTAAAGATGCATGATTATAAGTTAAAGGAGAAAAACAACCTGGAGGCTACTAAGAGAATGGTTAAGATTGCGGAACAGTACACCAAACG
26S Proteasome non-ATPase regulatory subunit 14	>B_9200	ACCCAATTCAGTCCGTGAAGGGTAAAGTTGTCATCGACGCCTTCAGACTGATCGACACTACAGCTTTGATCAACAACCAGGAACCCAGACAGACCACGTCGAACGCCGGTCTGATGAACA
26S Proteasome non-ATPase regulatory subunit 14	>B_1264	CCTTCCGATTAATCAACTCGACGTCTCTTCTTATGGGTCAGGAGCCTCGTCAAACAACGTCCAACTTGGGATTACTCAACAAACCATCAATCCAGGCATTAATTCATGGTCTTAATCGTC
26S Proteasome non-ATPase regulatory subunit 14	>B_7175	ATGGCCTGAACAGGCATTACTATTCGATAGCGGTGAACTACAGGAAGACGGAGCTGGAGCAGGCCATGCTTATGAACCTGCACAAGAGGAATTGGACGGAGGGCCTGAAGTTGAAGGACT
26S Proteasome non-ATPase regulatory subunit 14	>B_25687	GAGGGTTGATTAATCTGAATGCATCAATGACGACCTTTCCTTTGACAGACTGAATAGGATCAATAACAACAGCGACACAGCGGTTTTGCATGCGTTCGAAGGACTGCAAGAGGAAATCAA
26S Proteasome non-ATPase regulatory subunit 14	>B_19040	AAGCCGCTCTGCCACGACTTCTTGTGCAAGTTCATAAGCATGTTGGTTTCGTACGAAGTCTTGTGGTAATCGATGTTCAACGAGTAGTAGTGCCTATTCAAACCGTGAATCAAGGCCTGG
26S Proteasome non-ATPase regulatory subunit 14	>B_22039	TATTCAATCCGTCAAGGGCAAAGTCGTCATAGACGCCTTCCGTCTCATAAATCCTCAGTCTCTCATGATGCAACAAGAGCCTCGTCAAACTACCAGCAACATTGGTCACTTGAACAAGCC
26S Proteasome non-ATPase regulatory subunit 14	>B_23577	TCAATACACAACAATCGTTTGAGCAGTTGAATCCAAGGTCGGTGGCAGTGGTTATCGATCCAATTCAGTCTGTCAAGGGAAAAGTGGTGATAGACGCCTTCCGATCAATTCCATCTCAGG
26S Proteasome non-ATPase regulatory subunit 14	>B_16604	GTGATGGGGTTGATGTTGGGCGAGTTTGTGGACGACTTCACGATCACAGTTGTGGACGTTTTCGCCATGCCCCAAAGTGGTACCGGAGTGTCTGTCGAGGCTGTTGACGACGTGTTCCAG
26S Proteasome non-ATPase regulatory subunit 14	>B_2824_dd0	GAACCTACACAAAAAGAACTGGCAATCCGGCTTAAACTTGGCTAGTTATGATACAAAAGAGTTGGAGAATTTGGAAAGTACCGAAAAGATGGTGAATATAGCCAAATTGTATAATCAAAG
26S Proteasome non-ATPase regulatory subunit 14	>B_10376	ACCGGCACTACTATTCGATCGGTATTAACTATCGAAAGACCGCCCTGGAGGAGAACATGCTCATGAACCTGCACAAGCACGTGTGGACCGAGGCACTGCAGATGGAGGACTTTAGACACG
26S Proteasome non-ATPase regulatory subunit 14	>B_17219	ACACAAGAAGAACTGGCAATCCGGCTTGAAGTTAGTTGACTACAACCACAAGGAACACGAAAACTTGGACAACACCGAAAAGATGGTCAAGATTGCCGAATTATATAACCAAAGAGTCCA--
26S Proteasome non-ATPase regulatory subunit 14	>B_14063_dd0	CAGACTGAATGGGATCGACCACAACAGCCACAGCTCGACTATTCAACTGTTCGAAAGATTTTTGCGTGTTAACATCGACAGACGATAACCAACATCCAAATCCAGGATGTGAGTGGTACC
26S Proteasome non-ATPase regulatory subunit 14	>B_12003	AGCTCGGCGAGGAGCATGGTGCCGAGGCTCTGTACGATCTGGTCGCCCATGGTGGATTCCACGGCGTCTTCGAGATGGCGCTTGGGGTCCTGCTTGCCCACGTGTCGCGTCTTGAGCTGT
26S Proteasome non-ATPase regulatory subunit 14	>B_5287	GCCATCATCATCGTACCTAAAGCTTGTGAAATTTGATCAGCCATTGCAGATTCCACTTTTTCTTCTAAATGTCGTTTTGGATCTTGTTTTCCAACATGTCGAGTCTTTAGCCTAATTTTC
26S Proteasome non-ATPase regulatory subunit 14	>B_16814	GATAGGACGGACCGGCCATCGATAATGCCGAAACATGCTATATCTCCTCCCTCGCCCTCCTAAAAATGCTCAAGCACGCCCGCGCAGGAGTTCCCATGGAAGTCATGGGACTCATGCTCG
26S Proteasome non-ATPase regulatory subunit 14	>B_20422	ACTGTAACGCTTGTCCCACTCTGCGGCATCGCGAAGACGTCGATGCATGTCACGGTATAATCATCCACGAATTCGCCCAGCATCAATCCCATCACCTCCATAGGCACTCCTGCTCGCCCA
26S Proteasome non-ATPase regulatory subunit 14	>B_20404_dd0	ATGCTCCTCAACATGACAATGCAGAGATGATTTATATTTCAAGTTTAGCACTTCTAAAGATGCTCAAACATGGAAGAGCAGGTGTACCAATGGAAGTGATGGGATTGATGTTGGGTGAAT
26S Proteasome non-ATPase regulatory subunit 14	>B_25638	AGTATGTAGATTTTTAAGCGTTGTCATACATCCAGATGTTGAAGCACGGTCGTGCTGGAGTACCCATGGAGGTTATGGGACTTATGCTTGGAGAATACATTGACGAATGGACCACTCATG
26S Proteasome non-ATPase regulatory subunit 14	>B_17056	TGAACTTACATAAAAAGAATTGGCAATCTGGATTGAAAATGGTTGATTATAACCATAAAGAACACGATAATTTGAATAATACTCAAGACTTGGTGAGAATTGCAAAATTATATAATGAAC
26S Proteasome non-ATPase regulatory subunit 14	>B_4119	ATACGCCAGTTATTGATAATTCTGAAACCGTGTATATTTCTTCGTTGGCGCTATTGAAGATGTTGAGGCATGGGAGGGCTGGTTTGTTTTTTGTCTTTCATAACGGTGCTAGGGGGGGAG
26S Proteasome non-ATPase regulatory subunit 14	>B_15014_dd0	CTGTAGAAGCAGTTGATCCTGTTTTTCAGCAGAAAATGATGGAAATGCTTAAACAAACTGGTCGGTATGTATTATGTATATATATATATATATATTCTTATAGGTGATTTAGTCCAAATA
26S Proteasome non-ATPase regulatory subunit 14	>B_18197	ATACTGACAAGCTCTTTCTGTAATAGACCGGAAACTGTTGTTGGCTGGTACCACTCTCATCCTGGTTTCGGCTGCTGGCTCTCCTCCGTCGACATCAACACCCAGCAGTCCTTCGAGCAG
26S Proteasome non-ATPase regulatory subunit 14	>B_18268	CCTGGCCCATGACGACGGTCTGAGGTTGGATGAGACGGAAAGCGTCGATGACGACCTTGCCCTTCACGGACTGGATGGGATCAACGACAACGGCCACGGCACGGGGGGTAAGCTGCTCGA
26S Proteasome non-ATPase regulatory subunit 14	>B_10341	CTTCCAGTCTGTTTGAGCATGTCCAACATCTTTGTCTGGAAGACGTGATCTACCGATTCGACCGTGACCGTCGTACCTGATTGAGGCATTGCGAATACGTCTACGCATGATATCTACACA
26S Proteasome non-ATPase regulatory subunit 14	>B_5587	GATGATGGACATGCTGCGGCAAACCGGCAGGTGGGCATGAACCCGTTTGATACTTGCATTCACGACCTTTCTTCGACTTTGTACTCACCAAAGCGCAATACAGGCCTGAGTCCGTCGTGG
26S Proteasome non-ATPase regulatory subunit 14	>B_7360	TGATCACCCATGGTCTTCTCGACGGCTTCTGCTAAATGACGCTTTGGGTCGAGTTTACCTACATGTCGCGTTTTGAGTTGTTCAGGAGTGAGGGTAGCTTCTTCTTGTAGAGATTTGGTG
26S Proteasome non-ATPase regulatory subunit 14	>B_1924	TAAAGTCCATGTTAGCGCTCTCGGCAGCATATAACAAATCTGTCCAAGAAGAAACGACGTTGACCCCTGAGCAGCTCAAAACAAGGCATGTGGGAAAGCAGGATCCAAAACGACATCTGG--
26S Proteasome non-ATPase regulatory subunit 14	>B_8580_dd0	GATCAACAACAACGGCTACCGCCCTGCTATTCAATTGTTCAAAGGATTTTTGAGTATTCACATCAACAGATGATAGCCAACAGCCAAAACCGGGATGTGAATGGTACCAACCCACTACCA
26S Proteasome non-ATPase regulatory subunit 14	>B_21523	TCAAACGACTGCTGGGTGTTGACGTCGACAGACGACAGCCAGCATCCAAAGCCGGGGTGCGAGTGGTACCAGCCGACAACCATCTCGGGGCGACCAGTCTGCTTGAGCATGTCCAGCATC
26S Proteasome non-ATPase regulatory subunit 14	>B_26475	CCGGCAGAGACCAGATGGTGGTCGGATGGTATCATTCACATCCTGGGTTTGGATGTTGGTTGTCTTCCGTCGATGTTAATACGCAGAAATCCTTTGAACAGTTGAACAATAGAGCTGTTG
26S Proteasome non-ATPase regulatory subunit 14	>B_1564	GGAAAATGGGGTCTACAGATTCGACTGTGACATTTGTACCGCTCTGAGGCATGGCAAACACGTCGACGACCTTCACAGTGTATTCGTCAACAAACTCTCCAAGCATCAGTCCCATGACCT
26S Proteasome non-ATPase regulatory subunit 14	>B_5209	CAGGATCAACAGCCTCGACAGAAACACCAGTTCCGCTTTGTGGCATAGCAAACACATCAATTACACGGACAGTATAGTCGTCAATGAATTCACCAAGCATAAGACCCATGACTTCCATAG
26S Proteasome non-ATPase regulatory subunit 14	>B_14287	GCTTTAAGAATATCCATCATTTTTGTTTGAAACACGGGATCAACTGCTTCAACCGTAACACCGGTTCCACTTTGTGGCATAGCAAAGACATCAACGACTTTAACAGTATACGGGTCAACA
26S Proteasome non-ATPase regulatory subunit 14	>B_6985	GAAAAACCGGGTCAACTGCCTCTACACTCACTCCAGTTCCACTCTGCGGCATGGCAAACACATCTGTTACACGGATTGTATACTCATCCACAAACTCCCCCAGCATAAGCCCCATAACCT
26S Proteasome non-ATPase regulatory subunit 14	>B_7130	AATCAAAATGCAGTCGAAAAGTTCTCTACTTTAGCTGATCAATATGGTAAATCAGTAGCAGAGGAGTTGACTTTGACACCTGAACAGTTGTCAACACGACACGTTGGTAAGCAAGATCCA
26S Proteasome non-ATPase regulatory subunit 14	>B_8794	GTCTTCCGGTAGTTCACCGTTATCGAATAGTAGTGTCGGTTCAGCCCGTGGATGAGGGCCTGTATGGAAGGCTTGTTGATGTGACCGATGTTCGACGTCGTCTGGCGAGGCTCGTGGCCG
26S Proteasome non-ATPase regulatory subunit 14	>B_11624	TGGCGAGGCTCTTGACCAAGCATTAGAGTCTGGGGGTTGATGAGGCGGAAGGCGTCGATGACGACTTTGCCCTTGACGGATTGGATGGGATCGATGACGACGGCGACGGCGCGAGGGGTG
26S Proteasome non-ATPase regulatory subunit 14	>B_5135	AGGATCGATGACAACGGCCACTGCCCTCTTATTCAGCTGTTCAAACGCGGACTGTGTGCTTATATCGACGTTACTCAGCCAACACCCGAAACCCGGGTGGCTGTGATACCAGCCGACCAC
26S Proteasome non-ATPase regulatory subunit 14	>B_20317	GTGGATAAGACTCTGGATGCTAGGTTTGTTCAAATGTCCGACATTTGAAGTGGTTTGTCGAGGTTCTTGTCCAAGCATGACAGTGGAAGGGTTGATGAGCCTGAAAGCGTCGATCACCAC
26S Proteasome non-ATPase regulatory subunit 14	>B_12229	CTTCCTCACATTTCTCTAGAAGCCGTCTTCTGTGGTCGATCTTTCCAACTTTGGCCACACCCATGTCCTTTCCTGCAAGCATCTTCTCTTCCTCACATGCCTTTCCATAGCTCTCAATTC
26S Proteasome non-ATPase regulatory subunit 14	>B_1464	TGGATGTCACCTGCCTTGGCTCTCCTCCGAGAACCCCCAGCTGGTTGTCAATAAGCCTAAACGCATCAATCACAACCTTCCCCTTGACGCTTTGGATTGGATCAACAACGACTGCAACGG
26S Proteasome non-ATPase regulatory subunit 14	>B_15995	GATGCCGATGGAGTAGTAGTGGCGGTTCAGCCCGTGAATGAGCGCCTGGATGGAGGGCTTGTTCAGATGTCCAACGTTGGACGTGGTCTGGCGGGGTTCGTGGCCCATCATGAGGGTTTG
26S Proteasome non-ATPase regulatory subunit 14	>B_23148	AAGTGATGGGACTGATGCTTGGAGAGTTTGTTGATGACTATACCGTCCGAGTGGTGGACGTCTTTGCGATGCCTCAAAGTGGTACAGGAGTTAGTGTAGAGGCTGTAGATCCGGTGTTCC--
26S Proteasome non-ATPase regulatory subunit 14	>B_18711	AGAGGTGTAGTGTCGGTTGAGGCCATGAATCAGTGCATGAATGGTTGGTTTGTTCAAGTGACCCACAGTGGATGTACTCTGACGCGGTTCTTGACCCATCATGAGACTACTCGGGTTGAT
26S Proteasome non-ATPase regulatory subunit 14	>B_21237	TCGAACAGCTAACTCCCCGAGCTGTGGCAGTCGTGGTTGACCCTATCCAGTCTGTCAAGGGTAAGGTCGTCATTGACGCTTTCCGGCTGATTAACCCACAATCTCTCATGCTCGGCCAAG
26S Proteasome non-ATPase regulatory subunit 14	>B_9852	TCCTATCCAATCAGTCAAAGGCAAGGTCGTCATTGATGCCTTCCGTTTGATCAACCCCCAATCCCTCATGCTTGGCCAAGAGCCCCGACAAAGCACATCGAACCTCGGACACCTCAACAA
26S Proteasome non-ATPase regulatory subunit 14	>B_11939	GTAATTGATGGCGATAGAGTAGTAGTGTCGGTTCAAACCGTGGATAAGGGCTTGGATCGAAGGCTTGTTGAGGTGGCCCAGGTTACTGGTACTTTGTCGGGGTTCTTGTCCGAGCATCAG
26S Proteasome non-ATPase regulatory subunit 14	>B_4095	CATCGACGCCTTCCGACTGATCAATCCACAATCCCTCATGCTCGGACAGGAGCCTCGCCAGACCACCTCCAATCTCGGCCATCTCAATAAGCCCTCTATCCAAGCGTTGATCCACGGGCT
26S Proteasome non-ATPase regulatory subunit 14	>B_21082_dd1	CTACGAGAAGCGGGTGAAGGAGGAGACCGAATTGACCAAAGATCAGCTTAAGACTCGATACGTTGGCAAGTTGGATCCCAAGAAGCATCTCGAGGATGTTGGCCAGGAGCTCATTGAGGA
26S Proteasome non-ATPase regulatory subunit 14	>B_15584	GGATATCAATACTCAACAGTCATTCGAGCAGCTTAACCCGCGCGCCGTGGCCGTAGTGGTTGACCCCATCCAGTCCGTCAAGGGCAAAGTCGTCATCGACGCTTTCCGACTGATCAACCC
26S Proteasome non-ATPase regulatory subunit 14	>B_25204_dd0	CTACACCCCCGCTCAGTCGCCGTCGTGATTGACCCTATCCAGTCCGTCAAAGGAAAAGTCGTAATTGATGCCTTCCGCCTTATCAACCCACATGCCGTTATCTCTGGTCGTGAACCCAGG
26S Proteasome non-ATPase regulatory subunit 14	>B_16800	CCCAACAATCCTTCGAACAACTAAACCCCCGCGCCATCGCCGTCGTCATCGACCCCATCCAATCCGTCCCCGGTAAAGTCGTAATCGACGCCTTCCGCCTCATCAACCCAACCATGCTCA
26S Proteasome non-ATPase regulatory subunit 14	>B_2653	CAACACTAACTCCGGTACCACTTTGAGGCATCGCGAACACATCAACAACTCTCACGGTAAACTCATCAACGAAATCCCCCAGCATGAGACCCATAACTTCCATGGGCACACCCGCCCGCC
26S Proteasome non-ATPase regulatory subunit 14	>B_22699	TTCCTCCTTGACCCGCTTCTCATATCCCTCCGCAAGCCCTACCAACTTCGTCAACCGCTCCTTATTCCGCACGTCCTCGGTCCGGAAGTCCGCCATCTGCAGCGCCTCCGTCCACACGTG
26S Proteasome non-ATPase regulatory subunit 14	>B_8857	ACCTGAATGCTAGGCTGCTGCAAGTGTCCGACGTTGCTCGTGCTCTGTCGCGGCTCGATACCCATCATGACCTGTTGAGGGTTGATGGACCGAAACGCATCAATCACGACCTTGCCCTTG
26S Proteasome non-ATPase regulatory subunit 14	>B_14768	CCGATCCAGTCGGTCAAGGGCAAGGTCGTCATCGACGCGTTCCGGTCCATCAACCCGCAGCAGGTCATGATGGGCGTCGAGCCGCGCCAGTCGACGTCCAACATCGGGCACCTGCAGCAG
26S Proteasome non-ATPase regulatory subunit 14	>B_1841	TAGACGGTTTATTTAGGTGACCCAAGTTCGAAGTGGTCTGGCGAGGCTCTTGACCCATCATGAGAGACTGTGGGTTGATCAGGCGGAAGGCATCGATGACGACCTTGCCCTTGACTGACT
26S Proteasome non-ATPase regulatory subunit 14	>B_8014_dd0	GTCCAATGTTAGAAGTCGTTTGTCGCGGTTCCCGACCAGATATAACGGTATGAGGGTTGATTAGTCGGAATGCATCAATCACGACCTTCCCTTTCACTGATTGGATAGGGTCGATAACAA
26S Proteasome non-ATPase regulatory subunit 14	>B_18938	GTCAGACCATGAGTCCAATCCTTTTTATGCAAATTGAGTAACATCTTTTCTTCTAATTCATTCTTTCTGTAGTTAATAGCAATCGAATAGTAGTGTCTGTTTAAGCCGTGGATTAATGCT
26S Proteasome non-ATPase regulatory subunit 14	>B_15632	CCGAGTCCGTCGTCGGCTGGTACCACTCGCACCCTGGTTTCGGTTGCTGGTTGTCTTCCGTGGATATCAATACTCAACAGTCATTCGAGCAGCTTAACCCGCGCGCCGTGGCCGTAGTGG
26S Proteasome non-ATPase regulatory subunit 14	>B_22047	GCATGTTGACTCTTGCTGAATCTTACAACAAGTCTGTCATTGAAGAAATCACACTCACTCCTGAGCAATTGAAGACTCGACACGTTGGTAAACAGGATCCTAAACGTCATCTGGAGGAAA
26S Proteasome non-ATPase regulatory subunit 14	>B_12068	TTTTGGCCCTTTCTGAAAGCTATAGCAAAAGTATCGAAGAGGAACTGACTATGACCCCAGAGCAGTTGAAGCTCAGGCACATCGGAAAAAAGGATCCAAAACGACACTTGGAGGAATTGT
26S Proteasome non-ATPase regulatory subunit 14	>B_18765	AGCATTGTACCTAATGCGACAACAATGTTGTTGCTCATAACCTGCTCTACATTGCTCTCAAGATGTCTCTTGGGATCTTCCTTGCCGACATGACGCGTCTTGAGCTGCTCAGGTGTCAAT
26S Proteasome non-ATPase regulatory subunit 14	>B_18973	TCACGCCTCGCGCCGTCGCCGTTGTCATCGACCCCATTCAGTCCGTCAAAGGCAAAGTCGTCATCGATGCCTTCCGCCTCATCAACCCACAAACCCTCATGCTTGGGCAAGAGCCTCGCC
26S Proteasome non-ATPase regulatory subunit 14	>B_13100	CTGGCGCAGCATGTCCATCATCTTGGTCTGGAAGACGGGGTCGACGGATTCGACAGAGACCGATGTTCCTGACTGCGGCATGGCAAAGACATCGACAACCCGTACGGTGAAATCATCGAC
26S Proteasome non-ATPase regulatory subunit 14	>B_17902	CTTGTGCAGGTTCATCAACATGTTCTCCTCCAAACCCGTCTTCCTGTAGTTGATGCCTATGCTGTAGTAGTGCCTGTTCAGACCATGAATGAGTGCCTGGATGGACGGCTTGTTGAGATG
26S Proteasome non-ATPase regulatory subunit 14	>B_21667_dd1	TGGAAGTAATGGGACTTATGCTGGGCGAGTTTGTTGATGACTTCACAGTACGCGTCGTTGATGTCTTCGCTATGCCACAAAGTGGTACCGGAGTCAGTGTCGAGGCGGTCGACCCGGTGT
26S Proteasome non-ATPase regulatory subunit 14	>B_101_dd1	TGGAAGTCATGGGCCTGATGCTTGGAGACTTTGTTGATGAATATACCGTGCGGGTTGTGGATGTTTTTGCAATGCCTCAGAGCGGAACGGGTGTCAGTGTCGAGGCTGTGGATCCTGTTT
26S Proteasome non-ATPase regulatory subunit 14	>B_11394	TGGAAGTCATGGGCTTGATGCTGGGAGAATTCGTGGATGACTTCACCGTCCGCGTTGTAGATGTCTTTGCGATGCCCCAATCAGGAACCTCCGTCAGTGTCGAGTCCGTCGATCCTGTCT
26S Proteasome non-ATPase regulatory subunit 14	>B_11532	GGATTGGGGGCAGCACAAGGAGTCGAACGAGAAGGCAATCCAGCGCATGCTGAAGCTGTCGGAAGAGTACAACAAAAGCGTGCAGGAGGAGAGTACGATGAGCGCGGACGAGCTAAAGAC
26S Proteasome non-ATPase regulatory subunit 14	>B_18238	ACCTGAATAAGCCATCGATCCAGGCCCTCATTCACGGCCTGAACCGACACTACTACAGCATTGGCATTAATTATCGCAAGACGGGCCTCGAGGAGAACATGTTGATGAACCTGCACAAGC
26S Proteasome non-ATPase regulatory subunit 14	>B_10640	TCGAGTAGTAGTGTCTGTTTAGACCGTGGATGAGTGCTTGGATCGAGGGTTTGTTCAAGTGGCCGAGGTTGGAAGTCGTCTGTCGCGGTTCCTGACCCATCATGATAGCCTGCGGGTTGA
26S Proteasome non-ATPase regulatory subunit 14	>B_18827_dd0	TTGGTGAGCTCTGTCTCCTCTTTGACCCGCTTCTCATAACCTTCAGCAAGGCTCACTAGCTGCTTCATCTGCTCCACGTTGTGCTGGCCTTCCTCATGGAAATCGTTCATCTGCAAGGCC
26S Proteasome non-ATPase regulatory subunit 14	>B_13393_dd0	TGAACCTACACAAAGAAGTTTGGACTGAAGGGCTTGAATTACCACACAGTTTTGAGGGTGAGCGCAAGCGCAACGAAGAAGGCCTGCAACAACTCGTCCACCTCGCCGAAGGCTACGAGC
26S Proteasome non-ATPase regulatory subunit 14	>B_16060	TCGCCGTCGTCGTTGACCCCATCCAGTCGGTCAAGGGCAAAGTCGTCATCGATGCTTTCCGCCTCATCAACCCCCAGGCTCTCATGATGGGCCACGAGCCCCGCCAGACCACCTCCAACG--
26S Proteasome non-ATPase regulatory subunit 14	>B_113_dd0	TCATAGACGCTTTCCGTCTCATCAACCCGCAATCTCTCATGCTCGGACAGGAGCCCCGCCAAAGCACATCCAACCTTGGCCACCTCAACAAACCCTCGATTCAAGCATTGATCCACGGTC
26S Proteasome non-ATPase regulatory subunit 14	>B_1964_dd0	CCGCCAAAGCACGTCCAATCTGGGTCACCTGAACAAGCCGTCGATCCAGGCATTGATCCACGGTCTGAACCGCCACTACTACTCTATCGGCATCAATTATAGGAAAACGGCGCTCGAGGA
26S Proteasome non-ATPase regulatory subunit 14	>B_20387	CTGTTGTGGTGGATCCGATCCAATCTGTGCCCGGAAAGGTTGTCATCGATGCTTTCCGACTCATCAATCCAAACACAGTCATCCTAGGTCAAGAACCCCGTCAAACCACTTCCAACGTTG
26S Proteasome non-ATPase regulatory subunit 14	>B_6455	TGGTACCACTCGCATCCAGGGTTTGGGTGCTGGCTCAGCTCAACGGATGTCTCAACCCAGTCTGAGTTTGAGAAGATATGCAAGAGGGCGGTTGCTGTTGTTATTGATCCTGTCCAGAGC
26S Proteasome non-ATPase regulatory subunit 14	>B_22062	AGGCCGTGAATCAGGGCTTGAATAGAGGGTTTGTTGAGGTGGCCTAAGTTCGAGGTAGATTGACGGGGTTCTTGGCCGAGCATAAGGGATTGTGGGTTGATGAGGCGGAAGGCGTCGATT
26S Proteasome non-ATPase regulatory subunit 14	>B_18187_dd0	CACAAGCAAGTATGGACCGATGCACTGCAGATGAACGATTTCCATGAGGAGGGTGAGCACAACGTTGAGCGGATGAAGCAGCTCGTTAGCCTCGCCGAAGGCTACGAAAAGCGGGTCAAG
26S Proteasome non-ATPase regulatory subunit 14	>B_10162	TTGGACTCACGGACTAACATTGACAAACTTTACGGAACATACCGAAATTAATGAAAAAGGAGTCAATGTAATTTCTCTTTTTTTCTTGTTTTTGTAGAAAACTGTCCATGAATTAAAACT
26S Proteasome non-ATPase regulatory subunit 14	>B_22931	CATCCCGGATTTGGCTGCTGGCTCTCCTCCGTCGACATCAACACCCAACAATCCTTCGAACAGCTCACTCCCCGCGCCGTGGCCGTCGTCATCGATCCCATCCAGTCCGTCAAAGGCAAA
26S Proteasome non-ATPase regulatory subunit 14	>B_1824_dd1	CATCATGAGAGACTGTGGGTTGATCAGGCGGAAGGCATCGATGACGACCTTGCCCTTGACTGACTGAATGGGATCGACGACGACGGCAACCGCGCGCGGGGTAAGTTGCTCGAAGCTTTG
26S Proteasome non-ATPase regulatory subunit 14	>B_12199	CTCCGTCTCTTCCTTGATCCGCTTCTCGTAGCCCTCTGCAAGAAGCACAAGCTGCTTCATGCGGTCCACGTTGTGCTGACCCTCTTCGTGGAAGTCACTCATCTCCAAGGCCTCAGTCCA
26S Proteasome non-ATPase regulatory subunit 14	>B_3509	GTCTGTGAGGATATCAGGCGGAAGGCGTCGATGACAACTTTGCCTTTGACGGATTGTATGGGATCTACGACGACGGCGACGGCGCGGGGTGTAAGTTGTTCGAAGGACTGTTGGGTGTTG
26S Proteasome non-ATPase regulatory subunit 14	>B_270	GGGAGTTTTCTTGTAGTTGATGTTAATGGAGTAGTAGTGTCGGTTCAGGCCGTGGATCAGGGCGTGGATTGTGGGCTTGTTAAGATGACCCACGTTGGAGGTCGACAATCGAGGCTCCTG
26S Proteasome non-ATPase regulatory subunit 14	>B_18912	TGCCTGAGCATGTCCATCATCCTTGTTTGGAACACCTCATCCACCGCCTCAACACTTACGCCAGTACCGCTCTGCGGCATGGCAAAAACGTCAATGACATGAACCGTATAATCGTCAACG
26S Proteasome non-ATPase regulatory subunit 14	>B_8924	TTGGAGGAAAACATGCTCATGAACCTCCACAAGACCGTCTGGACCGAAGGCCTAACCATGCCGGACTTCCAATCCGAATCCGCGCGTAACCTGGAGAATCTGCAGAAGCTCGCCAAACTG
26S Proteasome non-ATPase regulatory subunit 14	>B_10399	CAGTCAAGGGCAAGGTCGTCATTGACGCCTTTCGTCTCATCAACCCCCAGTCTCTGATGCTCGGCCAGGAGCCCAGACAGAGCACCTCGAACTTGGGACACCTGAACAAGCCCTCCATTC
26S Proteasome non-ATPase regulatory subunit 14	>B_23377	AACTCTGTCTCCTCCTTGACTCTCTTCTCGTAGCCTTCGGCCAATGACACCAGCTTCTTCAGGTTGGCCTCATTCCTCGTACCCTCGGCGGCGAAGTCGGGCATGGTCAGGGCTTCGGTC
26S Proteasome non-ATPase regulatory subunit 14	>B_7291	GGTAATTAACGGCAATTGAATAGTAGTGTCGGTTTAGCCCGTGGATGAGCGATTGAATCGAAGGCTTGTTGATATGACCAATATTTGAAGTCGTCTGCCGTGGTTCTTGACCCATGACGA
26S Proteasome non-ATPase regulatory subunit 14	>B_10788	CGTCTTCAGTTGTTCAGCAGTTAATTCGTTCTCCTCCCGTACACGTTTCTCGTACCCTTCTGCGAGTTGGACGAGTTGTTGAAGGCCCTCTTCGTTTCTCTTGCGTTCTGAGCCAAAACT
26S Proteasome non-ATPase regulatory subunit 14	>B_15858	TTAGGGTCCTGCTTTCCAACGTATCGCGTCTTCAGCTGGTCCTTGGTCAACTCCGTCTCCTCCTTCACCCTCTTCTCGTAGCCTTCCGACAGTCCCACGAGACGCTGCAAGCGGTCATTG
26S Proteasome non-ATPase regulatory subunit 14	>B_24151	GGATGGGATCGACGACGACAGCAACAGCTCGGGGTGTGAGTTGTTCGAATGATTGTTGTGTGTTAATATCGACGGAGGAGAGCCAGCATCCGAAACCAGGATGCGAGTGATACCAACCCA
26S Proteasome non-ATPase regulatory subunit 14	>B_14470	CACGGTCGATGGGTTGATCAGGCGGAACGCATCAATCACGACCTTGCCTTTGACAGATTCAATGGGGTCGACGACAATCGCCACAGCACGTGGATTCAGCTGCTCAAACGACTGCTGTGT
26S Proteasome non-ATPase regulatory subunit 14	>B_10407	CCTGCACAAGCACGTATGGACCGAGGCACTTCTCATGGACGATTTCAAGAGCGAGGGTGAGCGGAACGTGGATAGGCTGCAGAAGCTGGTCACATTGGCGGACGGTTACGAGAAGCGAGT
26S Proteasome non-ATPase regulatory subunit 14	>B_12549	AACGCGTCAATGACGACCTTGCCCTTGACCGACTGGATGGGGTCGATCACGACGGCCACCGACCGCGGTGTCAGCTGCTCAAACGACTGCTGCGTGTTGATATCCACCGAAGACAGCCAG
26S Proteasome non-ATPase regulatory subunit 14	>B_17433	GTAAAAGACGTTTTCGCGATGCCTCAATCTGGAACAGGTGTTTCTGTTGAAGCTGTCGATGACGTGTTTCAAACAAAGATGATGGATATGTTGAGGCAAACTGGCCGTGACCAGATGGTT
26S Proteasome non-ATPase regulatory subunit 14	>B_25774	GATGTTGAAACATGGGAGAGCTGGCGTTCCTATGGAGGTTATGGGCCTCATGCTCGGAGAGTTTGTCGATGAATATACTGTACAAGTTGTGGATGTCTTTGCCATGCCACAGTCTGGTAC
26S Proteasome non-ATPase regulatory subunit 14	>B_17553	CTGTAATCAATGTTTAGCGAGTAGTAATTTCTGTTGAGACCGTGTATCAATGCTTGAATGGTTGGCTTGTTGAGCAGACCCACATTCGACGTGGTCTGTCTAGGCTCCTGTCCAAGCATC
26S Proteasome non-ATPase regulatory subunit 14	>B_10124	TTGAGCAGCTCAACTCCCGTGCGGTCGCCGTCGTCGTCGACCCGATCCAGTCGGTCAAGGGAAAGGTGGTCATTGACGCCTTCCGGCTGATCAACCCGTCGACTGTGATGCTGGGACAAG
26S Proteasome non-ATPase regulatory subunit 14	>B_4376	GACGGACTGAATTGGGTCTACTACAACGGCCACTGCACGTTGGTTCAGCGCTTCAAAACTCTGCGACGGTTAATACAGAGTGTCGACACTCAAAAAAGGATAGATGCCACAGGTACCTGC
26S Proteasome non-ATPase regulatory subunit 14	>B_5845	GTTGGAGGAGAATATGCTTATGAACTTACATAAGAATGTTTGGACAGCCGCGTTGGAGATGCCGGATTTCAAGAAGGCGGATGAAGAGAATGTGGTTAGAATGGAGAAGATGGTAGGACT
26S Proteasome non-ATPase regulatory subunit 14	>B_18474	TGACCTCTTCAACTACCGACTCCAGGTGGCGCTTCGGGTCCTGCTTGCCCACATGGCGCGTCTTGAGCTCATCAGCCGTTAGCTTCTGCTCCTCCTGCACCGACTTGTTGTACGAGTCAG
26S Proteasome non-ATPase regulatory subunit 14	>B_3028_dd0	CACCGGTACCGCTCTGGGGCATAGCAAATACATCGACAACTCTGACTGTCCAATCGTCGACGAATTCTCCCAACATCAATCCCATCACTTCCAGAGGTACACCGGCTCTACCGTGCTTCA
26S Proteasome non-ATPase regulatory subunit 14	>B_25116	ACTCTCCGGCTTCAGATGCTCAAGCATGGCCGTGCAGGCGTGCCCATGGAAGTGATGGGTCTGCTTCTCGGAGAGTTTGTAGACGAATACACGATCCAAATTGTCGACGTCTTTGCCATG--
26S Proteasome non-ATPase regulatory subunit 14	>B_10585_dd0	TCTTTGTTTGGAACACGTCATCAACGGCCTCGACAGAAACACCAGTACCGGACTGAGGCATGGCAAATACATCGATTACATGTACGGTGAACTCGTCAACAAACTCACCCAGCATCAAAC
26S Proteasome non-ATPase regulatory subunit 14	>B_14813	ATCCACAACCACTGCAACAGCCCTGCTGTTTAATTGCTCAAATGACTTTTGGGTATTCACATCCACTGAAGACAACCAACAACCAAAACCAGGATGCGAATGGTACCATCCCACAACCAT
26S Proteasome non-ATPase regulatory subunit 14	>B_1355_dd0	TGAACCTACACAAAGAGCAGTGGCAGTCGGGCTTGAAGATGCACGACTACAAGGAAAAGGAAAGGATTAATTTGGAGGCGACGAAAAAGTCGGTGCGCATCGCTGAGCAGTATACCAAGC
26S Proteasome non-ATPase regulatory subunit 14	>B_1572_dd0	GGACCCCCTCAGCGGTATCGGCCAGGTGTTTCTTAGGGTCCTGCTTACCAACGTAGCGAGTTTTCAGCTCTTCCTCCGTCAAATCTTTCTCTTCCTCTATCCTTTTGGAATATAACTCTG
26S Proteasome non-ATPase regulatory subunit 14	>B_2489	TGGACGTGCTGGTGTGCCAATGGAAGTTATGGGATTAATGTTGGGAGAATTTGTAGACGAGTTCACTATACATGTTATAGATGTGTTTGCCATGCCTCAATCTGGTACGGGAGTGAGTGT
26S Proteasome non-ATPase regulatory subunit 14	>B_5636	TTTTGGGGTCTTGTTTACCCACATATCTAGTTTTTAATTGCTCTTCCAGCAATTCCTTCTCTTCTTGTACTCTTTGATTATACAACTCTGCTACTTTGACCATCTTTTCGGTATTTTCCA
26S Proteasome non-ATPase regulatory subunit 14	>B_4477	GCGGTATCTGATAAATGTTTCTTGGGGTCCTGCTTACCAACGTACCTCGTTTTCAATTGTTCCTCAGTAAGTTCCTTCTCTTCACTAACTCTTTGGCTGTACAACTTGGCAATATTCACC
26S Proteasome non-ATPase regulatory subunit 14	>B_6635	AACATCAACTGAAGATAACCAACATCCAAAACCTGGATGTGAATGGTACCATCCCACCACCATTTGGTCCCTACCAGTTTGCTTTAACATATCCATCATTTTTGCTTGAAAAACATCATC
26S Proteasome non-ATPase regulatory subunit 14	>B_17055	AAGCACGGCCGTGCCGGTGTCCCTATGGAAGTTATGGGGTTGATGTTGGGAGAATTTGTTGATGAATTTACTATCCATGTAATTGATGTATTTGCCATGCCTCAATCCGGTACTGGTGTT
26S Proteasome non-ATPase regulatory subunit 14	>B_1059	GCTACTCAAAACTTGGTAAGAATTGCCAAACAGTATTCAAAGAGAATTGAGGAAGAAAAAGAGTTATCCGAAGAAGAGCTCAAGACCCGTTATGTTGGTAAACAAGACCCCAAGAAACAT
26S Proteasome non-ATPase regulatory subunit 14	>B_1450	AACAGCCGAAACCTGGATGAGAATGATACCAGCCGACAACCATTTCAGGCCTGCGTCGTGATAATCTTTTAGTATTGAAATCTGCCGACAGTAAGACACGAATACACGTACCGCCCGGTC
26S Proteasome non-ATPase regulatory subunit 14	>B_14664	TGGAAGTCATGGGCTTGATGCTCGGAGAATTCGTCGACGACTTCACAGTGCGAGTAGTAGATGTCTTCGCCATGCCACAGTCCGGTACCTCTGTCTCGGTCGAATCGGTCGATCCAGTAT--
26S Proteasome non-ATPase regulatory subunit 14	>B_25614_dd0	CCTTCGAGTCTCTCCAATCCCGTTCAGTTGCCGTCGTCATTGATCCCATCCAATCAGTGAAAGGGAAGGTCGTGATTGACGCCTTCCGCCTCATCAATCCTCACTCAGTTGTTCTCGGGC
26S Proteasome non-ATPase regulatory subunit 14	>B_18754	ATAGTGTCTATTCAGGCCATGAATCAGTGCCTGAATGCTTGGTTTATTCAAGTGACCAATGTTGGATGTTGTCTGACGTGGCTCATGTCCCACAGCAGCAGTCTGGGGGTTGATCAAGCG
26S Proteasome non-ATPase regulatory subunit 14	>B_8835	GTCTGCGCGATACGATTGGATCAGCTTCATTGAAAGCGAGAGGAGCAGAAGAGGCGAACCGTCCTGTCTGCTTGAGCATGTCGAGCATCTTTGTCTGGAAGACCGGGTCCACCGCTTCGA
26S Proteasome non-ATPase regulatory subunit 14	>B_22183	CTTCACCCTCGAGCAGTCGCTGTCGTCATCGACCCTATCCAATCCGTCCGTGGTAAAGTCGTGATCGATGCGTTCCGATCCATCAACCCTGCGACTCTCGCCACAGGCCAAGAATCTCGA
26S Proteasome non-ATPase regulatory subunit 14	>B_18790	CCCACGATCAGTCGCCGTAGTCGTTGATCCCATTCAATCTGTCAAGGGGAAAGTCGTTATCGATGCCTTCCGCCTCATCAACCCCGCTACGGTGCTCCAGGGCCAGGAGCCACGACAAAC
26S Proteasome non-ATPase regulatory subunit 14	>B_10286	GCTTCAGTCTTCTTGTAATCTATTGCCAAACCTACAAAGGCGAGAACACAAGATCGTATCAGCATCGAGATCAGGGGTTGTCATAAGGGTACAGGAGTATGAGCAGATATCGTTGCATTG
26S Proteasome non-ATPase regulatory subunit 14	>B_15049_dd0	CTTCCAGTTTGCCGCAGCATATCCATCATCTTGGTCTGAAATACGGGATCGACGGCTTCAACACTGACACCTGTTCCACTCTGGGGCATGGCAAACACGTCCATGACCTTGACTGTGAAA
26S Proteasome non-ATPase regulatory subunit 14	>B_17897	CTGTCCGAGCCCTTTCTCCTGGAGGCATCCGGGCGTCCAAACAAGAAATTAGAAATCTTTTCGCCAAAAGACACCACAGACGAGGGGGTTTCTTTTCTCTGGCGCTTCTTCCGCGTCCCA
26S Proteasome non-ATPase regulatory subunit 14	>B_7244	CACCCCACCACCATTTCTGACCTGGGTCCCTATTCAGTCTCGGGTGAAATGGACGCGGGGGACAGGGTAGCGCACCTCCCCGTCTGCTTCAGCATGTCCACCATCCTTTGCTGGAACACA
26S Proteasome non-ATPase regulatory subunit 14	>B_7215	AACATCGGACACATCAACAAACCCTCGATCCAAGCGCTCATTCATGGCCTGAATCGGCACTACTACTCGATCGCCGTCAACTACCGCAAGACGGAGCTCGAGCAGGGCATGCTTATGAAT
26S Proteasome non-ATPase regulatory subunit 14	>B_7364	GTCTGTCTTGATTCTTGACCCTCCATAACGGATTTAGGGTTGATGGATCGGAATGCGTCGATGACTACTTTACCTCGGACTGATTGGATGGGATCGATGACTACTGCTACTGCACGGGGA
26S Proteasome non-ATPase regulatory subunit 14	>B_18947	GATACCATCCAACAACCATCTCTGGTCTGCCTGTCTGCTTTAACATGTCTAACATCTTGGTCTGAAAAACAGGGTCGACAGCTTCTACTGAGACACCAGTACCGCTTTGTGGCATAGCAA
26S Proteasome non-ATPase regulatory subunit 14	>B_18792	GATCAGTCGCCGTAGTCGTTGATCCCATTCAATCTGTCAAGGGGAAAGTCGTTATCGATGCCTTCCGCCTCATCAACCCCGCTACGGTGCTCCAGGGCCAGGAGCCACGACAAACTACTT
26S Proteasome non-ATPase regulatory subunit 14	>B_2680	AGTATATGGTCACATATCTACAGGCATGTCGGGATTCAGGACGACTCGAAAATGCCATTGGTTGGTATCACAGCCATCCGGGTTATGGGTGTTGGTTATCCGGCATCGATGTCTCAACGC
26S Proteasome non-ATPase regulatory subunit 14	>B_7321	CGCTGTGTAGCCGTGGTGATCGACCCTATACAATCCGTCAAAGGCAAGGTCGTCATCGATGCGTTTCGGTTGATCAAGCCGCAGACCGTCATTACCGGACGTGAGCCCCGGCAGACGACG
26S Proteasome non-ATPase regulatory subunit 14	>B_7315	TCTGCTTGAGAGCTTCCATCATCTTCGTTTGGAACACATGGTCAACGGATTCAACTGATACAGTTGTCCCCGACTGCGGCATCGCGAACACATCTATTACTTGCACCGTGTATTCGTCTA--
26S Proteasome non-ATPase regulatory subunit 14	>B_21458_dd0	CGCCCCCTTCCCACGTCCACCTCCCAAAAATTTCAGTGCAGGTCAGAGATGGTGGTCGGCTGGTACCATTCACATCCAGGCTTCGGCTGCTGGCTGTCAAGCGTCGACATAAACACGCAG
26S Proteasome non-ATPase regulatory subunit 14	>B_2457	AATTGATAGCGATGCTATAGTAATGTCGGTTCAGACCGTGGATGAGAGCTTGGATCGACGGCTTGTTGAGGTGGCCCAAATTGGAAGTGGTTTGACGAGGCTCTTGGCCCATTACAAGAG
26S Proteasome non-ATPase regulatory subunit 14	>B_14402_dd0	GTCAACACGCAGCAGTCCTTCGAGCAGCTGCACCCTCGCGCCGTGGCTGTCGTCATTGACCCGATCCAGTCCGTCCGCGGCAAGGTCGTCATTGATGCATTCCGGAGCATCAACCCCAAG
26S Proteasome non-ATPase regulatory subunit 14	>B_23418	CGTCGTTTGCCGCGGTTCCTGTCCCATCATGGTGGTTTGCATGTTTATGAGGCGGAAGGCATCGATGACGACTTTTCCCTTGACGGATTGGATCGGGTCGACGACGACGGCGACGGCGCG
26S Proteasome non-ATPase regulatory subunit 14	>B_20438	CTGTCGCTGTCGTTGTCGATCCTATCCAATCGGTGCCGGGTAAAGTAGTCATTGATGCCTTCCGGCTCATCAACCCTTCAACAATCATGCTGGGACAGGAACCGAGACAGACGACTTCCA
26S Proteasome non-ATPase regulatory subunit 14	>B_20189_dd0	ATCAACCCCTCGACGGTGATGCTGGGCCAGGAGCCGCGGCAGACGACGTCGAACGTGGGGCACCTCAACAAGCCGAGCATCCAGAGTCTCATCCACGGCCTCAACCGGCATTACTACTCC
26S Proteasome non-ATPase regulatory subunit 14	>B_10161_dd0	CTGAGGGTGCTGACCCAGTACTTGTTCCACAGCAGGTCGAGGAGCTTGGCGTCGAGGCTCGACTTGAAGTGCTCCACCTTGAGCGGGTAGTAGGAGCTGGCGTGCACGCCGAAATCCTCA
26S Proteasome non-ATPase regulatory subunit 14	>B_10117_dd0	GAGGTCATGGGGCTCATGCTCGGCTCGTTTATCGACGACTACACCGTGTCGGTGATTGACGTGTTTGCCATGCCCCAGTCCGGCACGGGAGTCAGCGTCGAGGCCGTCGATCCCGTCTTC
26S Proteasome non-ATPase regulatory subunit 14	>B_5275	CGATCAAGAAACCACCACGCCCGCCCAAGAAAAAAACCTCCATCAATCTACCATTCAAACCCCTCGAAATCCGATTTTGCAAAACTCACCTTCCAGTAGCATTCAACATATCCATCATTT
26S Proteasome non-ATPase regulatory subunit 14	>B_10204	GATACTGGATGCCGATACTGTAGTAATGTCGATTCAGTCCATGTATCAAGGCTTGAATGCTGGGTTTATTGAGATGGCCCAGGTTGGAGGTTGTTTGTCGAGGTTCCTGGCCCATCATAA
26S Proteasome non-ATPase regulatory subunit 14	>B_4601	ACCCCCGAGCTGTAGCAGTTGTCATCGATCCCATACAATCTGTGAAGGGAAAAGTGGTGATCGACGCATTCCGACTTATCAACCAAGCCACCGTTATTTCTGGACGAGAACCTCGGCAGA
26S Proteasome non-ATPase regulatory subunit 14	>B_10935	TGTTGATATCGACGCTCGACAGCCAGCAGCCAAACCCGGGATGAGAATGGTACCATCCCACCACTGTCTCTGGTCTTCCGGTCTGACGCAGCATGTCCATCATCTTGGTCTGAAAGACAG
26S Proteasome non-ATPase regulatory subunit 14	>B_7323_dd0	ACCATAGATGCTCAAACATGGGCGAGCCGGTGTTCCCATGGAGGTTATGGGTCTTATGCTTGGTGAGTTCGTGGACGAATATACTGTCCAAGTCGTGGATGTCTTCGCCATGCCCCAATC
26S Proteasome non-ATPase regulatory subunit 14	>B_20188	CTCGGTCGACATCAACACGCAGCAATCCTTCGAGCAGCTGAACCCTCGGGCTGTTGCCGTCGTGGTGGACCCGATCCAGTCCGTGCCGGGCAAGGTCGTCATCGACGCCTTCCGGCTCAT
26S Proteasome non-ATPase regulatory subunit 14	>B_18464	GACATCTACTGATGAGAGCCAGCAGCCGAATCCAGGATGTGAATGGTACCATCCTACTACCATCTCCGGTCTGCAGAAGATCATCAGGGTTCAGACCTCGAGGCGGGTAGGCAGGTTGCT
26S Proteasome non-ATPase regulatory subunit 14	>B_15563	TGTGTATTGATGTCAACGCTGGAAAGCCAACATCCGAAACCTGGGTGTGAGTGGTACCACCCGACCACCATCTCGGACCTTCACGCACAATCATGAGATCAGTCTCGGATGCATGCAAAT
26S Proteasome non-ATPase regulatory subunit 14	>B_2916	TCGAGGCTGTGGATCCCGTTTTCCAAAAAAATATGATGGACATGCTGAAACAGACAGGCCGTCCGGAGATGGTTGTGGGCTGGTATCATTCACATCCTGGTTTCGGTTGCTGGCTTTCAA
26S Proteasome non-ATPase regulatory subunit 14	>B_10780	TGTTATCTTCAATCAGCCTCTGCCCGACATCTTCGATGTGTTTCTTCGGATCCACTTTTCCCACGTATCTCGTCTTCAGTTGTTCAGCAGTTAATTCGTTCTCCTCCCGTACACGTTTCT
26S Proteasome non-ATPase regulatory subunit 14	>B_18016	AACAGACATTACTACAGCATCGGCATCAACTACCGCAAGACAGGACTGGAGGAGAACATGCTGATGAACCTGCACAAGCACGTCTGGACCGAGGCGTTGCAGATGAATGACTTCCACGAC
26S Proteasome non-ATPase regulatory subunit 14	>B_19157_dd0	GGTCTTGCGGTAGTTGATAGCAATGCTGTAGTAGTGTCTGTTTAGGCCGTGAATAAGGGATTGGATCGAGGGCTTGTTCAAATGACCCAAATTAGAGGTAGTTTGTCGGGGTTCTTGGCC
26S Proteasome non-ATPase regulatory subunit 14	>B_22561	TTGGATGGTACCACTCACATCCTGGTTTCGGTTGCTGGCTGTCTAGTGTGGATATCAACACCCAACAGTCATTCGAGCAGCTCACGCCCCGTGCGGTCGCGGTCGTCATCGATCCCATAC
26S Proteasome non-ATPase regulatory subunit 14	>B_13845_dd0	CTATCCTCTGTTGATATCAACACCCAGCAGTCGTTTGAGCAGTTAACGCCCAGAGCGGTAGCCGTGGTAGTCGATCCAATCCAATCCGTCAAGGGAAAGGTTGTCATCGACGCTTTCAGA
26S Proteasome non-ATPase regulatory subunit 14	>B_12226	TCACTCATCTCCAAGGCCTCAGTCCATACATGCTTGTGAAGGTTCATCAACATGTTCTCTTCCAACCCCGTCTTACGGTAATCAATAGCAATGCTGTAATAGTGGCGGTTAAGACCGTGG
26S Proteasome non-ATPase regulatory subunit 14	>B_24596	GGATTGGATCTACGACTACGGCAACAGCCCTGCTATTCAATTGCTCAAAGGACTTCTGGGTATTAACATCAACGGAAGACAACCAGCATCCAAACCCAGGATGTGAATGGTACCATCCTA
26S Proteasome non-ATPase regulatory subunit 14	>B_13707	TGGGCCTGATGTTGGGAGAGTTTGTCGACGACTTCACAGTCCGCGTCGTGGATGTCTTTGCTATGCCCCAGTCAGGAACATCTGTCAGTGTCGAATCTGTCGATCCCGTCTTCCAAACAA
26S Proteasome non-ATPase regulatory subunit 14	>B_15011	TCTTCATAAAAAGACATGGACAAGTGGTCTTGTATTAGAAGATTTTGAAATGCATGACAAAAAAAATCAGGAATCTGTAGAAAGTATGTTGAAATTATCGGAAAATTATACCAAAAGAGT
26S Proteasome non-ATPase regulatory subunit 14	>B_12321_dd0	TCATCTTGGTCTGGAAGACGGGGTCGACGGCTTCGACACTGACGCCCGTACCGCTCTGAGGCATGGCAAAAACATCCATGACCTTGACCGTGAAGTCGTCCACGAACTCCCCCAGCATAA
26S Proteasome non-ATPase regulatory subunit 14	>B_14266_dd0	CGTCGTCGTAGATCCCATCCAGTCCGTCAAGGGCAAAGTGGTCATCGATGCGTTCCGCCTGATTGCTCCGCAGACGGTGGTCATGGGCCAAGAGCCTCGACAGACGACGTCCAATCTGGG
26S Proteasome non-ATPase regulatory subunit 14	>B_16837	CAACTGTTCGAACGACTGCTGCGTGTTGATATCCACTGACGACAACCAGCACCCGAACCCCGGATGCGAGTGGTACCACCCAACCACCATCTCATCACGCCCCGTCTGTCTCAACATATC
26S Proteasome non-ATPase regulatory subunit 14	>B_15373	TGCTTCGTCATGGTCGCGCTGGTGTTCCGATGGAAGTAATGGGGCTCATGCTTGGAGAGTTTGTTGATGATTACACGGTGCGTGTGGTGGACGTATTCGCTATGCCTCAAAGCGGTACTG
26S Proteasome non-ATPase regulatory subunit 14	>B_1874	AAGGTCTGCAGATGGACGATTTCAGAGTCGAGGGAACTCGTAATACCGAGCGATTACAAAAGCTAGTTGGACTTGCTGAAGGCTATGAGAAGCGTGTCAAGGAAGAGACCGAGATGACAA
26S Proteasome non-ATPase regulatory subunit 14	>B_5755	CCGGGAGAGATCAAATGGTTGTGGGTTGGTACCATTCCCATCCAGGTTTCGGATGTTGGTTATCTTCTGTTGATGTAAACACCCAACAATCTTTTGAACAATTGAATAAAAGAGCCGTGG--
26S Proteasome non-ATPase regulatory subunit 14	>B_5479	TCGAGTCTCTACAATCCCGCTCTGTCGCCGTGGTCATTGACCCCATTCAGTCTGTGAAAGGAAAGGTTGTAATTGACGCTTTCCGCTTGATCGATCAGCAGACAGTCATCATCGGTAGGG
26S Proteasome non-ATPase regulatory subunit 14	>B_15558	GCAGATTCATGAGCATGGCCTGCTCGAGATCTGTCTTACGGTACTTGACGGCAATTGAGTAATAGTGGCGATTCAGGCCGTGAATAAGCGCCTGTATTGAGGGTTTGTTGATGTGACCAA
26S Proteasome non-ATPase regulatory subunit 14	>B_19480_dd0	CTGGTACCATTCCCATCCTGGTTTCGGTTGCTGGCTTTCCTCCGTGGATATCAACACACAACAATCCTTCGAACAATTGACACCTCGAGCCGTTGCCGTGGTTGTTGACCCCATCCAATC
26S Proteasome non-ATPase regulatory subunit 14	>B_7271	TGCTGCGTGTTGATATCGACGCTGGAGAGCCAGCACCCGAAGCCCGGGTGAGAGTGGTACCACCCGACCACCATTTCTGACCTGGGTCTCTATTCAGTCTCGGGTGAAATGGACGCAGGG
26S Proteasome non-ATPase regulatory subunit 14	>B_15583	CCACCCGACCACCATCTCGGACCTTCACGCACAATCATGAGATCAGTCTCGGATGCATGCAAATGGTACGTGCCTCCCTGTTTGCTTCAACATATCAACCATCCTGGCCTGGAATACGTG
26S Proteasome non-ATPase regulatory subunit 14	>B_7220	AGATGTTGAAACACGGCCGCGCGGGTGTACCCATGGAGGTCATGGGGCTCATGTTGGGCGAGTTCGTGGACGAATACACTGTGCAGGTCGTCGACGTCTTCGCCATGCCGCAATCGGGTA
26S Proteasome non-ATPase regulatory subunit 14	>B_10270	ATGACCAATATTACTTGTTGTCTGTCTTGATTCTTGACCTGTTGCCATCGAAGCGGGGTTTATCGATCGGAAAGCATCTATCACGACTTTTCCTCTTACTGATTGAATAGGATCAATCAC
26S Proteasome non-ATPase regulatory subunit 14	>B_15354	CGAACTGTGTATTCATCAACGAACTCGCCCAGCATCAGGCCCATGACTTCCATCGGGACACCGGCGCGGCCATGTCGTAGCATCTTTAGCAGAGCCAAGGAGGAGATGTGGACAGTTTCA
26S Proteasome non-ATPase regulatory subunit 14	>B_10274	AAAACACCCATCGCCAAGCTCTGAGTGACCTGTTCTCCCATGGCTTTCTCTGCGGCCTCCGCCAAATGTCTCTTGGGATCTAATTTACCTACATGTCGGGTTTTCAGTTGCTCAGGAGTC
26S Proteasome non-ATPase regulatory subunit 14	>B_2463	TCCTGTTTGTCGGAGCATGTCCATCATGTTTGTCTGAAATACGGGGTCGACTGCCTCAACGCTGACACCGGTACCACTCTGCGGCATAGCAAATACGTCGACGACTCTAACAGTATATTC
26S Proteasome non-ATPase regulatory subunit 14	>B_22187	GGCGGTCAAGGTGAGTGTTACTTTCATATTTCTCTTTTGATACCTCGCTTCATGGAAAAGGCAACAGCTGATTATCCCCATCCCACAATAGGACATGCTCAACCTCGCCATCTCTTACAA
26S Proteasome non-ATPase regulatory subunit 14	>B_13242	TTCAGACCCTCTTCGTTCCGTTTTCTCTCGCCACCAAAGCTATGCGGCAGCTCCAAACCTTCTGTCCAGACCTCTTTGTGCAAGTTCATCAACATATTCTCTTCCAACCCTGTTTTGCGG
26S Proteasome non-ATPase regulatory subunit 14	>B_4579	CACCTTCCCGTTTGCCTGAGCATGTCCATCATGTTCATCTGGAAGACGGGGTCGACGGCCTCTACACTGACACCAGTACCACTTTGGGGCATGGCAAACACATCGACGACGCGAACGGTA
26S Proteasome non-ATPase regulatory subunit 14	>B_10337	CTGATATCCTACGCCTTCTATGTAGTAAAGGAGGTCAGGAGTTAACTAACCTGTTGAGTATTGATATCAACACTGGATAACCAACAGCCGAATCCTGGGTGGGAGTGATACCAGCCTACT
26S Proteasome non-ATPase regulatory subunit 14	>B_3048	AGTCCATGAATCAGTGCCTAAAGGGATCTCACATTTTGTTGAATTGAGAGGTCTCAGTAATCTTTCTCAGCTCAAGGACCGCTAGTTGATGGATTGCTGACCTGGATCGAGGGTTTGTTC
26S Proteasome non-ATPase regulatory subunit 14	>B_7846_dd0	ACAGCCAACAACCAAACCCAGGATGAGAATGGTACCAACCGACAACCATTTCTGGCCTGTGCACCGTCAGATTCGACGCATATATGTGGATCATATAGATCACTCACCGACCAGTTTGCT
mitochondrial carrier	>B_4414	TCCATAGTGTTTGGCCAAATAGTCGCGTGCAACAGGCTGACCGCCATACTTGTAAATTCTTTGAAGGACCTTGTAACCGGCTGCGTAACCGAGACCTGGGAACAGCGAGATGAACTTTCG
mitochondrial carrier	>B_15341	CCGCTCGATGTTCTCAAGATCAAACGGCAAACAAATCCCGAGGCATTTCGAGGACGAGGCGTGCTCAGGATTGTGAGAGATGAGGGCTTTGGTTTATATAGAGGATGGGGCTGGACTGCC
mitochondrial carrier	>B_15342	CTGCTCGTTTCAGCTCCTCTCGATGTTGTCAAGACTCGAATCCAGAACCGAAACTTTGAGAACCCAGAGAGTGGATTCAGGATCGTTGGCAGTATGATCAAGAATGAGGGATTCACAAGT
mitochondrial carrier	>B_6846	TGTCGGCCCCTCATTCTTGATTAGATCCTTCACAACCGTGACGCCGCTAACCTTGCTCTCAAAGTTGGCGTTTTGAATGCGAGTCTTGACTGTGTCGAGAGGCGCAGCGACAGTGATGGA
mitochondrial carrier	>B_6858	ATTCGTAAAGTTCGTCTTATAGTTTCTTGAAAGAATGTCGCTGAACCAAGGCTGCCCACCATATTTATATATACGTTGGGTGATCTTGTAGCCCGCAGCATAACCAAGACCAGGAAAAAG
mitochondrial carrier	>B_13864	GCTTGGGAGTCAGTCCCTTGAAGAAACTGCCGAAACCCTCGTTCTTGGCCATGTTGGATACGATGCGGAAGCCAGATTCCGGGTTCTCGAAGTTGCGGTTTTGGATACGAGTCTTGATCA
mitochondrial carrier	>B_13868	GGGCATTACGAGCCGCAGTCCAGCCGGCGCCACGGTAAAGTCCCATTCCCTCGTCAGCAACGATCTTGAAGAGACCACGTCCACGGAAAGCCTCGGGGTTAGTCTGACGCTTAATCTTCA
mitochondrial carrier	>B_14072	CCCTGCAAGACTACAACCAGGCATCCTGGAGCCAGAACTTCGTAGCCTCCATCTTCGGCGCCAGCGCCTCGCTCATCGTCTCCGCTCCGCTCGACGTGATCAAGACGCGCATCCAGAACC
mitochondrial carrier	>B_4010	GGTGCGGTTGCCTCGATCACCGTCGCTGCACCGCTGGATGTTGTCAAGACCAGGATTCAGAACGCCAATTTTGATAGAAAGGTTAGCGGCGTCACGGTGGTGAAGGAGTTGATCAAGAAT
mitochondrial carrier	>B_16266	TCCACCCAGCTGTTGCTTTCGTACTCTTTCTCAAGCCGAATAGTTTCCTTGATTTCGTGCATCTCCAGCTGAACAACTTCGTCATCTTGGTTACCGTTCGCGTGACAGTCCGCCAGGACC
mitochondrial carrier	>B_10958	AGGTGTTTAAGTTGGAGGATTATAACAAGGCGACGTGGGGCCAAAATTTTGTTGCGAGGTGAGTCCAGTCTTTCCTCCTTCCGTGCTCCATATCTGCTCTAGAGCATCGCTGACCCCGGT
mitochondrial carrier	>B_16492	TCCATCCAGCTGTTGCTTTCGTACTCCTTCTCTAGTCGGATGGTCTCCTTGATTTCGTGCATCTCCAGCTGCACAACTTCGTCCTCCTGGTTGCCGTTGGCATGGCAGTCCGCCAGGACC
mitochondrial carrier	>B_2249	TGCATCATCATACCACCCCACTTGTTCCCGAAAGTAGACTTGAACCATCCACCGCCATTCTTGTCAATCACATCCCTGAACCAAGGCTGCCCACCAAACTTGTACACCCGCTGGGCGATC
mitochondrial carrier	>B_7325_dd0	TCTTTGAAGTCGCGGTTTTGTATCCGCGTCTTTACCACGTCCAGAGGTGCTGAAACAATGAGAGACGCTGATGATCCGGCGATGGATGCGACGAAATTCTGAAAGAACGTTGCGCTGTTG
mitochondrial carrier	>B_2849	TCAAAGATTCCGCCAACGCTCCCTTTTTGAAGAAGCTTGGATCTCTTTTTCCAGGTTTGGGTTACGCCGCTTGCTACAAAGTAGTCCAGCGTATTTACAAGTACAGTGGACAACCTATTG
mitochondrial carrier	>B_734	TCAAAGTTTGCGCCATGGTGAATGAAAAGACCAATTTAGGGCCAGTGGTCAAAAGTTTGGGAGTAAGACCCTTGAAGAAAGAAGTGGGCCCTTCGTACTTCAACATGTTCTTTAAGATTG
mitochondrial carrier	>B_9208	GAAACCTCGGACTCGCTCTAATTGGCTAATCTTATCTTCTCATAGGTTATGCAAAGAATCTACAAGTATGGTGGCCAGCCATTCGCGCGAGACTACCTGGCTAAACACCACGGCTCCGAA
mitochondrial carrier	>B_12305	CCTATTACCGAGGCGCTCATGGCATCTGTGTGGTCTATGATGTGACAGATATGGACTCGTTCAACAACGTCAAGCAATGGCTACAAGAAATCGACCGCTACGCTACTGAAGGTGTCAACA
mitochondrial carrier	>B_3387	CCTACTACCGAGGCGCTCATGGAATCTGCGTGGTTTACGACGTGACGGATATGGACTCTTTCAATAACGTCAAACAGTGGCTGCAAGAAATTGACCGTTACGCCACACAGGGTGTCAACA
mitochondrial carrier	>B_16950	CCGCTCCCATCGGACGAAAGTTCGTCTCTCTGTTCCCTGGTCTGGGATACGCCGCCGGTTACAAGGTCCTCCAGCGAATCTACAAGTACGGTGGTCAGCCCGTCGCCCGTGATTTCCTGG
mitochondrial carrier	>B_21080	CCGCTCCTATCGGACGAAAGTTCGTTTCTCTCTTCCCTGGTCTGGGATACGCCGCCGGTTACAAGGTCCTCCAGCGAGTCTACAAGTACGGTGGTCAACCTGTCGCTCGTGATTACCTGG
mitochondrial carrier	>B_6608	CCGCTACTGTCGGAAAGAAGTTCGTTTCTCTCTTCCCTGGCCTGGGATACGCCGCCGGTTACAAGGTCCTCCAGCGAATCTACAAGTACGGTGGTCAACCCGTCGCTCGTGATTTCTTGG
mitochondrial carrier	>B_3460	TGGACCGCTGCCAGAAACGCCCCTGGAAGTTTTGCGGTTCGTCAATTCTCACTTCCTATATATATGCACCAACGCCTTGCTGACAGACCTTGTGTAGCTCTTCGGTGGTAGTGCGTTCGC
mitochondrial carrier	>B_1669	TTCTGGGTTGACTTGGCGTTTGATTTTGAGTGCGTCAAGCGGAAGGAGGACCTATTACCATCGTCATTACTGTACCATCAATCACAGGGAGGGCGCTTACGACTTCTCCGATTCCAGTCA
mitochondrial carrier	>B_2651	CCATCCAGTCGATACTTTGGCGAAACGATTGATGTCCAACAAATCAACCTCCTTAAACTTCAACCAAATCGTCTTCAGAAACTACGCAGACGCTCCGATCGGAAAGAAATTCCTGTCATT
mitochondrial carrier	>B_14783	AGCTTGTTGACCCCTTCTGTGGCATAGCGATCAATTTCCTGAAGCCACTGCTTCACGTTGTTGAAGGAGTCCATGTCGGTCACGTCGTAAACAACACAGATGCCATGTGCGCCCCGGTAA
mitochondrial carrier	>B_15242	AGTTTGTTGACCCCTTCTGTGGCGTAGCGATCAATTTCCTGGAGCCACTGCTTCACGTTGTTGAAAGAGTCCATGTCGGTCACGTCGTAAACAACACAGATGCCATGGGCGCCACGGTAA
mitochondrial carrier	>B_2501	TTCCTTGAAACCTCAGCCAAGAATGCTTCCAATGTTGAGCAGGCTTTCTTGACCATGGCTCGGCAGATCAAGGAGCGTATGGGAACTGCCACTGTTAACAACAAGCCGACTGTGCAGGTC
mitochondrial carrier	>B_8466	CCTTAGGTGTCAATCCCTTGAAGAAAGCTCCAACACCCTCAGTCCTGATCATTTCTCGAATAATAGCTGATCCTCCCACAGTCGAGTTGAAGTTGGCATTTTGAATTCGGGTCTTGACTA
mitochondrial carrier	>B_8494_dd0	TCTTGGGTGTTAATCCCTTGAAGAACGCGCCGACACCTTCTGTTCGGATCATCTCTCGGATGATGGCTGATCCACCAACGGTAGAGTTGAAGTTGGCATTTTGGATTCGGGTCTTGACGA
mitochondrial carrier	>B_11237	TACACGAGTCTTGATAACATCCAATGGTGCACTAACCTATTTTAACCTGTCCTAAATACTAAAAAATGTAAGAAAAATGGAACTTACAGTAAGACTGGCAACTGCACCAGCAATAGATGC
mitochondrial carrier	>B_11866	CTGTGCCTCTATTGCTGGTGCCGTTGCTTCCATCACCGTCGCCGCTCCCCTTGATGTTGTTAAGACCCGTATTCAGAACCGTAACTTCGATAACCCTGAGTCCGGTGTAAACATTGTTAA
mitochondrial carrier	>B_6080	CCGTGCAGGTCTCCCTCTCCACCCTCTCCCCCATCATCTTCCGCGACCAAGCCAGCGCCGCCCTCGGCCGCAAGGTCATGTCGCTCTTCCCGGGTCTGGGCTACGCAGCGGGGTACAAGG
mitochondrial carrier	>B_6316	AAACCCAGCTACTGCACATAGAAGACTTCAGCAAAGCGACCTGGACCCAGAACTTTATCGCCTCCGTCGCAGGCGCGGTGGCGAGCATCACAGTTGCCGCGCCGCTCGATACGATCAAGA
mitochondrial carrier	>B_11834	TATCAAGACTCGTATCCAGAACCGCAACTTTGAGAACCCCGAGAGCGGTTTCCGTATCCTGTCCAACATGGCCCGCCACGAAGGCTTCTCCAGCTTCTTCAAGGGTCTTGTGCCCAAGGT
mitochondrial carrier	>B_6230	TATCAAAACTCGTATTCAAAACCGCAACTTTGAGAACCCCGAGAGCGGTTTCCGCATTCTGTCTAATATGGCCCGCAACGAAGGCTTCTCCAGTTTCTTCAAGGGTCTTGTGCCCAAGGT
mitochondrial carrier	>B_13376	TGACGTCGAGGGGAGCGGAGACGAGGAGGGAGGCGGAAGCTCCAGCGATGGAGGCGATGAAGTTTTGGAACCACGAGGCCTTGTTGTAGTCGTCCAGCTTGAAGAGGTACTCTTTCGTGA
mitochondrial carrier	>B_2020	CAACAAGGCCTCGTGGTTCCAGAACTTCATCGCCTCTATCGCCGGTGCATCTGCCTCCCTAGTCGTATCCGCCCCCCTGGACGTCATCAAGACCCGTATCCAGAACCGCAATTTCGAGAA
mitochondrial carrier	>B_14279	CACAGTCGCTAAACGACTCATGTCTAATCGAACCAACGTCTCATTCGGAAACCTTAACACGATCATCTTCAAATCCGCTGCTCAATCCCCAATCCACCAAAAGTTCTTGTCTCTCTTCCC
mitochondrial carrier	>B_6101	CATGCATTAACATCCCCCCAGTCTTCTGTCCAAACGTATCCCTGAACCAGCCTCCTTGATTTTTATCGATCAGATCTCTAAACCAAGGCTGTCCACCAAACTTATATACCCTCTGAGCGA
mitochondrial carrier	>B_17062	AACCCCAAGAGCGGGTTCCAAATTGTGGGCAGTATGATGAAGAAGGAGGGAATTACTAGCTTCTTCAAGGGATTGGTCCCCAAGGCATGCTCCCCGACTTCCCTCTACCTCCTAACACTT
mitochondrial carrier	>B_11251	GCGCATGGGATTATTATTGTTTATGATGTGACAGATCAGGGTGAGCCTTTACAAAAACAACACTTATTGTGACGTGTGTAACTTTTTAATGTAGATACTTTTAATAATGTCAAACAATGG
mitochondrial carrier	>B_20678	AACAATTCCTTAAGAACCGTTACGCCGCTAACTTTACTCTCAAAGTTAGCGTTTTGAATACGGGTCTTGATAACGTCGAGTGGAGCAGCGATGGTGATGGATGCAACAGCACCTGCCACG
mitochondrial carrier	>B_707	CTTCGGACCCGTCATCAGCAACTTGGGCGTCAGCCCCTTGAAGAAGCTAGTCGGGCCCTCATTCCTGATCATGCTGCTGACAATTCGGAAGCCAGATTCTGGGTTCTCAAAGTTGCGGTT
mitochondrial carrier	>B_1600	AGGGAATAGTGAGACGAACTTCCTCCCGAATGACGCGCCTGCCTTGTCCTTGAAGATGACCGAGTTGAGGTTCGCCAGGCTGCCAACCTAGTCCCGGCGCAAATATGTCAGTCCCGAGGT
mitochondrial carrier	>B_20363	AACGACGAGAATCTGCATTTGCGTGTGAGCCAGTTTCAAGGGAGGTAAAGCAATGTGTACCTTCGGCGTCAGACCCTTGAAAAATGCGGAGACACCCTCATTTTTGACAAGTTCCCTGAC--
mitochondrial carrier	>B_2361	GTATTGGTGAGATCGTTCTCCTACCTCTTGACGTCCTCAAGATCAAACGCCAGACAAACCCCGAGGCTTTCCGTGGCCGTGGCGTCCTCAAGATCGTTGCCGATGAGGGTTTTGGCCTGT
mitochondrial carrier	>B_2372	TTGCCAAGGAGTATATTTTCCATCTTGAGGATTACAACAAGGCCAGCTGGTTCCAGAACTTTATTGCTTCTATTGCTGGTGCTTCCGCTTCTCTGGTTGTCTCTGCTCCCCTTGACGTTA
mitochondrial carrier	>B_4687	CAACCAAGGCAAAGTGGTGGGCATGAAAGCATTGAACCAAGTCATCTTCAAATCGCATGCCTCCGAACCCGTCGTCAAGCGCTTCTTCACACTCTTCCCCGGTCTCGGATACGCAGCGGC
mitochondrial carrier	>B_10291	CCTCCGCCCCCGTCATTACCAAATTCACTTCCTTATTCCCTGGCCTGGGTTACGCCGCTGGCTACAAGGTCCTACAGCGAATATACAAGTACGGCGGCCAACCCTTCGTCCGAGACTACT
mitochondrial carrier	>B_12511	CTGGTTTAGCAAGAATCTTGGGTCCTGCCGTCGCAGGTGTGTGTGAAATCGGGGTGTTCCACCCTGTCGACACCATCTCCAAGAGATTGATGTCCAACACCACCAGAGTTAACAATTTGG
mitochondrial carrier	>B_12525	CCTCTTGGTACCAGAACTTCGTTGCCTCGATCTGTGGTGCTTCTGCTTCGTTGATTGTCTCTGCTCCTTTGGACGTCATCAAGACCAGAATTCAGAACAAGAACTTCGACGCCAACGAGT
mitochondrial carrier	>B_15776	GCTGGCGCCGACGCCTTATCCTTGAAGATGACCTCGTTCAACTTAGACAAGTTGTTGACCTTGGTAGTGTTGGACATCAATCTCTTGGAGATGGTATCAACTGGATGGAAAACACCAATT
mitochondrial carrier	>B_19482	GGGGTTGTCGAAGTTACGGTTCTGGATACGGGTCTTGATGACGTCGAGGGGAGCGGAGACAAGGAGGGAAGCGGAGGCACCAGCGATGGAGGCGACGAAGTTCTGGAACCACGAAGCCTT
mitochondrial carrier	>B_19487	AACCTTGTAGCCGGCAGCGTAACCGAGACCGGGGAACAGCGACACGAATTTGCGACCGAGAGGGGCAGTAGCCTTGTCCTTGAAGATGACGGCGTTGAGCTGGTCCAAACCGGAAACCTT
mitochondrial carrier	>B_20310_dd0	GGGGTTCTCAAAGTTACGGTTCTGGATACGTGTCTTGATAACATCGAGAGGAGCAGAGACGACAAGGGAGGCGGAAGCACCGGCGATAGAGGCAATGAAGTTTTGGAACCACGACGCCTT
mitochondrial carrier	>B_171	GAGAGATTGTTCTCCTGCCCCTCGATGTCCTCAAGATCAAGCGACAGACTAACCCCGAGGCTTTCAAGGGCCGAGGCTTCTTCAAGATCATCCAGGAGGAGGGTATGGGTCTGTACCGAG
mitochondrial carrier	>B_174	GACATTGTCTAACCCAGCCTCCGCCGGTATTGCCGAGCTCGCCGTCTTCCACCCCGTCGACACCATCGCCAAGCGACTCATGTCCAACCATGGTAAGATCACTTCTGCGTCTCACCTGAA
mitochondrial carrier	>B_2761	CAAAGGCAACTTGGGGCCAAAATTTTGTCTCTTCGATTGTTGGTGCTTCTGCCTCTTTGATTGTCTCTGCTCCTCTTGATGTTATTAAAACTAGAATTCAAAATAGAAACTTCGACAATC
mitochondrial carrier	>B_7018	TTAATTTTTAAAACATCTAAAGGTAATAAAATAATTTCACCAATCCCAATCAGTGAACCAGCAGTAGCAGAAATCATTGCCTTACCAGTTTTAGCACCAAATGCATTATCAAAATCTTTC
mitochondrial carrier	>B_16881	GTCAGACCCTTGAAGAACGCCGTGAAGCCCTCGTGCTTGATCATGTCGCGGATAATCGTGACGCCGCCTACCTTGGATTCAAAGTTGGCGTTCTGGATACGCGTCTTGACGACGTCGAGC
mitochondrial carrier	>B_7682	GTGAGGCCCTTGAAGAAGGCGGTGAGGCCCTCGTTCCTGATCATGTCGCGGATGATCGCGACACCGCCGACCTTGGACTCGAAGTTGGCGTTCTGAATGCGCGTCTTGACGACGTCGAGC
mitochondrial carrier	>B_10161	CATGATGATGCAGCCGACGAGGATACCCATGCGACGGCCGAGGAAGTCCGCAGCGTAAGGCACGAAAGGGATGGCGGAAATGGAACCGGCAGCCATGATAGCGTTCAAGATACCAAGTCT
mitochondrial carrier	>B_10351	CATGATGATACACCCCACGAGGATACCCATGCGGCGGCCAAGGATATCGGCCGCGTAGGGGACAAACGGAATGGCGGAAATGGAGCCAGCGGCCATGATAGCATTCAATATACCTAGTCT
mitochondrial carrier	>B_4758	GCCTGGTCGGGTCTGCTCGTCGGCTATGCCATCGAGATCCTGCCTTACAAGCTGCGTGCCAAGGGTCTGATGATCCTCAACATCTGCATCCAGGCTGCCTTGACTCTCAACATCTATGCC
mitochondrial carrier	>B_5049	TCCTGGTCCGGTCTGCTCGTCGGCTACGCCATTGAGGTTCTGCCGTACAAGCTGCGTGCCAAGGGTCTCATGATCATGAACCTGACCGTCCAGGCCGCCCTCACCCTCAACACCTACGCC
mitochondrial carrier	>B_18666	TCGCTGTAAGTTAATACCAAAGATCTTATCGGAGAGTCTGTCTAATATTGCTATAGCTGTTCGGAGGTTCGGCCGCTGCTAAGCAGTACTACTACAAATTGACGGACTACAACGCCGCAT
mitochondrial carrier	>B_18009	TTTATTACAAATTAGCATCTAAGCATAATCGACAAGGTTGTCAATGGTCATAAGCATACCGCGAAAGACCCAGGTGCATTGCGAGCAGCGGTCCAGCCAGCGCCGCGGTAAAGTCCCATG
mitochondrial carrier	>B_2698	CAAGACCAAGGGTAATCGCCATCGTTTCTTCATCATTCTCGCAGTCGGCTTCTTTAGTCAATGGAGTGGCAATGGTCTGATTAGCTACTACTTGACTTTGATTCTCAACTCGATTGGCTA
mitochondrial carrier	>B_11657	TGAAGATCAAGCGTCAAACAAACCCTGAGGCTTTCCGCGGCCGTGGTGTCTTCCGCATCGTCGCTGATGAAGGTTTCGGTCTCTACCGAGGCTGGGGTTGGACCGCTGCCCGTAACGCCC
mitochondrial carrier	>B_10776	TTATTACAGATTAGCATCCTAAGCATAATCGACCGGGTCGTCAATGATCAGAAGCATACCGCGAAAGATCCAGGTGCATTGCGAGCAGCAGTCCAGCCGGCACCGCGGTAGAGTCCCATG
mitochondrial carrier	>B_13526	TTCCGTGGTCGCGGCCTTTTCAAGATCATTTCCGATGAAGGCATGGGACTTTACCGCGGTGCCGGCTGGACTGCTGCTCGTAATGCACCTGGATCTTTCGCGGTATGCTTATGATCATTG
mitochondrial carrier	>B_4208	TTTATTAAAAATTAGCATATAAGCACAATCGACTTTGTCGTCAATGATCATAAGCATACCGCGAAAGACCCAGGTGCATTGCGAGCAGCAGTCCAGCCAGCACCGCGGTAAAGTCCCATG
mitochondrial carrier	>B_14148	CTGTACCGTGGTGCTGGCTGGACTGCCGCCCGTAACGCCCCTGGCTCCTTCGCTGTATGCTTTCCCCCGGTCTGCCATCACTGAACCACGACTAACTTTTGTTACAGCTCTTCGGTGGAT
mitochondrial carrier	>B_11579	CTGTACCGTGGTGCTGGCTGGACTGCCGCCCGTAACGCTCCTGGATCCTTCGCTGTATGCTTTCTCCGGTCTGTTCTCATTGAATCACTACTAACCTTCATGTTCCAGCTCTTCGGTGGA
mitochondrial carrier	>B_13463	CTTTACCGCGGCGCTGGCTGGACTGCCGCCCGTAACGCCCCTGGCTCTTTTGCTCTCTTCGGTGGTTCCGCCTTCGCCAAGGAGTACATCTACAAACTGAGCGACTACAACGCCGCCAGC
mitochondrial carrier	>B_18897	ACCCTTGAAGAAGCTGGTCATGCCCTCGTTCTTGACCATGTTGGAAACGATCCGGAAGCCCGTCTCGGGGTTGTCGAAGTTGCGGTTCTGGATACGGGTCTTGATGACGTCGAGAGGAGC
mitochondrial carrier	>B_5153	GCCCTTGAAGAAGCTGGTAGGGCCCTCGTTCTTGAGCATCTTGGAGACAATCTTGAAGCCAGACTCGGGGTTCTCGAAGTTGCGGTTCTGGATACGGGTCTTGATGACATCGAGGGGAGC
mitochondrial carrier	>B_6878	ACCCTTGAAGAAGCTGGTAGGGCCCTCGTTCTTGAGCATCGTGGAGACGATCTTGAAGCCAGACTCGGGGTTCTCAAAGTTGCGGTTCTGGATACGGGTCTTGATAACATCGAGGGGAGC
mitochondrial carrier	>B_9806	CTGTACCGTGGTGCTGGCTGGACTGCCGCCCGTAACGCCCCTGGCTCCTTCGCTGTATGCTTCCCCCCCCCGGTCTGCCATTACTGAAACCATCACTAACTCTTGTTACAGCTCTTCGGT
mitochondrial carrier	>B_14727	TACTCGAAGGCGACATGGGGTCAAAACTTCGTCGCGTCTATTGCTGGTGCTGTCGCGTCGATAACAGTCGCTGCCCCTCTCGACACGATTAAAACGCGGATACAAAACGCCAACTTCGAG
mitochondrial carrier	>B_14729	CGCCGCCGCGCCACTCGGCAAGAAGCTGCTGTCCTTGTTCCCTGGTCTTGGTTACGCCGCAGGCTACAAGGTTACCCAGCGGATATACAAGTACGGCGGACAGCCATGGTTCAGTGATAT
mitochondrial carrier	>B_16958	CTCCACTGACTGAAAAATCCGACCGAGAGAATAATAAAAAATCGACGACGGTTTCCCTTGGTTTTGAAGAAAGAGAGATAGCTAGTCGTCGCCATAGCTTCATTCTCAAGACGAATCGCA
mitochondrial carrier	>B_21085	CTCCATTGACTGAAGAAACCAACAGACAGGATGATAAAGAAACGACGACGGTTTCCCTTGGTCTTGAAGAAGGAGAGATAGCTTGTAGATTCCATAGCCTCGTTCTCAAGACGGATGGCA
mitochondrial carrier	>B_17299	CGTCACTGACTACTCCAAGGCAACATGGACTCAGAACTTCGTTGCATCCATCGCGGGCGCGGTCGCATCGATCAGTATCGCCGCTCCGCTCGACACGATCAAGACGCGCATCCAGAACGC
mitochondrial carrier	>B_17301	CACGCAGCGGATCTACAAGTACAGCGGGCAGCCGTGGTTCAGCGACATCCTGTCGAGCAACTATAAGTCGAACTTCACGAATGCGTTTGGAGAACGGAAGGGGAAGATGATGTTGCAGGC
mitochondrial carrier	>B_3572	TATCCACCTATTAAGAGCGCAAAAAAAATTCGTCAGTCAAGGCATTTTAACGGGGGGGCGTCTGCGATTCCTCCGGACGACATACAGGGTGGAAAATTGCCAGCTCAGAAATACCAGCGG
mitochondrial carrier	>B_15180	GAATCCAGATTCGGGGTTCTCAAAGTTGCGGTTTTGGATACGGGTCTTGATCACATCCAGAGGAGCGGAAACGATCAGGGAGGCGCTGGCACCGCACACCGAGGCGACGAAGTTCTGGGA
mitochondrial carrier	>B_15274	GGTGCCAGCGCCTCCCTGGTCGTCTCCGCTCCTCTGGATGTGATCAAGACCCGTATCCAAAACCGCAACTTCGAGAACCCCGAATCTGGATTCCGCATCCTGTCGAACATGTTGAAGAAC
mitochondrial carrier	>B_17151	TAAGCCCGATTCCGGGTTCTCGAAGTTGCGGTTCTGGATCCGAGTCTTGATCACATCCAGGGGAGCCGACACGATGAGGGAGGCACTGGCACCGCAAACTGAGGCGACAAAGTTCTGTAA
mitochondrial carrier	>B_9217	GGTGCCAGTGCTTCGCTGGTTGTCTCTGCTCCCTTGGACGTCATCAAGACCCGTATCCAGAACCGCAACTTTGAGAACCCCGAGTCCGGCTTCCGTATTGTGTCCAACATGATGAAGAAC
mitochondrial carrier	>B_7926	TGAAACAGAAGTTAACAACAGAGCAGCACCTGGGGTCAGAACTTTGTCGCTTCCGTGGTGGGCGCAAGCGCCAGCTTGATTGTCTCTGCTCCTCTCGATGTCATTAAAACCAGATTGCAA
mitochondrial carrier	>B_8868	AGCACCGCGATACAGGCCCATGCCTTCGTCTGCCACGATCCGGAAGAAGCCTCGGGATCGGAATGCCTCTGGGTTCGTCTGTCGCTTGATCTTGAGGACGTCGAGGGGAAGGAGAACGAT--
mitochondrial carrier	>B_12594	TTAGGTTCTGCCAGTGCAGGTATCTGTGAAATTGGTGTCTTCCATCCTGTTGATACCATTTCCAAAAGATTAATGAGTAATTCTACTAAAGTTACAAATTTATCTCAATTGAACTCAGTT
mitochondrial carrier	>B_6752	CTTGGTTCAGCCTCTGCAGGGATCTGTGAAATTGGTGTTTTCCATCCAGTTGATACTGTTTCCAAAAGATTAATGAGTAATAATACAAAAGTTTCAAATTTATCTCAATTAAATTCAGTT
mitochondrial carrier	>B_12956	CCTGGAGCGTTTCTTGCAGCGGTCCAGCCCCAGCCTCTATACAATCCAAATCCTTCGTCCTTAATGATCTTCAAGAATCCACGACCTCTAAAGGATTCTGGGTTTGTCTGTCTCTTAATC
mitochondrial carrier	>B_21232	TCGTTCACCGAACAAGTTATCGAATGACTTTTTGTGGTTCGAGGTAAGGTAATCGTTAAAGTAAGGTTGACCACCGAACTTGTAGATTCGTTGAAGCACTTTGTATCCTGCAGCATAACC
mitochondrial carrier	>B_5522_dd0	CCAATGGTGCAGAGACGATTAAAGACGCAGAGGCACCGACAATTGACGAAATGAAATTCTGTGACCAAGTAGCTTGGGAGTAATCTTGTAAACCTAAGATGTACTCCTTTGCAAAAGCAT
mitochondrial carrier	>B_8790	TTCTGTTCTGAATTCTGGTCTTAATCACGTCTAATGGAGCGGATACAATCAGAGAAGAAGAAGCACCAAAGATGGAAGCGACAAAGTTTTGGTACCAAGAAGCACTGGTGTAATCGGACA
mitochondrial carrier	>B_14926	GATCTTGGGTGTTAAGCCCTTGAAGAAACCGGCAAATCCTTCATTCTTGATAAGATCCTTGACAATCTTGACACCAGATTCAGGGTTATCAAAGTTACGGTTTTGAATACGTGTCTTGAC
mitochondrial carrier	>B_4785	AGTGAAACCAGATTCGGGGTTGTCGAAGTTTTTGTTTTGAATTCTGGTCTTGATAACATCTAATGGAGCTGAAACAATTAATGAAGCTGAAGCACCAAAAATAGAGGTCACAAAGTTCTG
mitochondrial carrier	>B_6530	CTGCCAGCAAGAGCTTGGGTCATTAGTTTGCCTTTCCTCTCACCAAACGTGTTTGTGAACTGAGTCTTGTAGTTCCTCGTAATAATATCGCTGAACCATGGTTGGCCGCCGTACTTGTAA
mitochondrial carrier	>B_18925	GTGGACAGCCCTTCGTCAGGGACTACCTGGCACAACATCATGGGGAGGCTTTTGATCGGGCTTTTGGCAAGGGCAATGGCAAGGCCATCATGCACGCCACCGCTGGTTCATTGATTGGTA
mitochondrial carrier	>B_19157	GGATGTCGTCAAGACTCGTATTCAGAACAAAAACTTTGACTCTCAGGAAACTGGCTGGACCATCGTCAAAAACATGATGAAGCAAGAAGGTGTGACATCTTTTTTCAAAGGTTTGACTCC
mitochondrial carrier	>B_19238	CACTCTTCTGCTACCCTGGCTCAGAACTTTGGTGCCTCGATTTGCGGAGCTTGTGCCTCATTGGTCATTTCTGCACCATTGGATGTGATTAAAACCCGAATCCAGAATAAGAACTTTGAC
mitochondrial carrier	>B_19883	GGGAAGAGGGAAACGAATTTTCGTCCGAAGGGAGCGGTGGCCTTGTCCTTGAAGATAACCTTGTTCAACTCGCTGGCGCCGGATATCTACAAGCCCAAGCTGTCAATATATTGTCCAATG
mitochondrial carrier	>B_2694	AGCGTGTGTACAAGTATGGTGGCCAGCCTGTTGCCCGTGATTACCTCTCCAAGCACTATGGAGCAGACTTTGAGAACGCCTTCGGCAAGAAGACTGGAAAAGCCATCATGCACTCTACTG
mitochondrial carrier	>B_18985	CTTCCTCATATTCGAGCTGGACGACCTCGTCATCGGCGTTGTCCTCGGCATGCACCTTGGCGAGGACGGCAAGAGCGCGCTCGGGCTTGCCCTTGGAGATGTACCAACGTGGAGATTCCG
mitochondrial carrier	>B_11360	CATGATAGCCTTGCCCGTCTTCTTGCCAAAAGCATTCTCAAAGTCTTTTCCGTAGTGCTTGCCCAGGTAGTCGCGCGCAATGGGCTGTCCGCCATACTTATATATTCTCTGGAGCACCTT
mitochondrial carrier	>B_3653	CATGATAGCCTTGCCCGTCTTCTTGCCGAAAGCGGCCTCAAAGTCCTTTCCGTAGTGCTTGCCCAGGAAATCGCGCGCAATGGGCTGTCCGCCATACTTGTATATTCTCTGGAGCACCTT
mitochondrial carrier	>B_14771	CAAAGGAGCAGACACGACCAGAGACGCACTAGCACCGCAGATGGACGCCACAAAGTTCTGGCCCCATGTGGCCTTGTTGTAGTCCGTCAGGCTATAGATGTACTCCTTTGCGAAAGCGGA
mitochondrial carrier	>B_15237	CGGTGGTTCCGCTTTCGCAAAGGAGTACATTTATAGCCTGAAGGACTACAACAAGGCCACATGGGGTCAGAACTTTGTGGCGTCCATCTGTGGTGCTAGTGCGTCTCTAGTCGTGTCTGC
mitochondrial carrier	>B_11367	CACAAACCCTATCGGCCTTGGCGCCATCGGCTGGAAGTACTATATCGTATGGTGCTGCGTGCTTGTTAGCAACTTCATCATCATCTATTTCTTTTACCCGGAAACGAAAAATCTCTCGTT
mitochondrial carrier	>B_15713	CACGAACCCCATCGGTCTTGGCGCTATAGGCTGGAAATACTACATTGTATGGTGCTGTGTCCTTGTTAGCAACTTTCTCATCATTTATTTCTTTTATCCTGAAACGAAAAATCTATCGCT
mitochondrial carrier	>B_15186	CATGGGCGTCCGCCATCACTTTCAGCGCCTGCTCGTGCTTGCCCTTGTAGATGAGGAACCGAGGCGACTCGGGCACGAACCAAACGAAGATGATCTGGATGATGGACGGGAGCGCCTGCA
mitochondrial carrier	>B_15278	CGCTCCCGTCCATCATCCAGGTCATCTTCGTCTGGTTCGTGCCCGAGTCGCCTCGGTTCCTCATCTACAAGGGCAAGCACGAGCAGGCGCTGAAAGTGATGGCGGACGCCCACGCCAACG
mitochondrial carrier	>B_7157	AGTTCGGTGGACAGCCTTGGTTCAATGACCTTCTTAATCGACACTACAAAGAGAGTTTCACCAGCGCCTTCGGTGAGCGAAAGGGAAAAAGCATCATGCAGGCGACAGCCGGAAGGTGAG
mitochondrial carrier	>B_13531	TGTTAGTGGCATTCATCGTGTGGACCATCTGCTCCGCTCGCTATGATATCGGCAAGGCCTCGGGGGCGGCGAATGCCGTGGTCGCCATGATTTACATCTACTACGTGTTCTACAACATTG
mitochondrial carrier	>B_17983	CATTGGCGGCCGCGGAGGCGTGATTGACCTCATACCGGGCGGAGCAAATGGTCCACACGATGAACGCCACCAGCATACCGGCGGTCGAGATGAGGAAGAGCTTGCGTCGTCCGACCTTGT
mitochondrial carrier	>B_18015_dd0	TGCTGGTGGCGTTCATCGTGTGGACCATCTGCTCCGCTCGCTATGATATAAGCAAGGCGTCGGGGGCGGCGAATGCGGTGGTCGCCATGATTTACATTTACTATGTGTTTTACAACATTG
mitochondrial carrier	>B_18072	CATTCGCCGCCCCCGACGCCTTGCTGATATCATAGCGAGCGGAGCAGATGGTCCACACGATGAACGCCACCAGCATGCCGGCCGTCGAGGTGAGGAAGAGCCTGCGTCGCCCGATCTTGT
mitochondrial carrier	>B_11735	TACATGCACGCACCTGCCAGCAGTCGCCTGCATCATCAACTTGCCCTTCCTCTCGCCAAAGGTTTTCGTGAAGTTCGCCTTGTAGTTCCGCGAGAGGATGTCGCTGAACCACGGCTGCCC
mitochondrial carrier	>B_1728	TACAAGGTGCTGCAGAGGATATACAAGTACGGCGGGCAGCCCATCGCGCGCGACTGGCTCACGGCCGGCTACGGCAAAGACTTCGAGAACGCTTTCGGAAAGAAGTCGGGCAAGGCGATA
mitochondrial carrier	>B_17094	ACGTGCTGAAGATCAAGCGTCAGACAAACCCTGAGGCTTTCCGTGGCCGTGGCCTCTTCAAGATCATCTCCGATGAGGGTATGGGACTTTACCGTGGCGCTGGCTGGACTGCGGCTCGTA
mitochondrial carrier	>B_2059	ACGTGCTCAAGATCAAGCGTCAGACAAACCCAGAGGCTTTCCGTGGTCGCGGCCTTTTCAAGATCATCTCCGATGAAGGTATGGGGCTTTACCGTGGCGCTGGCTGGACTGCGGCTCGCA
mitochondrial carrier	>B_4394	GCAGCCGGTTACAAAGTCCTTCAAAGAATATACAAGTATGGCGGTCAGCCTATTGCACGCGACTATTTGGCCAAACACTATGGAAAGGACTTTGAGGCGGCTTTCGGCAAAAAGACTGGC
mitochondrial carrier	>B_9850	CGAAATCGTCCTGCTGCCTCTGGACGTCCTCAAGATCAAGCGCCAGACGAACCCCGAGGCTTTCAAGGGCCGCGGCGTCCTGAGGATCGTCGCCGATGAAGGATTTGGACTATACCGTGG
mitochondrial carrier	>B_9851	GCAGCCGGTTACAAGGTCCTGCAAAGAATCTACAAGTATGGCGGTCAGCCTGTTGCGCGCGACTATTTGGCCAAGAACTACGGCAAGGAGTTTGAGTCGGCTTTTGGCAAGAAGACCGGC
mitochondrial carrier	>B_9855	GGTAAACGGCCCCTTCATCCCCTACGTCGTCTCGGCTCTGCATCAGACTCTCAATCGTTGCTGACGTAAATCCCAGCTGCTCATGACCGGTCCCAAGCTCGTCTTCTCTTTCTGGCTTGC
mitochondrial carrier	>B_9951	GCAGCCGGTTACAAGGTCCTTCAAAGAATTTACAAGTATGGCGGTCAGCCTGTTGCACGCGACTATTTGGCCAAACACTATGGAAAGGACTTTGAGTCGGCTTTTGGCAAAAAGACTGGC
mitochondrial carrier	>B_17777	ATACCTGTACGGCCTGACAGACTACAATTCAGCAACATGGCTACAAAACTTCGTTGCTTCCATCGCAGGAGCTTCTGCCTCGCTCTTAGTCTCGGCTCCTCTTGATGTTATCAAGACCCG
mitochondrial carrier	>B_17721	CCATCATCAAGGACATGATTAAGAACGAAGGCTTCAGCGCCTTCTTCAAGGGCTTGACACCAAAGGTCCTCGTCGTCGGCCCCAAGCTCGTGTTCTCGTTCACGATTGCTCAGAGCTTGA
mitochondrial carrier	>B_8136	CAATCGTGAACGAGAAGACCAGCTTGGGTCCCACCACCAACACCTTCGGGGTCAACCCCTTGAAGAAGCTTCCGAACCCTTCGTTCTTGATCATGTCCTTGATGATGGTGACACCTCCGA
mitochondrial carrier	>B_8366	CCATCATGAAGGACATGATCCGGGAGGAAGGGTTCAGTGCCTTCTTCAAGGGTCTGACGCCAAAGGTGCTGGTCGTTGGGCCGAAGCTGGTGTTCAGCTTCACGATCGCGCAGAGCTTGA
mitochondrial carrier	>B_9632	CGATGGTGAAGGAGAAGACGAGCTTGGGGCCTACGACGAGCACCTTGGGGGTGAGGCCCTTGAAGAAGGCGCTGAAGCCCTCGTTTTTGACCATGTCCTTGATGATCTGTACGCCGCCGA
mitochondrial carrier	>B_10298_dd0	ATATAATATGACACCAAACCGTTGCCAGACCATTGGGAAAAGAGACCCGCCGACAACAAGATGATGAGTCGGCGCCGGTTGCCCCTGGTCTTGACCAGTTCAAGCCAGCCATTGCCTTCA
mitochondrial carrier	>B_10483	AAGTAGTACGAGATGAACGCGTTTCCGGACATCTGCGCGAAGCACGCAGACCAAACCAGAATGAAGAGACGCTTCCGGTTCCCTGGTGAACGTAGAAAGTCGAGGTAGTTACCGATCCAG
mitochondrial carrier	>B_10689	AGGTAGTACGACACCAGCGCGTTGCCGCACCACTGGATCATGAACCCCAGACTCAGGATGACGAAGAACCGGTAGCGATTCGCCGGCGTGCGGAACCACTCCAGCCACGACGCCCGCGAC--
mitochondrial carrier	>B_6123	GGGAAGAGAGAAACGAATTTTCGTCCGAGGGGAGCGGTGGCCTTGTCCTTGAAGATAACCTTGTTCAACTCGCTGGCGCTGGATATCTACAAGCACAAACTGTCAATATCTTGTCCAATG
mitochondrial carrier	>B_5624	TCGCTAAAATGTTCACGGAAAATAACACGGTTTAACTCATGAGAGTTACCAATCTTGGTGTGATTGGACATCAATCTTTTAGAGATGGTATCAACTGGATGGAATACACCGATTTCTAGG
mitochondrial carrier	>B_10549	ACGTCTTTTCACTTTGTTTCCGGGTCTGGGATACGCTGCTTCTTATAAGATTCTACAGAGAGTGTACAAATACGGTGGGCAGCCATTTGCCAACGAATTTCTGAACAAGAACTTCAAAGC
mitochondrial carrier	>B_13391	GAGCGTTTCCGCACCATCACCTCCTCTTACTACCGTGGTGCCCACGGCATCTGCGTCGTCTACGATGTGACCGACATGGACTCCTTCAACAACGTTAAGCAGTGGCTCCAGGAGATTGAC
mitochondrial carrier	>B_13578_dd0	TAGACGACGCAGATGCCGTGGGCACCACGGTAGTAGGAGGACGTGATGGTGCGGAAACGCTCCTGACCAGCAGTATCCCACTGCGAAAGAAACAGACATGTAAGTATTTGCGACATCCTT
mitochondrial carrier	>B_17255	GAGCGCTTCCGAACCATCACTTCGTCTTACTACCGTGGCGCCCACGGCATCTGCGTCGTGTACGATGTCACCGACATGGACTCGTTCAACAACGTCAAGCAGTGGCTGCAGGAGATCGAC
mitochondrial carrier	>B_17373	GAGCGTTTCCGCACCATCACATCCTCGTACTACCGCGGCGCCCACGGCATCTGCGTCGTCTACGATGTCACCGACATGGACTCGTTCAACAACGTGAAGCAGTGGCTGCAGGAGATCGAC
mitochondrial carrier	>B_17600	GAGCGCTTCCGTACCATCACCTCTTCCTACTACCGCGGCGCCCATGGCATTTGCGTTGTCTACGATGTCACTGATATGGACTCGTTCAACAACGTGAAGCAGTGGCTGCAGGAGATTGAC
mitochondrial carrier	>B_18186	TAGACGACGCAGATGCCGTGGGCGCCGCGGTAGTAGGAGGAGGTGATGGTGCGGAAACGCTCCTGGCCGGCGGTATCCCACTACAGCAAACGCACAGGAGTGTCAGTCACTGCGACAAAC
mitochondrial carrier	>B_19830	GAGCGTTTCCGCACCATCACCTCCTCCTACTACCGCGGCGCCCACGGCATCTGCGTCGTCTACGATGTCACCGACATGGACTCCTTCAACAACGTCAAGCAGTGGCTTCAGGAGATTGAC
mitochondrial carrier	>B_21084	TAGACGACGCAGATGCCGTGGGCACCACGGTAGTAGGAAGAGGTGATAGTTCGGAAACGCTCCTGGCCGGCGGTATCCCACTAGAGTACGAGTCAGTATTTTGATGGCAAAGCCGATGCC
mitochondrial carrier	>B_2943	TACACGACGCAGATGCCGTGGGCGCCACGGTAGTAAGACGAAGTGATGGTTCGGAAGCGCTCCTGGCCGGCGGTATCCCACTTTACGGCACGTCAGCAAGTCCATCACATCGAGCAGTCG
mitochondrial carrier	>B_3348_dd0	GAGCGATTCCGAACCATCACCTCCTCCTACTACCGTGGCGCCCACGGCATCTGCGTCGTCTACGATGTCACCGACATGGACTCGTTTAACAACGTCAAGCAATGGCTCCAGGAGATTGAC
mitochondrial carrier	>B_5089	GAACGGTTCCGGACCATCACGTCGTCCTACTACCGGGGTGCCCACGGCATCTGCGTCGTCTACGATGTCACCGATATGGACAGCTTCAACAACGTCAAGCAGTGGCTGCAGGAAATTGAC
mitochondrial carrier	>B_11164	CTAGAGTTTTGGGATCTGCTTCTGCAGGTATCTGTGAAATCGCTGTTTTCCACCCAGTGGACACTATTTCCAAGAGATTAATGTCAAATCACGGTAAGATTACATCTGCTGCTCAATTAA
mitochondrial carrier	>B_909	CAAATGGTTGTCCACCGTACTTGTAAACTCTCTGTAAGATCTTGTAACAAGCAGCATATCCTAAACCAGGGAATAACGTGAATAATCTCTTTCCCAATACTTCTTGTGCGTGTTCTCTGA
mitochondrial carrier	>B_2396	GTCTGGCTTCCGGATTGTCAGCAGCATGATCAGGAATGAAGGTCCGACTAGTTTCTTCAAGGGATTGACGCCTAAGTTGCTGATGACGGGGCCGAAGCTGGTGTTTAGCTTCTGGCTTGC
mitochondrial carrier	>B_11046	ACCTTTGGCGTCAAGCCCTTGAAGAAGGCCGACGCGCCCTCGTTCTTGATGAGCTCGCGCACGACCGTCATGCCGCCGACCTTGCTCTCAAAGTTCTGGTTCTGGATGCGCGTCTTGATG
mitochondrial carrier	>B_17344	AGTGGCGTGCATCAGCATACCACCGGTCTTCTTGCCGAATGTGTCGCGGAACCAGCTACCAGAGTTGTTGTCGATAATGTCACGGAAGTACGGCTGGCCACCGAACTTGTAGACGCGCTG
mitochondrial carrier	>B_6106	TCCAGGTGCATTTCTAGCCATCGTCCATCCCCATCCACGATACAGAGACCCCATGCCTTCCTCCGTTATCAACTTGACCAGTCCACGACCTCGTATAGCATCGGGGTTAGTCTGCATCTT
mitochondrial carrier	>B_15753	GGATTCACATAGTTGCCAAAGATGGTGGCCACCTGCACCGTGAGCAGGACAAAGGCCCACGTCTTGGCTCGCATCTGGTACGTGACCAGCTCAAGGGGGTATGTCACCACCAGGTTGGTC
mitochondrial carrier	>B_3532	GTGGTGACCTATCCACTGGAGCTGGTCACGTATCAGATGCGGGCCAAGACGTGGGCCTTTGTCCTGCTGACCGTGCAGGTGGCCACCATTTTTGGCAACTATGTGAACCCGATTGCGCTG
mitochondrial carrier	>B_13696	AGGGTCTGTGCCAGCCAGAAACTGAACACAAGCTTAGGGCCGGTCATCAGCAGCTTGGGGGTCAGACCCTTGAAGAAGCTGGTGAAACCCTCGTTCTTGGCCATGTTTGAGATGATGCGG
mitochondrial carrier	>B_13698	GGCATACAGGGTGGAAAATGATTAACTCGGCAATGCCGGAAGTTCCTAGGCATCGTCAGTATCGTCGCATTCATCTCTCAAAGCTCTTCCAAATCTTTTTCAAGCCCAGGAGTGAGTAAA
mitochondrial carrier	>B_10055	CATGTCTATTGGTTCCCTGTCCGCTATTCCCTTTGTACCATACGCAGCCGATATCCTCGGCCGTCGAATGGGTATCCTCGTGGGCTGCGTCATCATGATGGTCGGTGTTGTCCTGCAGTC
mitochondrial carrier	>B_21146	ATGATAGAAAGTCGACGACCGAATCGATCCGAGATGTAAGCCGAAAAGGGAGTCGAGATGATGGCGCCGAGCGGATAAGAAGCGCTGGTGATACCAAGAAGAGCGCCCTTAGGGGAACCG
mitochondrial carrier	>B_21209	GGGTGTTGGTGAAGAATCATGGCGATGGTGACTGGGATAGTCCTCTTATACAAGCTGAGTTCTGGGAGATGAACGAAACTCTAAAAGCCGAGCGTGAGATCGAAGGAAAGGGCCTCGGGC
mitochondrial carrier	>B_5836	ATTATAGAAAGTCGACGACCGAAACGATCCGAGATGTATGCTGAAAACGGAGTCGAGATAATGGCTCCGAGTGGATATGAAGCGCTGGTGATACCGAGAAGAGCGCCCTTAGGGGAACCG
mitochondrial carrier	>B_6127	AGGTGTTAGTGAAGAACCATGGCGATGGTGACTGGGATAGTCCTCTTGTACAGGCTGAGTTCTGGGAGATGAACGAAACTCTAAAGGCTGAGCGTGAGATCGAAGGACAGGGCCTCGGGC
mitochondrial carrier	>B_20725	GAATATACAAATTTGGTGGGCAGCCGTGGTTCAATGAGGTCATCACCCGACATTACAAGGATGAGTTCACGCGCGTATTTGGTGAGAGGAAAGGGAAAATGATGATGCAGGCAACTGCTG
mitochondrial carrier	>B_20789	GGATATACAAGTTCGGTGGGCAGCCGTGGTTCAACGAGATCATTACGCGAAATTACAAGGACGAATTCACGAGCGTGTTTGGCGAGAGGAAGGGCAAGATGATGATGCAGGCGACTGCTG
mitochondrial carrier	>B_12067	GCTCTTCCTTGTTTCCACCGCCGGCATGTGCATGTCCTTTGTCATCTGGACCATCCTTTCCGAGCGCTTCGAAGCCACGCACGTCAAGGCCAATGGCAGTGCTGTCGTCTTTATGATCTT
mitochondrial carrier	>B_10733	TCTCCAAGGGCAAGGTTGAGCCGGCGCGCGACATCATTACCAAAGTCCACTGCGGCGGCGATGTCAACGACCCCCTCATCGACTACGAGGTCGAAGAGATCCGCGAGATGATCCGCATCG
mitochondrial carrier	>B_11587	TGAGCAAGGGTCGATATGACGAGGCTATGAAGGTTCTTGTCAAATACCACGGCGAGGGAGACGAGAACGACGAATTCGTGCATCTGGAGTTCGCCGAAATCAAGGCTGCCATCAATCTTG
mitochondrial carrier	>B_11664	TCTCCAAGGACCGTGGAGATGAAGCTTTCAACATTCTCGCCAAATACCATGCCAATGGCGATCGAGATGATGAACTTGTACAGTATGAGTTTCAAGAAATTTGCGAGGTCATTGAAAAGG
mitochondrial carrier	>B_11752	AGATAGTACGATACAAGACCATTGCCTGTCCACTGCGAGAACCACCCTATCGCGATCGCAATGGTCATGCGCCGTCTGTTACCCGGGGTGGCGAAAAGCGCCTTCCATCCGACTTTCTTG
mitochondrial carrier	>B_12440	TCTCGCAAGAACGAGATGACGAGGCAAGAAAGCTCATCACAAAGTATCATGCAAATGGCGACGATGCTCACCCAATAGTTGCCTTGGAAATGGAAGAAATCCGAGTTGCTTTGCGCCTTG
mitochondrial carrier	>B_12696	TTTCGAAGGGTCGCTCCGAAGAAGCGTTCGAAATTCTCGTCAAGTACCACGCTGAAGGTGATCGCAGCTCCGCATTTGTCGCCGCCGAGTTTGCCGAGATTCAAGAGACGATCAAGCTCG
mitochondrial carrier	>B_13385	TCATCTCGAACGATCGCGGCGACGAGGCCCTGGAAGCCCTGAAGCAATACCACGGCGAGGGCGAGGAGACGGAGCTGGTAAGGCTGGAGTTTGAGGAGATCCGGGCGGCCATCGACAACG
mitochondrial carrier	>B_13471	AGATAGTACGAAATGAGGCCGTTCCCGCTCCATTGCGAGAAGAATCCCACGGACAGAATGATGAAAAAGCGCCTGATATTGCCTTTACTCTGGAAGAAGGTCAAATATGAGGTATTGCGT
mitochondrial carrier	>B_13579_dd1	ACACGGCCAGGAACGGCGCTTTCCACTTACCACTGCGAGAAGAAGCCGACAGCCAGAATGATGAAGAAGCGACGCCGATTGCCTGGCGTTTGGAAGAAGGCCATGTAGGACGTAGTCCGT
mitochondrial carrier	>B_13627	TCGCCAAGGGACGCGCCCCCGAGGCCGAGCGCATCCTCGCCGCCTACCACGCCGGCGGCGACGCCTCCAGCCCCCTCGTGCGGCGCGAAGTCGCCGAGATCACCGCGACGATCCGCCTCG
mitochondrial carrier	>B_13705_dd0	ATGTAGTACGAGACCAGCCCGTTGCCGGACCACTGCGAGAAGAAGCCCAGACTGATGAGGATGAACAGGCGGTGCCGATTGCCAGGGGTACGGAACAGCTCCTGCCACCCGTTGCTCTCA
mitochondrial carrier	>B_13768	AGGTAGTACGAGACGAGTCCGTTTCCACTGCACTGCGAGAATATGCCTGTCATAACGATCAAGAGACATCGTTTTCGATTCCCTTTGGTGCGGACGAGTTCCTTCCATCCTGTCTGTGCG
mitochondrial carrier	>B_13824	AGGTAGTATGAGACAATACCGACGCCGTTCCATTGGGAGAAGATACCGAGTGTGACTGAGATGAAGGAGCGGTGGAGGTTTCCACGGCCCCGGAGCAAGTCCAGCCACGAGGAGGATTTG
mitochondrial carrier	>B_13867	TCTCAGAAGGACGGGATGAAGAAGCTCGCACTATTCTTGCTCGCTATCACGCTGCGGGTGATAGTAGTTCGCCCCTGGTTGACTTCGAATTCCAGGAGATCAGTTCCACCCTTCGTACGG
mitochondrial carrier	>B_14084	TCTCAGTTGGTCGTAAGGAAGAAGCCCGCGCTATTCTTGCGAAGTACCATGCTGATGGAAATCTATCGTCTCCTCTGGTAACTTACGAAATGATTGAAATCACTTCTGCAATCGAGGCCG
mitochondrial carrier	>B_14152	GGCACTTACGAAACTAGGCCATTGCCTGACCACTGCGAAAACACGCCGAGACAGATGATAATGAGCAGCCTCTTACGGTTGCCAGGGGTGGTGAAGAAAGCCGTCCAGCCGGTCTCATTG
mitochondrial carrier	>B_14289	TCAGCAAAGGCAGGGAGGACCAGGCTCGACGAGTCATCGGGCAATACCACTGCGGCGGAGACATGTCCGACCCTCTGATCCAATTCGAAATTGACGAAATCGAGGCCGCAATCGAGCTTG
mitochondrial carrier	>B_14452	AGGTAGTACGACACGACCTGCACTCCGTTCCACTGGGCGCCGAAGCCGACGAGTACGGCGATGAGCGTTCGCCTTCGGTTCGGCGCCGTCTTGATGAGGTCCATGTAAGACGTCTGCGAC
mitochondrial carrier	>B_14735	TTTCCAATGGGAAGGATGCGGAAGGCCTGAAAATCTTGGCATATTACCATGCTGATGGCAACGAGCAGGATCCTCTTGTGCAATTCGAGTTCGCCGAGATCAAGGCTGCGATTGACTTCG
mitochondrial carrier	>B_15014	TCTCTAAAGGCCGGACAGAAGAGGCACACCAGACTCTGGCCAAAGTCCACGCCAACGGCAACTTGGAGGACGAAGTTGTCCTGATTGAGCTGCAAGAGATCAAGGATACAATCGTTCTCG
mitochondrial carrier	>B_15140	TCTACAAGGGCCAGCATGAGAAGGCCCTCAAGGTCTTGGCCGACTGCCACGCCAACGGGGACCAGGAGGACGAAGTTGTGCAGCTGGAAATGAACGAGATCAAGGAAACCATCAAACTCG
mitochondrial carrier	>B_15315	TTGATAACAACCAACTAGAAAAGGCTCGAGATATTCTAGCAAAATACCACGCCGGAGGAGACATGACCGCCGAAGTAGTTCAGTTCCAGCTCGACGAGATTTCCGCCTCCATCGCAGCTG
mitochondrial carrier	>B_15349	TCGCCAAGGGCAAGAACGAACAAGCCCTTCAAATCCTCGGCAAATGCCACGCTCGTGGCGACGTGAACGATGAGCTCGTGCAAATTGAATATCGTGAGATCCGTGAGACCCTCGCCCTGG
mitochondrial carrier	>B_15672	AGGTAGTACGATACCAAGCCGTTGCCACAAAGTTGTTGAGTAATGGCGAGCCAGACGACAACAAATAGACGATGGCGGTTAGCCTTTGTTCGGAGAAAGGCGCCCCAGCTGACTTCTTGG
mitochondrial carrier	>B_1594	TCTCCCAGGACCGCGGGGATGAGGCGTTTGCGATCTTGCAAAAGTACCACGGCGAGGGCCAAGACGGCGATGAGTTTGTGCGTCTGGAGTTTGCCCAGATCCAGTCGACCATCGCGCAGG
mitochondrial carrier	>B_16130	TCTCGGTGGGACGTGACGAGGAGGCTCGCGCGATTCTCACTCGGTACCACGCCGCTGGTGACGAGGCATCACCGCTCGTGGCGTACGAGTTTGCCGAGATCAGCTTGACCATCCGGGCGG
mitochondrial carrier	>B_16232	TCTCAGTTGGACGAGACGAAGAAGCCCGCGCGATCCTCACCCGCTACCACGCTGCTGGCGATGAGTCCTCCCCGCTGGTAGCCTACGAGTTCACCGAGATCAGTTCGACCATTCGAGCCG
mitochondrial carrier	>B_16614	TGTCTGTAGGCCGTGACGAGGAGGCCCGCAAGATCCTGGCCCAGTACCACGCCGCAGGGGATGACTCCGCCCCGCTGGTGAAGTACGAGTTCGAAACCATCCGAGCGACAATCCGCGCGG
mitochondrial carrier	>B_16743	AAGTAATACGACACCACTCCGTTTCCTGACCACTGCGCAAAAAAGCCCAAACTGATGGAGATCATCAAGCGCCATCGGTTCCCCGGAGTCTTGACCATGTCCAGGTAGCTGGCGCTGCTG
mitochondrial carrier	>B_17104	TTAGCAAAGGCAAACTCGACAAAGCACGTGCTGTGCTCACAAAGTACCATGGAAACGGCGATGAAAACGATGCTTTCGTGAGGTGGGAGTTCGCCGAGATCCGGGAGACGCTGCGGATGG
mitochondrial carrier	>B_17190	GTGTAGTTGGAAATGATGGCATTGCCGGACCACTGGGAGAAGATACCGAGCGAGATGATGACCATGAGACGGTAGCGGTTGCCCTTGGTCTTGAAGAAGTCGACGTACTTGGTGCTGGTG
mitochondrial carrier	>B_17236	TTGCCAAGGAGCGCGACGACGAGGCTCTCGCCATTCTCGCCAAGTACCACGCCAACGGCAACGACCAGCACCCCACGGTTCAGTTTGAGTTCCGCGAGATTCGCGACACGATCCGCCTCG--
mitochondrial carrier	>B_9250	AGAATTCGCCAGTGCGAGTGCAGGCCGAAAATTCCTCTCGCTCTTCCCTGGTATCGGCTACGCAGCAGGCTACAAGATCACCCAGAGGATCTACAAGTATGCCGGACAACCCTACGTGAA
mitochondrial carrier	>B_20019_dd0	GTCAACCCCTTGAAGAAACTCGTAAACCCTTCATTCTTCATCATGCTCCCCACAATCTTGAATCCGCTCTCCGGATTCTCGAAATTCCGATTCTGTATCCTCGTTTTAATCACATCCAAC
mitochondrial carrier	>B_20118	CGGGATCGCCGAACTCGCCATATTCCACCCAGTTGATACCATCGCCAAACGATTGATGAGCAACCAAGGAAAAGTCGCATCAGCTGCTAGACTAAATGAAGTGGTTTTCAGAGATACAGC
mitochondrial carrier	>B_17588	CAAAGTCCTTTCCGAAGCTGGTCGTCAGGGCGTCGCGGGCGATCGGCTGTCCACCATACTTGTATATCCTCTGAAGAACCTTGTATCCAGCTGCGTATCCAAGACCAGGGAACAAGGAGA
mitochondrial carrier	>B_34	CAGCGCCGGTCTCCAAGAAATTCTTCTCCTTGTTCCCTGGTCTTGGATACGCAGCTGGATACAAGGTTCTTCAGAGGATATACAAGTATGGTGGGCAGCCGATCGCCCGTGATGCCCTGA
mitochondrial carrier	>B_8324	ACTACCTAGCCAAAAACCACGGCGACACTTTCGACTCCACCTTTGGCAAAGGCACAGGAAAGGCGATCATGAACGCCACCGCCGGCTCCCTCATCGGCATCGGCGAGATCATCCTCCTCC
mitochondrial carrier	>B_11709	TCATCTTCAAGGATAAGGCTAGTGCCCCCCTGGGCCGCAAATTCATCTCGCTCTTCCCCGGCCTGGGCTACGCCGCGGGCTACAAGGTCCTTCAGAGAATATACAAGTACGGCGGTCAGC
mitochondrial carrier	>B_12486	TGCTGCGCGAGATAGTCGCGCGCCACGGGCTGACCGCCATACTTGTATATCCGCTGCAGGACCTTGTAACCGGCGGCGTAGCCCAGGCCGGGGAACAGAGAGAAGAACTTGCGGCCGATG
mitochondrial carrier	>B_5087	TCATCTTCAAGGACAAGGCGGCCGCGCCGCTCGGAAGGAAGTTCGTCTCGCTGTTCCCCGGCCTCGGGTACGCCGCCGGCTACAAGGTGCTGCAGCGGATATACAAGTACGGCGGCCAGC
mitochondrial carrier	>B_7834	TTCTCGAAGTTGCGGTTCTGAATCCTGGTCTTGATAACATCGAGAGGCGCAGAAACAATGAGAGACGCCGATGCGCCGGCCACGCTGGCGACAAAATTCTGCGCCCATGTTGCCTTGTTG
mitochondrial carrier	>B_8580	CTATGGCAAGGACTTTGAGAATGCTTTCGGAAAGAAGACTGGCAAGGCCATTATGCACTCGACAGCCGGCAGGTAAGATTTTTCCCTTCTTGGAGCCAATGCGCTTCCCCCAATCATTGT
mitochondrial carrier	>B_9300	CAGATTCCGGGTTCTCGAAGTTGCGGTTCTGAATCCTGGTTTTGATGACGTCGAGAGGGGCAGAGACAATCAAGCTGGCAGATGCACCGGCGACGGAAGCGACGAAGTTCTGGCCCCAGG
[truncated: 23,737 more rows]
