# Supplementary material for: Next-generation fungal identification using target enrichment and Nanopore sequencing
Source: BMC Genomics. 2023 Oct 2;24:581. doi: 10.1186/s12864-023-09691-w (PMC10544392; doi:10.1186/s12864-023-09691-w)
Supplement: Supplementary file 5 — Supplementary Material 5 [file 12864_2023_9691_MOESM5_ESM.xlsx]

## Sheet: Sheet1
Table S5. Number of probes that are likely to hybridize with fungal reference genome sequences.
Access date	Accession number	Taxonomy ID	Genus	Species	Unique probe number	Total probe hits
July, 2021	GCF_000001985.1	441960	Talaromyces	Talaromyces marneffei	607	607
	GCF_000002495.2	242507	Pyricularia	Pyricularia oryzae	768	768
	GCF_000002515.2	28985	Kluyveromyces	Kluyveromyces lactis	282	331
	GCF_000002525.2	284591	Yarrowia	Yarrowia lipolytica	253	254
	GCF_000002545.3	5478	Nakaseomyces	[Candida] glabrata	283	345
	GCF_000002655.1	330879	Aspergillus	Aspergillus fumigatus	838	839
	GCF_000002715.2	344612	Aspergillus	Aspergillus clavatus	836	836
	GCF_000002855.3	425011	Aspergillus	Aspergillus niger	1045	1045
	GCF_000002945.1	4896	Schizosaccharomyces	Schizosaccharomyces pombe	152	213
	GCF_000003125.1	441959	Talaromyces	Talaromyces stipitatus	463	463
	GCF_000003515.1	336963	Uncinocarpus	Uncinocarpus reesii	314	314
	GCF_000003835.1	306902	Clavispora	Clavispora lusitaniae	275	359
	GCF_000003855.2	559298	Blastomyces	Blastomyces gilchristii	450	450
	GCF_000004155.1	653667	Schizosaccharomyces	Schizosaccharomyces cryophilus	189	321
	GCF_000006335.3	294747	Candida	Candida tropicalis	235	272
	GCF_000006445.2	284592	Debaryomyces	Debaryomyces hansenii	271	303
	GCF_000026365.1	4956	Zygosaccharomyces	Zygosaccharomyces rouxii	197	212
	GCF_000026945.1	573826	Candida	Candida dubliniensis	241	268
	GCF_000027005.1	644223	Komagataella	Komagataella phaffii	168	168
	GCF_000091025.4	284811	Eremothecium	Eremothecium gossypii	218	220
	GCF_000091045.1	214684	Cryptococcus	Cryptococcus neoformans	321	322
	GCF_000091225.1	284813	Encephalitozoon	Encephalitozoon cuniculi	75	76
	GCF_000142805.1	559295	Lachancea	Lachancea thermotolerans	259	280
	GCF_000143105.1	655863	Grosmannia	Grosmannia clavigera	515	515
	GCF_000143365.1	306901	Chaetomium	Chaetomium globosum	689	689
	GCF_000143535.2	332648	Botrytis	Botrytis cinerea	512	512
	GCF_000143565.1	486041	Laccaria	Laccaria bicolor	175	262
	GCF_000145635.1	644352	Gaeumannomyces	Gaeumannomyces tritici	704	704
	GCF_000146045.2	559292	Saccharomyces	Saccharomyces cerevisiae	314	442
	GCF_000146465.1	876142	Encephalitozoon	Encephalitozoon intestinalis	70	70
	GCF_000146915.1	321614	Parastagonospora	Parastagonospora nodorum	839	839
	GCF_000146945.2	665079	Sclerotinia	Sclerotinia sclerotiorum	404	404
	GCF_000149035.1	645133	Colletotrichum	Colletotrichum graminicola	1004	1007
	GCF_000149245.1	235443	Cryptococcus	Cryptococcus neoformans	328	329
	GCF_000149335.2	246410	Coccidioides	Coccidioides immitis	396	396
	GCF_000149385.1	283643	Cryptococcus	Cryptococcus neoformans	320	321
	GCF_000149425.1	294746	Meyerozyma	Meyerozyma guilliermondii	186	221
	GCF_000149555.1	334819	Fusarium	Fusarium verticillioides	923	923
	GCF_000149585.1	2059318	Histoplasma	Histoplasma mississippiense (nom. inval.)	331	331
	GCF_000149615.1	341663	Aspergillus	Aspergillus terreus	850	850
	GCF_000149685.1	379508	Lodderomyces	Lodderomyces elongisporus	204	266
	GCF_000149845.2	402676	Schizosaccharomyces	Schizosaccharomyces japonicus	226	394
	GCF_000149925.1	418459	Puccinia	Puccinia graminis	107	135
	GCF_000149955.1	426428	Fusarium	Fusarium oxysporum	964	964
	GCF_000149985.1	426418	Pyrenophora	Pyrenophora tritici-repentis	841	841
	GCF_000150035.1	436907	Vanderwaltozyma	Vanderwaltozyma polyspora	314	391
	GCF_000150505.1	483514	Schizosaccharomyces	Schizosaccharomyces octosporus	196	298
	GCF_000150675.1	498257	Verticillium	Verticillium dahliae	932	943
	GCF_000150705.2	502779	Paracoccidioides	Paracoccidioides lutzii	354	354
	GCF_000150735.1	502780	Paracoccidioides	Paracoccidioides brasiliensis	380	380
	GCF_000150825.1	526221	Verticillium	Verticillium alfalfae	803	803
	GCF_000150975.2	535722	Nannizzia	Nannizzia gypsea	601	601
	GCF_000151125.1	663331	Trichophyton	Trichophyton benhamiae	584	584
	GCF_000151145.1	554155	Microsporum	Microsporum canis	479	479
	GCF_000151335.2	222929	Coccidioides	Coccidioides posadasii	423	423
	GCF_000151355.1	660122	Fusarium	Fusarium vanettenii	1002	1004
	GCF_000151425.1	559305	Trichophyton	Trichophyton rubrum	563	563
	GCF_000151505.1	663202	Trichophyton	Trichophyton verrucosum	576	576
	GCF_000151645.1	656061	Tuber	Tuber melanosporum	180	180
	GCF_000167675.1	431241	Trichoderma	Trichoderma reesei	1130	1134
	GCF_000170995.1	413071	Trichoderma	Trichoderma virens	1045	1055
	GCF_000171015.1	452589	Trichoderma	Trichoderma atroviride	980	981
	GCF_000181695.1	425265	Malassezia	Malassezia globosa	129	129
	GCF_000182565.1	645134	Spizellomyces	Spizellomyces punctatus	126	126
	GCF_000182765.1	5480	Candida	Candida parapsilosis	194	241
	GCF_000182805.2	771870	Sordaria	Sordaria macrospora	925	926
	GCF_000182895.1	240176	Coprinopsis	Coprinopsis cinerea	323	341
	GCF_000182925.2	367110	Neurospora	Neurospora crassa	982	983
	GCF_000182965.3	237561	Candida	Candida albicans	251	275
	GCF_000184455.2	510516	Aspergillus	Aspergillus oryzae	851	864
	GCF_000185945.1	367775	Cryptococcus	Cryptococcus gattii VGI	279	280
	GCF_000187245.1	871575	Ogataea	Ogataea parapolymorpha	215	254
	GCF_000187405.1	655827	Metarhizium	Metarhizium acridum	683	683
	GCF_000187425.2	655844	Metarhizium	Metarhizium robertsii	694	694
	GCF_000192795.1	948595	Vavraia	Vavraia culicis	54	54
	GCF_000203795.1	684364	Batrachochytrium	Batrachochytrium dendrobatidis	129	141
	GCF_000204055.1	747676	Melampsora	Melampsora laricis-populina	109	116
	GCF_000209165.1	322104	Scheffersomyces	Scheffersomyces stipitis	307	393
	GCF_000213175.1	510951	Neurospora	Neurospora tetrasperma	969	971
	GCF_000218685.1	578457	Serpula	Serpula lacrymans	115	118
	GCF_000219625.1	336722	Zymoseptoria	Zymoseptoria tritici	678	678
	GCF_000221225.1	759272	Thermochaetoides	Thermochaetoides thermophila	552	552
	GCF_000223465.1	590646	Yamadazyma	Yamadazyma tenuis	197	251
	GCF_000223485.1	619300	Spathaspora	Spathaspora passalidarum	243	278
	GCF_000225545.1	756982	Orbilia	Orbilia oligospora	268	268
	GCF_000225605.1	983644	Cordyceps	Cordyceps militaris	641	641
	GCF_000226095.1	573729	Thermothelomyces	Thermothelomyces thermophilus	726	726
	GCF_000226115.1	578455	Thermothielavioides	Thermothielavioides terrestris	695	695
	GCF_000226395.1	500485	Penicillium	Penicillium rubens	950	950
	GCF_000226545.1	515849	Podospora	Podospora anserina	689	689
	GCF_000227115.2	1071378	Naumovozyma	Naumovozyma dairenensis	257	379
	GCF_000230375.1	985895	Leptosphaeria	Leptosphaeria maculans	717	717
	GCF_000230625.1	858893	Exophiala	Exophiala dermatitidis	454	454
	GCF_000231115.1	993615	Vittaforma	Vittaforma corneae	62	65
	GCF_000235365.1	931890	Eremothecium	Eremothecium cymbalariae	194	200
	GCF_000236905.1	1071381	Tetrapisispora	Tetrapisispora phaffii	222	275
	GCF_000237345.1	1064592	Naumovozyma	Naumovozyma castellii	289	423
	GCF_000240135.3	229533	Fusarium	Fusarium graminearum	911	912
	GCF_000243375.1	4950	Torulaspora	Torulaspora delbrueckii	261	265
	GCF_000250985.1	881290	Nematocida	Nematocida parisii	57	58
	GCF_000260195.1	1089451	Fusarium	Fusarium odoratissimum	987	987
	GCF_000263375.1	671144	Wallemia	Wallemia mellicola	130	146
	GCF_000264905.1	721885	Stereum	Stereum hirsutum	289	295
	GCF_000264995.1	741275	Punctularia	Punctularia strigosozonata	228	236
	GCF_000271585.1	717944	Trametes	Trametes versicolor	313	319
	GCF_000271605.1	694068	Fomitiporia	Fomitiporia mediterranea	128	132
	GCF_000271625.1	741705	Coniophora	Coniophora puteana	233	251
	GCF_000271645.1	578456	Tremella	Tremella mesenterica	128	128
	GCF_000271745.1	660029	Fusarium	Fusarium oxysporum	981	986
	GCF_000275845.1	732165	Dichomitus	Dichomitus squalens	262	271
	GCF_000277815.2	907965	Encephalitozoon	Encephalitozoon hellem	72	73
	GCF_000280035.1	1178016	Encephalitozoon	Encephalitozoon romaleae	72	72
	GCF_000280675.1	655819	Beauveria	Beauveria bassiana	726	729
	GCF_000281105.1	1168221	Coniosporium	Coniosporium apollinis	532	532
	GCF_000292625.1	1858805	Dacryopinax	Dacryopinax primogenitus	130	132
	GCF_000293215.1	1186058	Trichosporon	Trichosporon asahii	392	414
	GCF_000298775.1	1072389	Drepanopeziza	Drepanopeziza brunnea	446	446
	GCF_000300555.1	597362	Agaricus	Agaricus bisporus	181	186
	GCF_000300575.1	936046	Agaricus	Agaricus bisporus	186	191
	GCF_000300595.1	650164	Phanerochaete	Phanerochaete carnosa	193	202
	GCF_000303195.2	1028729	Fusarium	Fusarium pseudograminearum	889	890
	GCF_000304475.1	1071382	Kazachstania	Kazachstania africana	247	328
	GCF_000313485.1	1041607	Wickerhamomyces	Wickerhamomyces ciferrii	151	154
	GCF_000313525.1	599839	Fibroporia	Fibroporia radiculosa	132	132
	GCF_000315645.1	1170230	Penicillium	Penicillium digitatum	846	846
	GCF_000315875.1	1136231	Candida	Candida orthopsilosis	175	176
	GCF_000315915.1	1071380	Tetrapisispora	Tetrapisispora blattae	260	320
	GCF_000320565.1	692275	Sphaerulina	Sphaerulina musiva	392	392
	GCF_000320585.1	747525	Heterobasidion	Heterobasidion irregulare	181	190
	GCF_000320785.1	1130832	Rhodotorula	Rhodotorula toruloides	238	241
	GCF_000328475.2	237631	Ustilago	Ustilago maydis	383	383
	GCF_000338955.1	717646	Baudoinia	Baudoinia panamericana	393	393
	GCF_000338995.1	665912	Bipolaris	Bipolaris sorokiniana	977	978
	GCF_000340215.1	383855	Pseudocercospora	Pseudocercospora fijiensis	611	611
	GCF_000344685.1	670483	Gloeophyllum	Gloeophyllum trabeum	226	226
	GCF_000348985.1	1071383	Kazachstania	Kazachstania naganishii	280	391
	GCF_000349005.2	1069680	Pneumocystis	Pneumocystis murina	134	135
	GCF_000349305.1	1230383	Malassezia	Malassezia sympodialis	226	226
	GCF_000354255.1	665024	Bipolaris	Bipolaris maydis	998	998
	GCF_000359705.1	671987	Exserohilum	Exserohilum turcicum	868	872
	GCF_000365145.1	1220924	Cyphellophora	Cyphellophora europaea	509	509
	GCF_000365165.1	1279043	Cladophialophora	Cladophialophora carrionii	439	439
	GCF_000392275.1	1286976	Phaeoacremonium	Phaeoacremonium minimum	683	683
	GCF_000400465.1	1299270	Wallemia	Wallemia ichthyophaga	106	108
	GCF_000403515.1	1305764	Pseudozyma	Pseudozyma hubeiensis	471	486
	GCF_000409485.1	1116229	Glarea	Glarea lozoyensis	312	312
	GCF_000417875.1	1277687	Pseudozyma	Pseudozyma flocculosa	403	409
	GCF_000439145.1	747089	Rhizophagus	Rhizophagus irregularis	107	108
	GCF_000464535.1	1263415	Endocarpon	Endocarpon pusillum	156	156
	GCF_000497045.1	1365824	Kalmanozyma	Kalmanozyma brasiliensis	440	468
	GCF_000507465.1	1296122	Kwoniella	Kwoniella mangrovensis	134	134
	GCF_000512565.1	1296121	Kwoniella	Kwoniella dejecticola	163	163
	GCF_000512585.1	1296100	Kwoniella	Kwoniella bestiolae	148	148
	GCF_000512605.1	1296096	Kwoniella	Kwoniella pini	108	108
	GCF_000516985.1	1229662	Pestalotiopsis	Pestalotiopsis fici	832	832
	GCF_000523435.1	930089	Bipolaris	Bipolaris zeicola	998	998
	GCF_000523455.1	930090	Bipolaris	Bipolaris oryzae	979	979
	GCF_000527765.1	930091	Bipolaris	Bipolaris victoriae	1033	1033
	GCF_000576695.1	1382522	Kuraishia	Kuraishia capsulata	208	224
	GCF_000585515.1	1182544	Cladophialophora	Cladophialophora yegresii	387	387
	GCF_000585535.1	1182543	Cladophialophora	Cladophialophora psammophila	416	416
	GCF_000585565.1	1182542	Capronia	Capronia epimyces	397	397
	GCF_000585585.1	1182541	Capronia	Capronia coronata	439	439
	GCF_000600275.1	1388766	Aspergillus	Aspergillus ruber	781	781
	GCF_000708205.1	764103	Mixia	Mixia osmundae	133	134
	GCF_000709125.1	1182545	Exophiala	Exophiala aquamarina	366	366
	GCF_000711695.1	1037660	Tilletiaria	Tilletiaria anomala	251	252
	GCF_000721755.1	1043005	Aureobasidium	Aureobasidium subglaciale	847	847
	GCF_000721765.1	1043004	Aureobasidium	Aureobasidium namibiae	887	887
	GCF_000721775.1	1043003	Aureobasidium	Aureobasidium melanogenum	929	929
	GCF_000721785.1	1043002	Aureobasidium	Aureobasidium pullulans	903	905
	GCF_000732125.1	563466	Scedosporium	Scedosporium apiospermum	651	651
	GCF_000747765.1	84753	Moesziomyces	Moesziomyces antarcticus	469	489
	GCF_000760515.2	1485682	Mitosporidium	Mitosporidium daphniae	72	76
	GCF_000769745.1	27334	Penicillium	Penicillium expansum	914	914
	GCF_000803265.1	1354746	Ordospora	Ordospora colligata	50	51
	GCF_000804445.1	1081103	Metarhizium	Metarhizium album	579	579
	GCF_000814965.1	1276141	Metarhizium	Metarhizium brunneum	659	659
	GCF_000820605.1	1398154	Sporothrix	Sporothrix brasiliensis	801	801
	GCF_000835455.1	1442368	Fonsecaea	Fonsecaea pedrosoi	489	489
	GCF_000835475.1	1442370	Cladophialophora	Cladophialophora bantiana	420	420
	GCF_000835495.1	569365	Cladophialophora	Cladophialophora immunda	440	440
	GCF_000835505.1	348802	Exophiala	Exophiala xenobiotica	433	433
	GCF_000835515.1	215243	Exophiala	Exophiala oligosperma	520	525
	GCF_000835555.1	1442369	Rhinocladiella	Rhinocladiella mackenziei	251	251
	GCF_000836115.1	91928	Exophiala	Exophiala spinifera	562	562
	GCF_000836275.1	212818	Exophiala	Exophiala mesophila	353	353
	GCF_000836295.1	253628	Verruconis	Verruconis gallopava	432	432
	GCF_000836435.1	1442371	Fonsecaea	Fonsecaea multimorphosa	392	392
	GCF_000938715.1	1245769	Lachancea	Lachancea lanzarotensis	234	235
	GCF_000961545.1	1397361	Sporothrix	Sporothrix schenckii	758	758
	GCF_000968595.1	1408163	Rasamsonia	Rasamsonia emersonii	579	579
	GCF_000988165.1	40302	Nosema	Nosema ceranae	59	59
	GCF_001027345.1	879819	Cutaneotrichosporon	Cutaneotrichosporon oleaginosum	335	342
	GCF_001204775.2	1509407	Aspergillus	Aspergillus nomiae	832	832
	GCF_001278385.1	77020	Malassezia	Malassezia pachydermatis	220	222
	GCF_001298625.1	1080349	Saccharomyces	Saccharomyces eubayanus	299	440
	GCF_001299255.1	1664694	Phialophora	Phialophora attinorum	504	504
	GCF_001329695.1	578459	Rhodotorula	Rhodotorula graminis	280	298
	GCF_001417885.1	1003335	Kluyveromyces	Kluyveromyces marxianus	311	341
	GCF_001447935.2	58627	Debaryomyces	Debaryomyces fabryi	270	288
	GCF_001477535.1	1408657	Pneumocystis	Pneumocystis jirovecii	112	113
	GCF_001477545.1	1408658	Pneumocystis	Pneumocystis carinii	132	133
	GCF_001481775.2	398673	Trichoderma	Trichoderma gamsii	964	967
	GCF_001500285.1	149040	Mollisia	Mollisia scopiformis	395	398
	GCF_001548555.1	45286	Eremothecium	Eremothecium sinecaudum	267	268
	GCF_001561935.1	5078	Penicillium	Penicillium griseofulvum	842	842
	GCF_001619985.1	1328760	Xylona	Xylona heveae	595	595
	GCF_001625195.1	98403	Drechmeria	Drechmeria coniospora	598	598
	GCF_001632365.1	1314785	Laetiporus	Laetiporus sulphureus	163	170
	GCF_001636725.1	1081104	Cordyceps	Cordyceps fumosorosea	804	806
	GCF_001638985.1	763407	Phycomyces	Phycomyces blakesleeanus	317	664
	GCF_001640025.1	796027	Sugiyamaella	Sugiyamaella lignohabitans	188	188
	GCF_001641265.1	655981	Pseudogymnoascus	Pseudogymnoascus destructans	685	690
	GCF_001642045.1	1460663	Paraphaeosphaeria	Paraphaeosphaeria sporulosa	866	866
	GCF_001642055.1	5599	Alternaria	Alternaria alternata	994	994
	GCF_001642475.1	254056	Fonsecaea	Fonsecaea monophora	486	486
	GCF_001646965.1	856822	Fonsecaea	Fonsecaea nubica	510	510
	GCF_001651985.1	1367422	Fonsecaea	Fonsecaea erecta	445	445
	GCF_001653235.2	1380566	Pochonia	Pochonia chlamydosporia	722	722
	GCF_001653265.1	33203	Purpureocillium	Purpureocillium lilacinum	950	951
	GCF_001661235.1	763406	Pichia	Pichia membranifaciens	187	224
	GCF_001661255.1	683960	Wickerhamomyces	Wickerhamomyces anomalus	182	203
	GCF_001661265.1	698492	Saitoella	Saitoella complicata	427	434
	GCF_001661335.1	984486	Babjeviella	Babjeviella inositovora	176	202
	GCF_001661345.1	1344418	Ascoidea	Ascoidea rubescens	111	127
	GCF_001661395.1	984485	Hyphopichia	Hyphopichia burtonii	170	197
	GCF_001661405.1	983966	Cyberlindnera	Cyberlindnera jadinii	213	257
	GCF_001661415.1	984487	Suhomyces	Suhomyces tanzawaensis	303	383
	GCF_001662655.1	342668	Pseudogymnoascus	Pseudogymnoascus verrucosus	726	726
	GCF_001664035.1	869754	Metschnikowia	Metschnikowia bicuspidata	224	300
	GCF_001664045.1	460523	Ogataea	Ogataea polymorpha	201	233
	GCF_001672515.1	759273	Colletotrichum	Colletotrichum higginsianum	997	998
	GCF_001720155.1	1295528	Cryptococcus	Cryptococcus wingfieldii	283	285
	GCF_001720205.1	1295533	Cryptococcus	Cryptococcus amylolentus	274	276
	GCF_001773325.1	1835702	Penicillium	Penicillium arizonense	827	828
	GCF_001792695.1	109264	Aspergillus	Aspergillus bombycis	868	868
	GCF_001831195.1	1209926	Colletotrichum	Colletotrichum orchidophilum	1028	1032
	GCF_001883845.1	236234	Diplodia	Diplodia corticola	969	969
	GCF_001890105.1	1073090	Penicilliopsis	Penicilliopsis zonata	731	731
	GCF_001890125.1	1036611	Aspergillus	Aspergillus versicolor	789	789
	GCF_001890705.1	1036612	Aspergillus	Aspergillus sydowii	773	773
	GCF_001890725.1	1073089	Aspergillus	Aspergillus wentii	808	814
	GCF_001890805.1	1160497	Aspergillus	Aspergillus glaucus	818	818
	GCF_001890905.1	690307	Aspergillus	Aspergillus aculeatus	1010	1014
	GCF_001896365.1	1196081	Talaromyces	Talaromyces amestolkiae	619	620
	GCF_001907595.1	1441469	Talaromyces	Talaromyces atroroseus	490	490
	GCF_002072235.1	60172	Penicillium	Penicillium solitum	882	882
	GCF_002079055.1	27291	Saccharomyces	Saccharomyces paradoxus	314	451
	GCF_002102565.1	4999	Kockovaella	Kockovaella imperatae	119	119
	GCF_002104995.1	61395	Linderina	Linderina pennispora	260	334
	GCF_002105095.1	1141098	Pseudomassariella	Pseudomassariella vexata	520	520
	GCF_002105105.1	2754530	Protomyces	Protomyces lactucae-debilis	159	159
	GCF_002105155.1	64571	Lobosporangium	Lobosporangium transversale	236	310
	GCF_002117355.1	670580	Postia	Postia placenta	199	199
	GCF_002237265.1	41047	Aspergillus	Aspergillus thermomutatus	889	889
	GCF_002251995.1	45607	Wickerhamiella	Wickerhamiella sorbophila	251	251
	GCF_002708625.1	1340429	Rhizopus	Rhizopus microsporus	170	249
	GCF_002742065.1	122368	Cercospora	Cercospora beticola	576	576
	GCF_002775015.1	498019	Candida/Metschnikowiaceae	[Candida] auris	245	288
	GCF_002846915.1	1392256	Aspergillus	Aspergillus ochraceoroseus	760	760
	GCF_002847045.1	41067	Aspergillus	Aspergillus candidus	966	966
	GCF_002847465.1	1392255	Aspergillus	Aspergillus novofumigatus	919	925
	GCF_002847485.1	1392248	Aspergillus	Aspergillus campestris	984	985
	GCF_002849105.1	1392250	Aspergillus	Aspergillus steynii	891	891
	GCF_002865645.1	1095630	Hyaloscypha	Hyaloscypha bicolor	390	390
	GCF_002926055.2	45357	Candida/Metschnikowiaceae	[Candida] haemuloni	261	301
	GCF_002926085.2	1231522	Candida/Metschnikowiaceae	[Candida] duobushaemulonis	271	311
	GCF_003013735.1	418784	Candida/Metschnikowiaceae	[Candida] pseudohaemulonii	305	328
	GCF_003019875.1	857342	Amorphotheca	Amorphotheca resinae	517	517
	GCF_003025095.1	983964	Trichoderma	Trichoderma harzianum	1012	1034
	GCF_003025105.1	1042311	Trichoderma	Trichoderma asperellum	989	996
	GCF_003025115.1	58853	Trichoderma	Trichoderma citrinoviride	1061	1069
	GCF_003054445.1	4909	Pichia	Pichia kudriavzevii	172	192
	GCF_003144115.1	58919	Tilletiopsis	Tilletiopsis washingtonensis	251	252
	GCF_003144135.1	1684307	Pseudomicrostroma	Pseudomicrostroma glucosiphilum	251	253
	GCF_003144195.1	1522189	Ceraceosorus	Ceraceosorus guamensis	189	189
	GCF_003144205.1	1280837	Meira	Meira miltonrushii	108	115
	GCF_003144245.1	1569628	Jaminaea	Jaminaea rosea	302	306
	GCF_003144295.1	215250	Acaromyces	Acaromyces ingoldii	311	311
	GCF_003184525.1	1450535	Aspergillus	Aspergillus sclerotioniger	979	979
	GCF_003184535.1	1448314	Aspergillus	Aspergillus eucalypticola	1055	1055
	GCF_003184545.1	1448321	Aspergillus	Aspergillus heteromorphus	1010	1010
	GCF_003184585.1	1450539	Aspergillus	Aspergillus saccharolyticus	878	884
	GCF_003184595.1	1450533	Aspergillus	Aspergillus niger	1051	1053
	GCF_003184625.1	1448310	Aspergillus	Aspergillus neoniger	1068	1068
	GCF_003184695.1	1450534	Aspergillus	Aspergillus brunneoviolaceus	1043	1047
	GCF_003184745.1	1448315	Aspergillus	Aspergillus uvarum	1029	1034
	GCF_003184755.1	1448313	Aspergillus	Aspergillus piperis	1059	1059
	GCF_003184765.1	1448322	Aspergillus	Aspergillus aculeatinus	1045	1049
	GCF_003184785.1	1448312	Aspergillus	Aspergillus japonicus	1037	1043
	GCF_003184825.1	1448319	Aspergillus	Aspergillus fijiensis	1043	1047
	GCF_003184835.1	1448317	Aspergillus	Aspergillus costaricensis	1067	1067
	GCF_003184845.1	1448316	Aspergillus	Aspergillus ibericus	1022	1022
	GCF_003184865.1	1450537	Aspergillus	Aspergillus homomorphus	974	978
	GCF_003184925.1	1448311	Aspergillus	Aspergillus vadensis	1082	1082
	GCF_003290485.1	76775	Malassezia	Malassezia restricta	190	191
	GCF_003316985.1	231269	Fusarium	Fusarium coffeatum	936	937
	GCF_003344945.1	1341132	Aspergillus	Aspergillus welwitschiae	1040	1040
	GCF_003357145.1	2656787	Venustampulla	Venustampulla echinocandica	368	368
	GCF_003369625.1	1810919	Aspergillus	Aspergillus mulundensis	842	854
	GCF_003426965.1	1220188	Aspergillus	Aspergillus tanneri	578	578
	GCF_003711515.1	1314773	Sodiomyces	Sodiomyces alkalinus	621	622
	GCF_003724135.2	1051616	Verticillium	Verticillium nonalfalfae	966	966
	GCF_003851025.1	139825	Sparassis	Sparassis crispa	161	164
	GCF_003942205.1	105984	Apiotrichum	Apiotrichum porosum	320	334
	GCF_004011695.1	5454	Ascochyta	Ascochyta rabiei	988	988
	GCF_004022145.1	264951	Paecilomyces	Paecilomyces variotii	740	745
	GCF_004154835.1	156630	Alternaria	Alternaria arborescens	972	972
	GCF_004337985.1	1578925	Pyricularia	Pyricularia pennisetigena	710	716
	GCF_004353045.1	1093900	Thyridium	Thyridium curvatum	989	989
	GCF_004355905.1	148305	Pyricularia	Pyricularia grisea	759	759
	GCF_005498985.1	280036	Sporisorium	Sporisorium graminicola	459	471
	GCF_006535985.1	1806994	Synchytrium	Synchytrium microbalum	114	119
	GCF_007821495.1	1316788	Lachnellula	Lachnellula hyalina	424	424
	GCF_008629635.1	1734106	Kwoniella	Kwoniella shandongensis	201	203
	GCF_008694065.1	326645	Daldinia	Daldinia childiae	522	522
	GCF_008704595.1	5481	Diutina	Diutina rugosa	168	207
	GCF_009176365.1	209559	Aspergillus	Aspergillus alliaceus	791	791
	GCF_009193445.1	132259	Aspergillus	Aspergillus pseudotamarii	829	836
	GCF_009193585.1	61420	Aspergillus	Aspergillus caelatus	861	877
	GCF_009193645.1	1506151	Aspergillus	Aspergillus pseudonomiae	855	855
	GCF_009771025.1	690256	Colletotrichum	Colletotrichum fructicola	1149	1149
	GCF_010015565.1	1314786	Dissoconium	Dissoconium aciculare	595	598
	GCF_010015585.1	1392243	Eremomyces	Eremomyces bilateralis	476	476
	GCF_010015615.1	1168544	Cucurbitaria	Cucurbitaria berberidis	738	738
	GCF_010015735.1	1450172	Aaosphaeria	Aaosphaeria arxii	771	771
	GCF_010015815.1	1392245	Dothidotthia	Dothidotthia symphoricarpi	863	863
	GCF_010093505.1	245834	Neohortaea	Neohortaea acidophila	560	560
	GCF_010093535.1	673940	Lindgomyces	Lindgomyces ingoldianus	429	429
	GCF_010093595.1	574789	Mytilinidion	Mytilinidion resinicola	459	459
	GCF_010093625.1	301207	Macroventuria	Macroventuria anomochaeta	975	975
	GCF_010093815.1	470096	Pseudovirgaria	Pseudovirgaria hyperparasitica	306	306
	GCF_010093885.1	1176127	Aplosporella	Aplosporella prunicola	990	998
	GCF_010093935.1	1080233	Zasmidium	Zasmidium cellare	695	695
	GCF_010094035.1	390896	Trematosphaeria	Trematosphaeria pertusa	538	538
	GCF_010094085.1	318751	Westerdykella	Westerdykella ornata	699	699
	GCF_010094145.1	1150837	Didymella	Didymella exigua	870	870
	GCF_010724455.1	293939	Aspergillus	Aspergillus lentulus	906	906
	GCF_011074865.1	13502	Brettanomyces	Brettanomyces nanus	117	122
	GCF_011074885.1	5007	Brettanomyces	Brettanomyces bruxellensis	126	133
	GCF_011075155.1	1209932	Colletotrichum	Colletotrichum scovillei	1132	1132
	GCF_011692745.1	74035	Arthroderma	Arthroderma uncinatum	554	554
	GCF_011745365.1	660469	Cryphonectria	Cryphonectria parasitica	744	744
	GCF_011947395.1	1095194	Colletotrichum	Colletotrichum karsti	1131	1131
	GCF_012550715.1	1094350	Geosmithia	Geosmithia morbida	806	806
	GCF_012971845.1	45133	Lasiodiplodia	Lasiodiplodia theobromae	969	969
	GCF_013036055.1	1187904	Alternaria	Alternaria burnsii	976	976
	GCF_013340325.1	5068	Aspergillus	Aspergillus tubingensis	1076	1076
	GCF_013368755.1	121627	Talaromyces	Talaromyces rugulosus	612	625
	GCF_013390185.1	1215731	Colletotrichum	Colletotrichum aenigma	1145	1145
	GCF_013390195.1	690259	Colletotrichum	Colletotrichum siamense	1132	1132
	GCF_013396075.1	42677	Fusarium	Fusarium subglutinans	869	869
	GCF_013396195.1	1567544	Fusarium	Fusarium tjaetaba	960	960
	GCF_013402915.1	42260	Zygotorulaspora	Zygotorulaspora mrakii	209	213
	GCF_013461495.1	1964551	Botrytis	Botrytis fragariae	527	529
	GCF_014066305.1	112416	Letharia	Letharia columbiana	276	283
	GCF_014066315.1	560253	Letharia	Letharia lupina	285	285
	GCF_014117465.1	332952	Aspergillus	Aspergillus flavus	847	847
	GCF_014133895.1	48254	Torulaspora	Torulaspora globosa	247	247
	GCF_014235925.1	5467	Colletotrichum	Colletotrichum truncatum	1002	1002
	GCF_014461135.1	2126181	Mycena	Mycena indigotica	164	184
	GCF_014466165.1	5322	Pleurotus	Pleurotus ostreatus	174	180
	GCF_014898295.1	139641	Botrytis	Botrytis byssoidea	540	540
	GCF_014898435.1	1463999	Botrytis	Botrytis sinoallii	533	533
	GCF_014898465.1	87229	Botrytis	Botrytis porri	515	515
	GCF_014898535.1	2478750	Botrytis	Botrytis deweyae	537	537
	GCF_015039405.1	1750568	Cantharellus	Cantharellus anzutake	110	191
	GCF_015533775.1	5082	Penicillium	Penicillium roqueforti	830	830
	GCF_016628075.1	48578	Suillus	Suillus paluster	254	277
	GCF_016647625.1	48586	Suillus	Suillus subalutaceus	338	384
	GCF_016647745.1	116603	Suillus	Suillus plorans	327	344
	GCF_016647785.1	1912939	Suillus	Suillus fuscotomentosus	325	429
	GCF_016758755.1	1912936	Suillus	Suillus discolor	352	390
	GCF_016758775.1	1904413	Suillus	Suillus clintonianus	302	329
	GCF_016758785.1	48563	Suillus	Suillus bovinus	311	321
	GCF_900007375.1	56646	Fusarium	Fusarium venenatum	854	855
	GCF_900067095.1	1227346	Fusarium	Fusarium proliferatum	931	931
	GCF_900074925.1	112498	Ramularia	Ramularia collo-cygni	621	621
	GCF_900079805.1	1279085	Fusarium	Fusarium fujikuroi	907	907
	GCF_900519145.1	120017	Ustilago	Ustilago hordei	372	374
	GCF_902498895.1	2606893	Saprochaete	Saprochaete ingens	134	137
	GCF_903064755.1	61262	Kazachstania	Kazachstania barnettii	275	362
December, 2022	GCF_000003525.1	559297	Blastomyces	Blastomyces dermatitidis	463	463
	GCF_000011425.1	227321	Aspergillus	Aspergillus nidulans	709	710
	GCF_000143185.2	578458	Schizophyllum	Schizophyllum commune	256	273
	GCF_000149645.3	331117	Aspergillus	Aspergillus fischeri	880	880
	GCF_000150115.1	447093	Histoplasma	Histoplasma capsulatum	369	369
	GCF_000687475.1	1159556	Ustilaginoidea	Ustilaginoidea virens	399	400
	GCF_001078395.1	91492	Aspergillus	Aspergillus udagawae	853	853
	GCF_001723175.1	69781	Penicillium	Penicillium oxalicum	739	741
	GCF_003444635.1	1174673	Morchella	Morchella importuna	292	292
	GCF_011800055.1	474922	Colletotrichum	Colletotrichum gloeosporioides	1165	1165
	GCF_014595645.1	83186	Diaporthe	Diaporthe citri	672	672
	GCF_016097325.1	138277	Aspergillus	Aspergillus melleus	852	852
	GCF_016647635.1	48587	Suillus	Suillus subaureus	325	365
	GCF_016861625.1	1069201	Aspergillus	Aspergillus luchuensis	1079	1079
	GCF_016861735.1	182096	Aspergillus	Aspergillus chevalieri	746	748
	GCF_016861865.1	1220207	Aspergillus	Aspergillus puulaauensis	766	766
	GCF_016906535.1	456999	Rhizoctonia	Rhizoctonia solani	121	122
	GCF_017499595.1	181762	Psilocybe	Psilocybe cubensis	134	135
	GCF_018340605.1	1517512	Aspergillus	Aspergillus pseudoviridinutans	896	896
	GCF_018404265.1	75553	Aspergillus	Aspergillus viridinutans	876	876
	GCF_018924745.1	181124	Marasmius	Marasmius oreades	18	18
	GCF_019049425.1	45513	Scheffersomyces	Scheffersomyces spartinae	174	194
	GCF_019112545.1	1450536	Guyanagaster	Guyanagaster necrorhizus	40	40
	GCF_019202705.1	561895	[Candida]	[Candida] subhashii	144	163
	GCF_019207285.1	1937702	Ogataea	Ogataea haglerorum	162	164
	GCF_019207475.1	870730	Ogataea	Ogataea angusta	163	166
	GCF_019321695.1	748121	Diaporthe	Diaporthe batatas	780	780
	GCF_019456465.1	2732470	Bacidia	Bacidia gigantensis	85	85
	GCF_019609905.1	36050	Fusarium	Fusarium poae	900	903
	GCF_019650295.1	84275	Cercospora	Cercospora kikuchii	575	575
	GCF_019669845.1	2614577	Emericellopsis	Emericellopsis atlantica	709	709
	GCF_019915245.1	1042133	Fusarium	Fusarium musae	929	945
	GCF_020137385.1	1174677	Morchella	Morchella sextelata	250	251
	GCF_020360975.1	111463	Hirsutella	Hirsutella rhossiliensis	508	508
	GCF_020509005.1	5499	Fulvia	Fulvia fulva	504	504
	GCF_020536065.1	1378263	Ogataea	Ogataea philodendri	119	140
	GCF_020623625.1	36035	Saccharomycodes	Saccharomycodes ludwigii	133	162
	GCF_020726525.1	152316	Truncatella	Truncatella angustata	712	713
	GCF_020726555.1	749465	Boeremia	Boeremia exigua	784	784
	GCF_020736505.1	1187941	Alternaria	Alternaria rosae	1024	1025
	GCF_020744255.1	1682393	Microdochium	Microdochium trichocladiopsis	873	873
	GCF_020744385.1	2675880	Fusarium	Fusarium flagelliforme	910	911
	GCF_020744475.1	48865	Fusarium	Fusarium redolens	887	892
	GCF_020744495.1	169388	Fusarium	Fusarium solani	1026	1027
	GCF_021015755.1	5353	Lentinula	Lentinula edodes	54	54
	GCF_021052385.1	5210	Filobasidium	Filobasidium floriforme	88	88
	GCF_021365285.1	1131652	Talaromyces	Talaromyces proteolyticus	347	347
	GCF_021365365.1	1079257	Ilyonectria	Ilyonectria robusta	846	846
	GCF_021653875.1	1912982	Nematocida	Nematocida major	0	0
	GCF_021901695.1	168172	Puccinia	Puccinia striiformis	28	35
	GCF_022114955.1	2686198	Emericellopsis	Emericellopsis cladophorae	613	613
	GCF_022264815.1	34475	Rhodofomes	Rhodofomes roseus	177	197
	GCF_022376445.1	139415	Neoantrodia	Neoantrodia serialis	149	212
	GCF_022376455.1	378194	Epithele	Epithele typhae	212	313
	GCF_022478715.1	326647	Daldinia	Daldinia decipiens	495	495
	GCF_022478755.1	103429	Daldinia	Daldinia loculata	568	568
	GCF_022478825.1	326644	Daldinia	Daldinia caldariorum	507	507
	GCF_022495145.1	326684	Xylaria	Xylaria bambusicola	373	373
	GCF_022496945.1	1927788	Annulohypoxylon	Annulohypoxylon maeteangense	372	372
	GCF_022497035.1	114800	Daldinia	Daldinia vernicosa	529	529
	GCF_022578515.1	327061	Annulohypoxylon	Annulohypoxylon truncatum	495	495
	GCF_022578975.1	326681	Hypoxylon	Hypoxylon trugodes	382	382
	GCF_022605165.1	2060973	Purpureocillium	Purpureocillium takamizusanense	762	767
	GCF_022829205.1	1658444	Neoarthrinium	Neoarthrinium moseri	991	991
	GCF_022830035.1	1387563	Ophidiomyces	Ophidiomyces ophidiicola	194	194
	GCF_022836535.1	700344	Colletotrichum	Colletotrichum spaethianum	1063	1065
	GCF_022984875.1	63214	Hypoxylon	Hypoxylon fragiforme	449	449
	GCF_023278565.1	145971	Colletotrichum	Colletotrichum lupini	1116	1116
	GCF_023343755.1	497107	Candida	Candida oxycetoniae	80	106
	GCF_023757985.1	181014	Alternaria	Alternaria ethzedia	1035	1035
	GCF_023757995.1	283354	Alternaria	Alternaria metachromatica	1032	1032
	GCF_023758015.1	566460	Alternaria	Alternaria viburni	1043	1043
	GCF_023758025.1	297637	Alternaria	Alternaria triticimaculans	1037	1037
	GCF_023758065.1	1187951	Alternaria	Alternaria ventricosa	1029	1029
	GCF_023758075.1	430562	Alternaria	Alternaria novae-zelandiae	1022	1022
	GCF_023758085.1	1187925	Alternaria	Alternaria hordeiaustralica	1068	1068
	GCF_024043145.1	181017	Alternaria	Alternaria conjuncta	1026	1026
	GCF_024043155.1	232088	Alternaria	Alternaria arbusti	1005	1005
	GCF_024043165.1	1187928	Alternaria	Alternaria incomplexa	994	994
	GCF_024043175.1	45303	Alternaria	Alternaria infectoria	1058	1058
	GCF_024244095.1	1912981	Nematocida	Nematocida homosporus	0	0
	GCF_024244105.1	1912983	Nematocida	Nematocida minor	2	2
	GCF_024291825.1	1187938	Alternaria	Alternaria postmessia	981	981
	GCF_024521635.1	43433	Tricharina	Tricharina praecox	368	370
	GCF_024521655.1	419775	Durotheca	Durotheca rogersii	350	350
	GCF_024610245.1	497109	Candida	Candida pseudojiufengensis	70	89
	GCF_024610255.1	497108	Candida	Candida jiufengensis	64	81
	GCF_024610275.1	1198502	Candida	Candida theae	148	184
	GCF_024613125.1	936130	Pisolithus	Pisolithus orientalis	55	56
	GCF_024628925.1	1775924	Candida	Candida margitis	153	190
	GCF_025024155.1	101098	Gamsiella	Gamsiella multidivaricata	249	385
	GCF_025024165.1	61397	Kickxella	Kickxella alabastrina	80	92
	GCF_025094135.1	29922	Mucor	Mucor mucedo	85	167
	GCF_025118155.1	90255	Cokeromyces	Cokeromyces recurvatus	84	143
	GCF_025201335.1	101096	Gilbertella	Gilbertella persicaria	98	176
	GCF_025201355.1	101107	Halteromyces	Halteromyces radiatus	63	126
	GCF_025331425.1	64574	Radiomyces	Radiomyces spectabilis	157	453
	GCF_025399195.1	1314678	Umbelopsis	Umbelopsis ramanniana	171	226
	GCF_900044065.1	192010	Fusarium	Fusarium mangiferae	910	910
	GCF_907166805.1	119953	Alternaria	Alternaria atra	872	897
