# Supplementary material for: Next-generation fungal identification using target enrichment and Nanopore sequencing
Source: BMC Genomics. 2023 Oct 2;24:581. doi: 10.1186/s12864-023-09691-w (PMC10544392; doi:10.1186/s12864-023-09691-w)
Supplement: Supplementary file 6 — Supplementary Material 6 [file 12864_2023_9691_MOESM6_ESM.xlsx]

## Sheet: Sheet1
Table S6. Number of probes likely to hybridize with bacterial reference genome sequences.
Accession number	Genus	Species	Unique probe number	Total probe hits
GCF_002407485.1	Zobellella	Zobellella denitrificans	5	5
GCF_009883735.1	Xanthomonas	Xanthomonas cucurbitae	3	3
GCF_014109845.1	Stenotrophomonas	Stenotrophomonas acidaminiphila	3	3
GCF_004135975.1	Solidesulfovibrio	Solidesulfovibrio carbinolicus	3	3
GCF_016765655.2	Skermanella	Skermanella mucosa	2	3
GCF_004551575.1	Stenotrophomonas	Stenotrophomonas indicatrix	3	3
GCF_903989455.1	Xanthomonas	Xanthomonas euroxanthea	3	3
GCF_900475405.1	Stenotrophomonas	Stenotrophomonas maltophilia	2	2
GCF_009938015.1	Sulfuriferula	Sulfuriferula plumbiphila	1	2
GCF_017309605.1	Serratia	Serratia ureilytica	2	2
GCF_017724035.1	Xanthomonas	Xanthomonas euvesicatoria	2	2
GCF_004768745.1	Serratia	Serratia nematodiphila	2	2
GCF_003143515.1	Massilia	Massilia oculi	1	2
GCF_000517425.1	Sodalis	Sodalis praecaptivus	2	2
GCF_011516645.4	Bradyrhizobium	Bradyrhizobium septentrionale	2	2
GCF_016806835.2	Skermanella	Skermanella rosea	1	2
GCF_025266575.1	Xanthomonas	Xanthomonas prunicola	2	2
GCF_008843145.1	Skermanella	Skermanella pratensis	1	2
GCF_003516165.1	Serratia	Serratia marcescens	1	1
GCF_012584515.1	Polaromonas	Polaromonas vacuolata	1	1
GCF_021462285.1	Serratia	Serratia entomophila	1	1
GCF_022637515.1	Buttiauxella	Buttiauxella ferragutiae	1	1
GCF_000661955.1	Stenotrophomonas	Stenotrophomonas rhizophila	1	1
GCF_001682385.1	Azoarcus	Azoarcus olearius	1	1
GCF_002355295.1	Lysobacter	Lysobacter capsici	1	1
GCF_001641285.1	Dyella	Dyella thiooxydans	1	1
GCF_019704495.1	Stenotrophomonas	Stenotrophomonas pavanii	1	1
GCF_937425535.1	Rhodovastum	Rhodovastum atsumiense	1	1
GCF_000230995.2	Mesorhizobium	Mesorhizobium australicum	1	1
GCF_002158865.1	Comamonas	Comamonas serinivorans	1	1
GCF_002305855.1	Melittangium	Melittangium boletus	1	1
GCF_000341895.1	Pseudodesulfovibrio	Pseudodesulfovibrio piezophilus	1	1
GCF_004114935.1	Bradyrhizobium	Bradyrhizobium zhanjiangense	1	1
GCF_001955695.1	Rhodoferax	Rhodoferax koreense	1	1
GCF_002327105.1	Luteimonas	Luteimonas chenhongjianii	1	1
GCF_010983895.1	Nitrogeniibacter	Nitrogeniibacter mangrovi	1	1
GCF_002865605.1	Paracoccus	Paracoccus jeotgali	1	1
GCF_006385595.1	Luteibacter	Luteibacter pinisoli	1	1
GCF_009906855.1	Xylophilus	Xylophilus rhododendri	1	1
GCF_001642805.2	Serratia	Serratia surfactantfaciens	1	1
GCF_019139895.1	Pseudomonas	Pseudomonas fakonensis	1	1
GCF_019139835.1	Pseudomonas	Pseudomonas xanthosomae	1	1
GCF_016743795.1	Rickettsia	Rickettsia tillamookensis	0	0
GCF_001027285.1	Archangium	Archangium gephyra	0	0
GCF_001189295.1	Chondromyces	Chondromyces crocatus	0	0
GCF_022870945.1	Vitreoscilla	Vitreoscilla stercoraria	0	0
GCF_002222655.1	Vitreoscilla	Vitreoscilla filiformis	0	0
GCF_002355975.1	Lysobacter	Lysobacter enzymogenes	0	0
GCF_009685195.1	Methylocystis	Methylocystis parvus	0	0
GCF_009730395.1	Campylobacter	Campylobacter coli	0	0
GCF_001298465.1	Campylobacter	Campylobacter concisus	0	0
GCF_013372125.1	Campylobacter	Campylobacter curvus	0	0
GCF_013372205.1	Campylobacter	Campylobacter mucosalis	0	0
GCF_004803795.1	Campylobacter	Campylobacter rectus	0	0
GCF_004803815.1	Campylobacter	Campylobacter showae	0	0
GCF_017821535.1	Helicobacter	Helicobacter pylori	0	0
GCF_900476215.1	Helicobacter	Helicobacter mustelae	0	0
GCF_004328865.1	Pseudoalteromonas	Pseudoalteromonas carrageenovora	0	0
GCF_016599875.1	Comamonas	Comamonas testosteroni	0	0
GCF_900215245.1	Pseudomonas	Pseudomonas fluorescens	0	0
GCF_015476275.1	Pseudomonas	Pseudomonas fragi	0	0
GCF_003574215.1	Hydrogenophilus	Hydrogenophilus thermoluteolus	0	0
GCF_021117135.1	Ralstonia	Ralstonia solanacearum	0	0
GCF_019704535.1	Stutzerimonas	Stutzerimonas stutzeri	0	0
GCF_016694755.2	Pseudomonas	Pseudomonas syringae	0	0
GCF_009931375.1	Burkholderia	Burkholderia glumae	0	0
GCF_002220155.1	Azotobacter	Azotobacter chroococcum	0	0
GCF_003667905.1	Agrobacterium	Agrobacterium tumefaciens	0	0
GCF_018138105.1	Agrobacterium	Agrobacterium rhizogenes	0	0
GCF_013752735.1	Bradyrhizobium	Bradyrhizobium japonicum	0	0
GCF_001664385.1	Rhizobium	Rhizobium phaseoli	0	0
GCF_022533465.1	Methylobacterium	Methylobacterium organophilum	0	0
GCF_014843995.1	Novacetimonas	Novacetimonas hansenii	0	0
GCF_009914215.1	Acetobacter	Acetobacter pasteurianus	0	0
GCF_001753085.1	Legionella	Legionella pneumophila	0	0
GCF_000953655.1	Legionella	Legionella hackeliae	0	0
GCF_000953635.1	Tatlockia	Tatlockia micdadei	0	0
GCF_900637495.1	Legionella	Legionella spiritensis	0	0
GCF_007361795.1	Legionella	Legionella israelensis	0	0
GCF_900637635.1	Legionella	Legionella jordanis	0	0
GCF_008632635.1	Acinetobacter	Acinetobacter baumannii	0	0
GCF_002055515.1	Acinetobacter	Acinetobacter calcoaceticus	0	0
GCF_003287015.1	Moraxella	Moraxella bovis	0	0
GCF_016028775.1	Moraxella	Moraxella nonliquefaciens	0	0
GCF_002080125.1	Moraxella	Moraxella catarrhalis	0	0
GCF_900475315.1	Neisseria	Neisseria cinerea	0	0
GCF_005221285.1	Neisseria	Neisseria flavescens	0	0
GCF_013030075.1	Neisseria	Neisseria gonorrhoeae	0	0
GCF_003351565.1	Neisseria	Neisseria lactamica	0	0
GCF_008330805.1	Neisseria	Neisseria meningitidis	0	0
GCF_017753665.1	Neisseria	Neisseria sicca	0	0
GCF_008806995.1	Neisseria	Neisseria animalis	0	0
GCF_900636765.1	Neisseria	Neisseria canis	0	0
GCF_003351545.1	Neisseria	Neisseria elongata	0	0
GCF_014054985.1	Kingella	Kingella oralis	0	0
GCF_000967305.2	Alcaligenes	Alcaligenes faecalis	0	0
GCF_900636925.1	Bordetella	Bordetella bronchiseptica	0	0
GCF_004008295.1	Bordetella	Bordetella parapertussis	0	0
GCF_004008975.1	Bordetella	Bordetella pertussis	0	0
GCF_015326295.1	Brucella	Brucella anthropi	0	0
GCF_016890085.1	Chromobacterium	Chromobacterium violaceum	0	0
GCF_900187105.1	Eikenella	Eikenella corrodens	0	0
GCF_003812345.1	Citrobacter	Citrobacter freundii	0	0
GCF_007632255.1	Klebsiella	Klebsiella aerogenes	0	0
GCF_019048385.1	Pantoea	Pantoea agglomerans	0	0
GCF_013488025.1	Pectobacterium	Pectobacterium carotovorum	0	0
GCF_020097475.1	Escherichia	Escherichia fergusonii	0	0
GCF_011068345.1	Atlantibacter	Atlantibacter hermannii	0	0
GCF_902164725.1	Pseudescherichia	Pseudescherichia vulneris	0	0
GCF_011617105.1	Hafnia	Hafnia alvei	0	0
GCF_003812925.1	Klebsiella	Klebsiella oxytoca	0	0
GCF_022637595.1	Raoultella	Raoultella planticola	0	0
GCF_012029655.1	Raoultella	Raoultella terrigena	0	0
GCF_902387845.1	Morganella	Morganella morganii	0	0
GCF_003204135.1	Providencia	Providencia rettgeri	0	0
GCF_023547145.1	Providencia	Providencia stuartii	0	0
GCF_008364325.2	Serratia	Serratia liquefaciens	0	0
GCF_022354085.1	Shigella	Shigella dysenteriae	0	0
GCF_013374815.1	Shigella	Shigella sonnei	0	0
GCF_014295015.1	Xenorhabdus	Xenorhabdus nematophila	0	0
GCF_009730055.1	Yersinia	Yersinia intermedia	0	0
GCF_002504285.1	Edwardsiella	Edwardsiella tarda	0	0
GCF_004768525.1	Arsenophonus	Arsenophonus nasoniae	0	0
GCF_017310215.1	Aeromonas	Aeromonas hydrophila	0	0
GCF_012931585.1	Aeromonas	Aeromonas salmonicida	0	0
GCF_014169735.1	Aeromonas	Aeromonas caviae	0	0
GCF_016127195.1	Aeromonas	Aeromonas jandaei	0	0
GCF_020423125.1	Aeromonas	Aeromonas media	0	0
GCF_008693705.1	Aeromonas	Aeromonas veronii	0	0
GCF_016026615.1	Aeromonas	Aeromonas allosaccharophila	0	0
GCF_023650915.1	Vibrio	Vibrio alginolyticus	0	0
GCF_008369605.1	Vibrio	Vibrio cholerae	0	0
GCF_000770115.1	Vibrio	Vibrio harveyi	0	0
GCF_002204915.1	Vibrio	Vibrio vulnificus	0	0
GCF_001558255.2	Grimontia	Grimontia hollisae	0	0
GCF_001558415.2	Vibrio	Vibrio fluvialis	0	0
GCF_002906475.1	Vibrio	Vibrio campbellii	0	0
GCF_002196515.1	Vibrio	Vibrio gazogenes	0	0
GCF_020991025.1	Plesiomonas	Plesiomonas shigelloides	0	0
GCF_900638445.1	Actinobacillus	Actinobacillus pleuropneumoniae	0	0
GCF_900477945.1	Haemophilus	Haemophilus haemolyticus	0	0
GCF_000931575.1	Haemophilus	Haemophilus influenzae	0	0
GCF_011765605.1	Avibacterium	Avibacterium paragallinarum	0	0
GCF_001647695.1	[Haemophilus]	[Haemophilus] ducreyi	0	0
GCF_002162215.1	Histophilus	Histophilus somni	0	0
GCF_016889385.1	Haemophilus	Haemophilus parahaemolyticus	0	0
GCF_017352235.1	Glaesserella	Glaesserella parasuis	0	0
GCF_020810675.1	Pasteurella	Pasteurella canis	0	0
GCF_900186835.1	Pasteurella	Pasteurella dagmatis	0	0
GCF_900635775.1	Avibacterium	Avibacterium volantium	0	0
GCF_009498695.1	Bartonella	Bartonella bacilliformis	0	0
GCF_013460375.1	Ehrlichia	Ehrlichia ruminantium	0	0
GCF_009936175.1	Bartonella	Bartonella quintana	0	0
GCF_900638615.1	Bartonella	Bartonella elizabethae	0	0
GCF_001190745.1	Campylobacter	Campylobacter gracilis	0	0
GCF_002127965.1	Oxalobacter	Oxalobacter formigenes	0	0
GCF_017815575.1	Desulfovibrio	Desulfovibrio desulfuricans	0	0
GCF_002009335.2	Desulfococcus	Desulfococcus multivorans	0	0
GCF_013462805.1	Acidithiobacillus	Acidithiobacillus ferrooxidans	0	0
GCF_002028405.1	Thiomonas	Thiomonas intermedia	0	0
GCF_012790675.1	Anaplasma	Anaplasma platys	0	0
GCF_014107475.1	Wolbachia	Wolbachia pipientis	0	0
GCF_000691605.1	Bdellovibrio	Bdellovibrio bacteriovorus	0	0
GCF_006874605.1	Bacteriovorax	Bacteriovorax stolpii	0	0
GCF_006378125.1	Herbaspirillum	Herbaspirillum seropedicae	0	0
GCF_002356555.2	Halorhodospira	Halorhodospira halochloris	0	0
GCF_003071405.1	Fuscovulum	Fuscovulum blasticum	0	0
GCF_016584445.1	Rhodopseudomonas	Rhodopseudomonas palustris	0	0
GCF_001402875.1	Blastochloris	Blastochloris viridis	0	0
GCF_001663175.1	Erythrobacter	Erythrobacter neustonensis	0	0
GCF_009708955.1	Piscirickettsia	Piscirickettsia salmonis	0	0
GCF_004319545.1	Desulfobacter	Desulfobacter hydrogenophilus	0	0
GCF_000517405.1	Candidatus	Candidatus Sodalis	0	0
GCF_003711265.1	Bathymodiolus	Bathymodiolus thermophilus	0	0
GCF_002983865.1	Roseobacter	Roseobacter denitrificans	0	0
GCF_900637305.1	Cardiobacterium	Cardiobacterium hominis	0	0
GCF_002346025.1	Burkholderia	Burkholderia mallei	0	0
GCF_016027095.1	Sphingomonas	Sphingomonas paucimobilis	0	0
GCF_002504085.1	Sphingobium	Sphingobium yanoikuyae	0	0
GCF_003176875.1	Legionella	Legionella anisa	0	0
GCF_002848365.2	Legionella	Legionella sainthelensi	0	0
GCF_019343495.1	Acinetobacter	Acinetobacter lwoffii	0	0
GCF_900638685.1	Neisseria	Neisseria weaveri	0	0
GCF_016698705.1	Burkholderia	Burkholderia gladioli	0	0
GCF_018243215.1	Ralstonia	Ralstonia syzygii	0	0
GCF_014189455.1	Mesorhizobium	Mesorhizobium huakuii	0	0
GCF_002849875.1	Alteromonas	Alteromonas macleodii	0	0
GCF_002221505.1	Pseudoalteromonas	Pseudoalteromonas nigrifaciens	0	0
GCF_018135955.1	Francisella	Francisella philomiragia	0	0
GCF_003516125.1	Cronobacter	Cronobacter sakazakii	0	0
GCF_024362845.1	Vibrio	Vibrio pelagius	0	0
GCF_009763765.1	Vibrio	Vibrio metschnikovii	0	0
GCF_004006375.1	Komagataeibacter	Komagataeibacter xylinus	0	0
GCF_005221305.1	Neisseria	Neisseria subflava	0	0
GCF_000756125.1	Burkholderia	Burkholderia pseudomallei	0	0
GCF_013340845.1	Hydrogenovibrio	Hydrogenovibrio marinus	0	0
GCF_002080395.1	Campylobacter	Campylobacter helveticus	0	0
GCF_003323815.1	Acinetobacter	Acinetobacter haemolyticus	0	0
GCF_001636015.1	Moraxella	Moraxella ovis	0	0
GCF_020917325.1	Pseudomonas	Pseudomonas savastanoi	0	0
GCF_009931595.1	Xanthomonas	Xanthomonas albilineans	0	0
GCF_002119845.1	Rhizobium	Rhizobium etli	0	0
GCF_000740965.1	Pectobacterium	Pectobacterium atrosepticum	0	0
GCF_000834455.1	Yersinia	Yersinia rohdei	0	0
GCF_017498685.1	Yersinia	Yersinia ruckeri	0	0
GCF_020341435.1	Aeromonas	Aeromonas enteropelogenes	0	0
GCF_006364355.1	Vibrio	Vibrio furnissii	0	0
GCF_012275065.1	Vibrio	Vibrio navarrensis	0	0
GCF_022812045.1	Vibrio	Vibrio splendidus	0	0
GCF_001887715.1	Syntrophotalea	Syntrophotalea acetylenica	0	0
GCF_900142895.1	Halomonas	Halomonas subglaciescola	0	0
GCF_002288025.1	Taylorella	Taylorella equigenitalis	0	0
GCF_013372045.1	Janthinobacterium	Janthinobacterium lividum	0	0
GCF_013267375.1	Achromobacter	Achromobacter denitrificans	0	0
GCF_023920085.1	Bartonella	Bartonella taylorii	0	0
GCF_900638635.1	Bartonella	Bartonella vinsonii	0	0
GCF_001314325.1	Sphingopyxis	Sphingopyxis macrogoltabida	0	0
GCF_008694225.1	Acidithiobacillus	Acidithiobacillus caldus	0	0
GCF_900184295.1	Pseudomonas	Pseudomonas viridiflava	0	0
GCF_003610015.1	Zymobacter	Zymobacter palmae	0	0
GCF_002078315.1	Rickettsia	Rickettsia bellii	0	0
GCF_002173515.1	Komagataeibacter	Komagataeibacter europaeus	0	0
GCF_900005615.1	Paracoccus	Paracoccus aminovorans	0	0
GCF_002216815.1	Candidatus	Candidatus Liberibacter	0	0
GCF_900637105.1	Moraxella	Moraxella cuniculi	0	0
GCF_001553955.1	Moraxella	Moraxella osloensis	0	0
GCF_001558935.2	Citrobacter	Citrobacter amalonaticus	0	0
GCF_002356735.1	Rickettsia	Rickettsia japonica	0	0
GCF_001633145.1	Rhodovulum	Rhodovulum sulfidophilum	0	0
GCF_009627355.1	Bordetella	Bordetella holmesii	0	0
GCF_021049305.1	Ideonella	Ideonella dechloratans	0	0
GCF_009665375.1	Photobacterium	Photobacterium damselae	0	0
GCF_009730655.1	Shewanella	Shewanella algae	0	0
GCF_000612965.1	Bartonella	Bartonella henselae	0	0
GCF_004786015.1	Hydrogenovibrio	Hydrogenovibrio crunogenus	0	0
GCF_001719165.1	Erythrobacter	Erythrobacter litoralis	0	0
GCF_018336855.1	Acinetobacter	Acinetobacter junii	0	0
GCF_003258335.1	Acinetobacter	Acinetobacter radioresistens	0	0
GCF_016724805.1	Sutterella	Sutterella wadsworthensis	0	0
GCF_002208825.2	Brevundimonas	Brevundimonas vesicularis	0	0
GCF_001411805.1	Burkholderia	Burkholderia plantarii	0	0
GCF_021391315.1	Cereibacter	Cereibacter azotoformans	0	0
GCF_001597285.1	Pseudomonas	Pseudomonas alcaligenes	0	0
GCF_000238295.3	Pseudoalteromonas	Pseudoalteromonas rubra	0	0
GCF_002310835.1	Pseudoalteromonas	Pseudoalteromonas tetraodonis	0	0
GCF_000238275.3	Pseudoalteromonas	Pseudoalteromonas undina	0	0
GCF_019797925.1	Pseudoalteromonas	Pseudoalteromonas piscicida	0	0
GCF_003030465.1	Thauera	Thauera aromatica	0	0
GCF_001007935.1	Nitrosomonas	Nitrosomonas communis	0	0
GCF_001455205.1	Nitrosomonas	Nitrosomonas ureae	0	0
GCF_001553605.1	Desulfovibrio	Desulfovibrio fairfieldensis	0	0
GCF_016859375.1	Halomonas	Halomonas venusta	0	0
GCF_004571195.1	Legionella	Legionella geestiana	0	0
GCF_900187355.1	Legionella	Legionella lansingensis	0	0
GCF_900638485.1	Helicobacter	Helicobacter cholecystus	0	0
GCF_001298525.1	Psychrobacter	Psychrobacter urativorans	0	0
GCF_017377395.1	Desulfonema	Desulfonema magnum	0	0
GCF_017377355.1	Desulfonema	Desulfonema limicola	0	0
GCF_001543125.1	Pseudomonas	Pseudomonas agarici	0	0
GCF_900106045.1	Pseudomonas	Pseudomonas mucidolens	0	0
GCF_004353865.1	Hydrogenophaga	Hydrogenophaga pseudoflava	0	0
GCF_900637555.1	Lautropia	Lautropia mirabilis	0	0
GCF_900103345.1	Pseudomonas	Pseudomonas azotoformans	0	0
GCF_001708425.1	Pseudomonas	Pseudomonas corrugata	0	0
GCF_003851555.1	Pseudomonas	Pseudomonas synxantha	0	0
GCF_001006005.1	Serratia	Serratia fonticola	0	0
GCF_005144905.1	Vibrio	Vibrio cyclitrophicus	0	0
GCF_009931115.1	Microbulbifer	Microbulbifer hydrolyticus	0	0
GCF_017310015.1	Marinobacterium	Marinobacterium georgiense	0	0
GCF_900183975.1	Xanthomonas	Xanthomonas fragariae	0	0
GCF_025200715.1	Rhizobium	Rhizobium sullae	0	0
GCF_900108595.1	Pseudomonas	Pseudomonas fuscovaginae	0	0
GCF_900638385.1	Actinobacillus	Actinobacillus delphinicola	0	0
GCF_023195735.1	Kluyvera	Kluyvera ascorbata	0	0
GCF_013388295.1	Bartonella	Bartonella alsatica	0	0
GCF_002163605.1	Tatumella	Tatumella citrea	0	0
GCF_900105475.1	Pseudomonas	Pseudomonas asplenii	0	0
GCF_001586155.1	Pseudomonas	Pseudomonas citronellolis	0	0
GCF_024584585.1	Pseudomonas	Pseudomonas ficuserectae	0	0
GCF_012295595.1	Thalassobius	Thalassobius gelatinovorus	0	0
GCF_019844095.1	Erwinia	Erwinia persicina	0	0
GCF_020683125.1	Erwinia	Erwinia rhapontici	0	0
GCF_005484945.1	Brenneria	Brenneria rubrifaciens	0	0
GCF_003390675.1	Vibrio	Vibrio anguillarum	0	0
GCF_002285515.1	Xanthomonas	Xanthomonas hortorum	0	0
GCF_009769165.1	Xanthomonas	Xanthomonas hyacinthi	0	0
GCF_014236795.1	Xanthomonas	Xanthomonas theicola	0	0
GCF_900217235.1	Pseudodesulfovibrio	Pseudodesulfovibrio profundus	0	0
GCF_003051865.1	Microvirgula	Microvirgula aerodenitrificans	0	0
GCF_009648935.1	Citrobacter	Citrobacter braakii	0	0
GCF_001718635.1	Burkholderia	Burkholderia thailandensis	0	0
GCF_018288855.1	Rahnella	Rahnella inusitata	0	0
GCF_019141545.1	Paracoccus	Paracoccus marcusii	0	0
GCF_019890955.1	Pantoea	Pantoea dispersa	0	0
GCF_014218275.1	Citrifermentans	Citrifermentans bremense	0	0
GCF_003330785.1	Paraburkholderia	Paraburkholderia graminis	0	0
GCF_001028665.1	Burkholderia	Burkholderia pyrrocinia	0	0
GCF_002381365.1	Phaeobacter	Phaeobacter gallaeciensis	0	0
GCF_007035805.1	Enterobacter	Enterobacter asburiae	0	0
GCF_019355955.1	Lelliottia	Lelliottia amnigena	0	0
GCF_003019925.1	Pluralibacter	Pluralibacter gergoviae	0	0
GCF_009649915.1	Kluyvera	Kluyvera intermedia	0	0
GCF_900187015.1	Serratia	Serratia ficaria	0	0
GCF_016026735.1	Serratia	Serratia rubidaea	0	0
GCF_021365465.1	Erwinia	Erwinia tracheiphila	0	0
GCF_009911755.1	Pseudomonas	Pseudomonas knackmussii	0	0
GCF_011044475.1	Pantoea	Pantoea stewartii	0	0
GCF_900187095.1	Legionella	Legionella waltersii	0	0
GCF_003074995.2	Edwardsiella	Edwardsiella ictaluri	0	0
GCF_018128425.1	Citrobacter	Citrobacter sedlakii	0	0
GCF_008693645.1	Citrobacter	Citrobacter werkmanii	0	0
GCF_008801925.2	Cupriavidus	Cupriavidus basilensis	0	0
GCF_019665745.1	Enterobacter	Enterobacter cancerogenus	0	0
GCF_001414055.1	Caulobacter	Caulobacter henricii	0	0
GCF_900465055.1	Moritella	Moritella yayanosii	0	0
GCF_002749615.1	Caulobacter	Caulobacter mirabilis	0	0
GCF_009363155.1	Azotobacter	Azotobacter salinestris	0	0
GCF_018409485.1	Acinetobacter	Acinetobacter variabilis	0	0
GCF_009884975.1	Acinetobacter	Acinetobacter dispersus	0	0
GCF_003391255.1	Pseudomonas	Pseudomonas plecoglossicida	0	0
GCF_002082135.1	Achromobacter	Achromobacter ruhlandii	0	0
GCF_900637545.1	Aeromonas	Aeromonas encheleia	0	0
GCF_019693255.1	Pseudomonas	Pseudomonas mandelii	0	0
GCF_002285575.1	Mannheimia	Mannheimia haemolytica	0	0
GCF_017894365.1	Aromatoleum	Aromatoleum bremense	0	0
GCF_017894385.1	Aromatoleum	Aromatoleum petrolei	0	0
GCF_002218045.2	Vibrio	Vibrio rumoiensis	0	0
GCF_020510565.1	Ferribacterium	Ferribacterium limneticum	0	0
GCF_001483865.1	Roseateles	Roseateles depolymerans	0	0
GCF_003852045.1	Pseudomonas	Pseudomonas orientalis	0	0
GCF_003671975.1	Pseudomonas	Pseudomonas monteilii	0	0
GCF_013285305.1	Pseudomonas	Pseudomonas rhodesiae	0	0
GCF_002028325.1	Pseudomonas	Pseudomonas veronii	0	0
GCF_001460635.1	Helicobacter	Helicobacter typhlonius	0	0
GCF_005877035.1	Pseudoalteromonas	Pseudoalteromonas distincta	0	0
GCF_002736065.1	Pseudomonas	Pseudomonas mosselii	0	0
GCF_009931295.1	Pectobacterium	Pectobacterium odoriferum	0	0
GCF_002952315.1	Erwinia	Erwinia pyrifoliae	0	0
GCF_013365435.1	Wolbachia	Wolbachia endosymbiont	0	0
GCF_001593665.2	Acidovorax	Acidovorax citrulli	0	0
GCF_001955735.1	Rhodoferax	Rhodoferax antarcticus	0	0
GCF_008824185.1	Paracoccus	Paracoccus pantotrophus	0	0
GCF_013347325.1	Cupriavidus	Cupriavidus gilardii	0	0
GCF_022879635.1	Cupriavidus	Cupriavidus pauculus	0	0
GCF_013234275.1	Buttiauxella	Buttiauxella agrestis	0	0
GCF_900638655.1	Pragia	Pragia fontium	0	0
GCF_900186025.1	Serratia	Serratia grimesii	0	0
GCF_016801755.1	Sulfitobacter	Sulfitobacter mediterraneus	0	0
GCF_001518835.1	Leclercia	Leclercia adecarboxylata	0	0
GCF_016747875.1	Succinivibrio	Succinivibrio dextrinosolvens	0	0
GCF_001442745.1	Lysobacter	Lysobacter antibioticus	0	0
GCF_011455695.1	Mannheimia	Mannheimia granulomatis	0	0
GCF_016728825.1	Achromobacter	Achromobacter xylosoxidans	0	0
GCF_019797805.1	Idiomarina	Idiomarina abyssalis	0	0
GCF_015377145.2	Pseudomonas	Pseudomonas lundensis	0	0
GCF_900102295.1	Pseudomonas	Pseudomonas thivervalensis	0	0
GCF_003019965.1	Burkholderia	Burkholderia multivorans	0	0
GCF_003015125.1	Caulobacter	Caulobacter segnis	0	0
GCF_024299005.1	Neoehrlichia	Neoehrlichia mikurensis	0	0
GCF_013372165.1	Campylobacter	Campylobacter hyointestinalis	0	0
GCF_000742835.1	Candidatus	Candidatus Paracaedibacter	0	0
GCF_014171495.1	Paraburkholderia	Paraburkholderia tropica	0	0
GCF_001399515.1	Ketogulonicigenium	Ketogulonicigenium vulgare	0	0
GCF_002117445.1	Ketogulonicigenium	Ketogulonicigenium robustum	0	0
GCF_001922385.1	Sphingomonas	Sphingomonas koreensis	0	0
GCF_001465595.2	Pandoraea	Pandoraea apista	0	0
GCF_001465545.3	Pandoraea	Pandoraea norimbergensis	0	0
GCF_000504585.2	Pandoraea	Pandoraea pnomenusa	0	0
GCF_000815105.2	Pandoraea	Pandoraea pulmonicola	0	0
GCF_900187205.1	Pandoraea	Pandoraea sputorum	0	0
GCF_016026395.1	Edwardsiella	Edwardsiella hoshinae	0	0
GCF_002075795.1	Shewanella	Shewanella japonica	0	0
GCF_900105825.1	Pseudomonas	Pseudomonas vancouverensis	0	0
GCF_012971725.1	Pseudomonas	Pseudomonas multiresinivorans	0	0
GCF_900240005.1	Burkholderia	Burkholderia stabilis	0	0
GCF_001718895.1	Burkholderia	Burkholderia cenocepacia	0	0
GCF_005931095.1	Methylotuvimicrobium	Methylotuvimicrobium buryatense	0	0
GCF_023921225.1	Legionella	Legionella lytica	0	0
GCF_008807855.1	Cupriavidus	Cupriavidus oxalaticus	0	0
GCF_021650935.1	Thiothrix	Thiothrix winogradskyi	0	0
GCF_012030695.1	Wolbachia	Wolbachia endosymbiont	0	0
GCF_001922305.1	Thauera	Thauera chlorobenzoica	0	0
GCF_013377295.1	Pasteurella	Pasteurella skyensis	0	0
GCF_003099975.1	Buchnera	Buchnera aphidicola	0	0
GCF_000006945.2	Salmonella	Salmonella enterica	0	0
GCF_000306885.1	Wolbachia	Wolbachia endosymbiont	0	0
GCF_022369495.1	Proteus	Proteus penneri	0	0
GCF_006770325.1	Bordetella	Bordetella hinzii	0	0
GCF_001874645.1	Pseudomonas	Pseudomonas frederiksbergensis	0	0
GCF_019977755.1	Vibrio	Vibrio penaeicida	0	0
GCF_013374215.1	Helicobacter	Helicobacter suis	0	0
GCF_000954135.1	Ralstonia	Ralstonia mannitolilytica	0	0
GCF_000697965.2	Ensifer	Ensifer adhaerens	0	0
GCF_001020955.1	Thioalkalivibrio	Thioalkalivibrio versutus	0	0
GCF_016576965.1	Acinetobacter	Acinetobacter bereziniae	0	0
GCF_002370525.2	Acinetobacter	Acinetobacter guillouiae	0	0
GCF_023585725.1	Candidatus	Candidatus Blochmannia	0	0
GCF_010918895.1	Acinetobacter	Acinetobacter schindleri	0	0
GCF_000499665.2	Rickettsia	Rickettsia monacensis	0	0
GCF_013377195.1	Bisgaardia	Bisgaardia hudsonensis	0	0
GCF_004795975.1	Wolbachia	Wolbachia endosymbiont	0	0
GCF_017901175.1	Thiothrix	Thiothrix unzii	0	0
GCF_014672695.1	Defluviicoccus	Defluviicoccus vanus	0	0
GCF_013378015.1	Mannheimia	Mannheimia pernigra	0	0
GCF_011399095.1	Halomonas	Halomonas hydrothermalis	0	0
GCF_013096725.2	Wolbachia	Wolbachia endosymbiont	0	0
GCF_002355855.1	Sphingobium	Sphingobium cloacae	0	0
GCF_002288285.1	Sphingobium	Sphingobium xenophagum	0	0
GCF_011040435.1	Pseudomonas	Pseudomonas psychrophila	0	0
GCF_011455495.1	Frederiksenia	Frederiksenia canicola	0	0
GCF_902381655.1	Helicobacter	Helicobacter canadensis	0	0
GCF_002393505.1	Providencia	Providencia alcalifaciens	0	0
GCF_014397415.1	Pseudoxanthomonas	Pseudoxanthomonas mexicana	0	0
GCF_022557255.1	Pseudomonas	Pseudomonas syringae	0	0
GCF_001021915.1	Xanthomonas	Xanthomonas oryzae	0	0
GCF_900105815.1	Pseudomonas	Pseudomonas brenneri	0	0
GCF_900638065.1	Citrobacter	Citrobacter youngae	0	0
GCF_000287355.1	secondary	secondary endosymbiont	0	0
GCF_000961515.1	Paraburkholderia	Paraburkholderia fungorum	0	0
GCF_003097575.1	Helicobacter	Helicobacter apodemus	0	0
GCF_003967075.1	Sphingobium	Sphingobium amiense	0	0
GCF_009301415.1	Paracoccus	Paracoccus kondratievae	0	0
GCF_900638135.1	Serratia	Serratia quinivorans	0	0
GCF_024746855.1	Pseudoalteromonas	Pseudoalteromonas flavipulchra	0	0
GCF_009831665.3	Serratia	Serratia symbiotica	0	0
GCF_020510525.1	Quatrionicoccus	Quatrionicoccus australiensis	0	0
GCF_002162375.1	Oleiphilus	Oleiphilus messinensis	0	0
GCF_002749495.1	Paracoccus	Paracoccus yeei	0	0
GCF_003855395.1	Shewanella	Shewanella livingstonensis	0	0
GCF_002310795.1	Pseudoalteromonas	Pseudoalteromonas issachenkonii	0	0
GCF_016127755.1	Burkholderia	Burkholderia ambifaria	0	0
GCF_014054725.1	Conchiformibius	Conchiformibius steedae	0	0
GCF_001787355.1	Kozakia	Kozakia baliensis	0	0
GCF_023559125.1	Wolbachia	Wolbachia endosymbiont	0	0
GCF_025137635.1	Aliiroseovarius	Aliiroseovarius crassostreae	0	0
GCF_008120875.1	Cellvibrio	Cellvibrio japonicus	0	0
GCF_014931175.1	Helicobacter	Helicobacter winghamensis	0	0
GCF_002157205.1	Kushneria	Kushneria marisflavi	0	0
GCF_001742225.1	Novosphingobium	Novosphingobium resinovorum	0	0
GCF_002393445.1	Cedecea	Cedecea neteri	0	0
GCF_900635955.1	Cedecea	Cedecea lapagei	0	0
GCF_019048625.1	Enterobacter	Enterobacter hormaechei	0	0
GCF_900478135.1	Leminorella	Leminorella richardii	0	0
GCF_022592395.1	Moellerella	Moellerella wisconsensis	0	0
GCF_001584145.1	Collimonas	Collimonas fungivorans	0	0
GCF_017607425.1	Rhizorhabdus	Rhizorhabdus wittichii	0	0
GCF_900174455.1	Acidithiobacillus	Acidithiobacillus ferrivorans	0	0
GCF_001444405.1	Pseudoalteromonas	Pseudoalteromonas phenolica	0	0
GCF_900104735.1	Pseudomonas	Pseudomonas lini	0	0
GCF_016584425.1	Wolbachia	Wolbachia endosymbiont	0	0
GCF_001705075.2	Acidiferrobacter	Acidiferrobacter thiooxydans	0	0
GCF_002214645.1	Diaphorobacter	Diaphorobacter nitroreducens	0	0
GCF_024804185.1	Wolbachia	Wolbachia endosymbiont	0	0
GCF_001931755.2	Wolbachia	Wolbachia endosymbiont	0	0
GCF_003330825.1	Paraburkholderia	Paraburkholderia terricola	0	0
GCF_002902965.1	Paraburkholderia	Paraburkholderia hospita	0	0
GCF_900104365.1	Pseudomonas	Pseudomonas extremorientalis	0	0
GCF_001995825.2	Vibrio	Vibrio kanaloae	0	0
GCF_019090985.1	Photorhabdus	Photorhabdus akhurstii	0	0
GCF_019395145.1	Brevundimonas	Brevundimonas nasdae	0	0
GCF_003668795.1	Pseudoalteromonas	Pseudoalteromonas agarivorans	0	0
GCF_013372285.1	Marinomonas	Marinomonas primoryensis	0	0
GCF_009873295.1	Pectobacterium	Pectobacterium brasiliense	0	0
GCF_019670105.1	Agarivorans	Agarivorans albus	0	0
GCF_004116975.1	Proteus	Proteus hauseri	0	0
GCF_023559145.1	Wolbachia	Wolbachia endosymbiont	0	0
GCF_900106005.1	Pseudomonas	Pseudomonas mediterranea	0	0
GCF_000754265.1	Candidatus	Candidatus Baumannia	0	0
GCF_003101015.1	Actinobacillus	Actinobacillus porcitonsillarum	0	0
GCF_001693515.2	Bradyrhizobium	Bradyrhizobium paxllaeri	0	0
GCF_001663855.1	Ralstonia	Ralstonia insidiosa	0	0
GCF_000967465.2	Vibrio	Vibrio coralliilyticus	0	0
GCF_002214395.1	Vibrio	Vibrio rotiferianus	0	0
GCF_008932225.1	Qipengyuania	Qipengyuania flava	0	0
GCF_014054525.1	Alysiella	Alysiella filiformis	0	0
GCF_001889105.1	Sinorhizobium	Sinorhizobium americanum	0	0
GCF_004328555.1	Haematobacter	Haematobacter massiliensis	0	0
GCF_905367715.1	Xanthomonas	Xanthomonas arboricola	0	0
GCF_024206795.1	Loktanella	Loktanella salsilacus	0	0
GCF_020405345.1	Aeromonas	Aeromonas dhakensis	0	0
GCF_003346755.1	Malaciobacter	Malaciobacter halophilus	0	0
GCF_900475885.1	Haemophilus	Haemophilus aegyptius	0	0
GCF_012647205.1	Pseudomonas	Pseudomonas umsongensis	0	0
GCF_900101415.1	Pseudomonas	Pseudomonas koreensis	0	0
GCF_900104885.1	Pseudomonas	Pseudomonas trivialis	0	0
GCF_900103965.1	Pseudomonas	Pseudomonas poae	0	0
GCF_023278125.1	Pseudomonas	Pseudomonas tremae	0	0
GCF_000801145.1	Actinobacillus	Actinobacillus equuli	0	0
GCF_018324105.1	Acinetobacter	Acinetobacter bouvetii	0	0
GCF_017498585.1	Acinetobacter	Acinetobacter towneri	0	0
GCF_020783375.1	Stutzerimonas	Stutzerimonas chloritidismutans	0	0
GCF_003403135.1	Dickeya	Dickeya dianthicola	0	0
GCF_002887555.1	Dickeya	Dickeya zeae	0	0
GCF_000987835.1	Sulfurovum	Sulfurovum lithotrophicum	0	0
GCF_008693785.1	Roseomonas	Roseomonas mucosa	0	0
GCF_012295615.1	Bermanella	Bermanella marisrubri	0	0
GCF_004089895.1	Kosakonia	Kosakonia cowanii	0	0
GCF_016904755.1	Escherichia	Escherichia albertii	0	0
GCF_000146165.2	Shewanella	Shewanella oneidensis	0	0
GCF_003999585.1	Wolbachia	Wolbachia endosymbiont	0	0
GCF_011611525.1	Komagataeibacter	Komagataeibacter rhaeticus	0	0
GCF_015476235.1	Schlegelella	Schlegelella thermodepolymerans	0	0
GCF_014395425.1	Thermomonas	Thermomonas brevis	0	0
GCF_000761155.1	Pseudomonas	Pseudomonas rhizosphaerae	0	0
GCF_900636675.1	Achromobacter	Achromobacter spanius	0	0
GCF_008245125.1	Achromobacter	Achromobacter insolitus	0	0
GCF_020995475.1	Wolbachia	Wolbachia endosymbiont	0	0
GCF_014892695.1	Aeromonas	Aeromonas simiae	0	0
GCF_900103795.1	Pseudomonas	Pseudomonas antarctica	0	0
GCF_002892185.1	Phaeobacter	Phaeobacter inhibens	0	0
GCF_001693335.1	Helicobacter	Helicobacter enhydrae	0	0
GCF_022836935.1	Ancylobacter	Ancylobacter polymorphus	0	0
GCF_022788655.1	Sulfitobacter	Sulfitobacter indolifex	0	0
GCF_002005305.1	Shewanella	Shewanella psychrophila	0	0
GCF_018064205.1	Comamonas	Comamonas aquatica	0	0
GCF_002056725.1	Comamonas	Comamonas kerstersii	0	0
GCF_000007765.2	Coxiella	Coxiella burnetii	0	0
GCF_001010285.1	Photorhabdus	Photorhabdus thracensis	0	0
GCF_001562195.1	Alteromonas	Alteromonas stellipolaris	0	0
GCF_900343015.1	Arsenophonus	Arsenophonus endosymbiont	0	0
GCF_009755645.1	Pseudomonas	Pseudomonas alkylphenolica	0	0
GCF_007989425.1	Rickettsia	Rickettsia asiatica	0	0
GCF_007567505.1	Shewanella	Shewanella donghaensis	0	0
GCF_010450895.1	Rhizobium	Rhizobium daejeonense	0	0
GCF_003966735.1	Desulfovibrio	Desulfovibrio ferrophilus	0	0
GCF_000007985.2	Geobacter	Geobacter sulfurreducens	0	0
GCF_009648975.1	Klebsiella	Klebsiella variicola	0	0
GCF_001708485.1	Pseudomonas	Pseudomonas lurida	0	0
GCF_000158095.2	Roseibium	Roseibium alexandrii	0	0
GCF_008932115.1	Bradyrhizobium	Bradyrhizobium betae	0	0
GCF_000011965.2	Ruegeria	Ruegeria pomeroyi	0	0
GCF_000829315.1	Wolbachia	Wolbachia endosymbiont	0	0
GCF_001999225.1	Pseudoalteromonas	Pseudoalteromonas aliena	0	0
GCF_019602855.1	Cupriavidus	Cupriavidus pinatubonensis	0	0
GCF_900186995.1	Haemophilus	Haemophilus pittmaniae	0	0
GCF_023585745.1	Candidatus	Candidatus Blochmannia	0	0
GCF_023586525.1	Candidatus	Candidatus Blochmannia	0	0
GCF_022870845.1	Uruburuella	Uruburuella suis	0	0
GCF_001617625.1	Microbulbifer	Microbulbifer thermotolerans	0	0
GCF_902459485.1	Aquicella	Aquicella siphonis	0	0
GCF_024224615.1	Atlantibacter	Atlantibacter subterranea	0	0
GCF_904848165.1	Psychrobacter	Psychrobacter arenosus	0	0
GCF_004354305.1	Shewanella	Shewanella decolorationis	0	0
GCF_001941945.1	Roseomonas	Roseomonas gilardii	0	0
GCF_002215585.1	Shewanella	Shewanella marisflavi	0	0
GCF_001999945.1	Microbulbifer	Microbulbifer agarilyticus	0	0
GCF_018467115.1	Wolbachia	Wolbachia endosymbiont	0	0
GCF_018467135.1	Wolbachia	Wolbachia endosymbiont	0	0
GCF_001606025.1	Psychrobacter	Psychrobacter alimentarius	0	0
GCF_001442805.1	Lysobacter	Lysobacter gummosus	0	0
GCF_002097715.1	Burkholderia	Burkholderia ubonensis	0	0
GCF_009938225.1	Vibrio	Vibrio ponticus	0	0
GCF_004028275.1	Hydrogenovibrio	Hydrogenovibrio thermophilus	0	0
GCF_004348195.1	Komagataeibacter	Komagataeibacter saccharivorans	0	0
GCF_002009295.1	Komagataeibacter	Komagataeibacter nataicola	0	0
GCF_022637495.1	Pseudoxanthomonas	Pseudoxanthomonas daejeonensis	0	0
GCF_002795865.1	Qipengyuania	Qipengyuania seohaensis	0	0
GCF_001956775.1	Sphingopyxis	Sphingopyxis granuli	0	0
GCF_014055025.1	Neisseria	Neisseria bacilliformis	0	0
GCF_900108535.1	Stutzerimonas	Stutzerimonas xanthomarina	0	0
GCF_002278035.1	[Ochrobactrum]	[Ochrobactrum] quorumnocens	0	0
GCF_003612795.1	Halomonas	Halomonas alkaliphila	0	0
GCF_000834295.1	Yersinia	Yersinia pseudotuberculosis	0	0
GCF_001618845.1	Mesorhizobium	Mesorhizobium ciceri	0	0
GCF_001584205.1	Collimonas	Collimonas arenae	0	0
GCF_001584225.1	Collimonas	Collimonas pratensis	0	0
GCF_021378375.1	Wolbachia	Wolbachia endosymbiont	0	0
GCF_008330085.1	Kosakonia	Kosakonia radicincitans	0	0
GCF_013347285.1	Azospirillum	Azospirillum oryzae	0	0
GCF_001305575.3	Beggiatoa	Beggiatoa leptomitoformis	0	0
GCF_017743015.1	Xenorhabdus	Xenorhabdus budapestensis	0	0
GCF_022371215.1	Vibrio	Vibrio gigantis	0	0
GCF_001750725.1	Enterobacter	Enterobacter ludwigii	0	0
GCF_020162115.1	Tepidimonas	Tepidimonas taiwanensis	0	0
GCF_008033215.1	Wolbachia	Wolbachia endosymbiont	0	0
GCF_902813185.1	Denitratisoma	Denitratisoma oestradiolicum	0	0
GCF_020885575.1	Paraburkholderia	Paraburkholderia terrae	0	0
GCF_016128195.1	Paraburkholderia	Paraburkholderia ginsengisoli	0	0
GCF_001886435.1	Alteromonas	Alteromonas mediterranea	0	0
GCF_003568825.1	Pseudoalteromonas	Pseudoalteromonas tunicata	0	0
GCF_000153125.2	Congregibacter	Congregibacter litoralis	0	0
GCF_009664085.1	Thermochromatium	Thermochromatium tepidum	0	0
GCF_014905135.1	Sulfurimonas	Sulfurimonas paralvinellae	0	0
GCF_002005485.1	Gluconobacter	Gluconobacter albidus	0	0
GCF_011397855.1	Pseudomonas	Pseudomonas otitidis	0	0
GCF_002005465.1	Neoasaia	Neoasaia chiangmaiensis	0	0
GCF_017329545.1	Photobacterium	Photobacterium ganghwense	0	0
GCF_900105805.1	Pseudomonas	Pseudomonas moraviensis	0	0
GCF_000934565.1	Pseudomonas	Pseudomonas simiae	0	0
GCF_004322755.1	Pseudoduganella	Pseudoduganella albidiflava	0	0
GCF_004421005.1	Pseudoduganella	Pseudoduganella plicata	0	0
GCF_004209755.1	Pseudoduganella	Pseudoduganella lutea	0	0
GCF_003076515.1	Alcaligenes	Alcaligenes aquatilis	0	0
GCF_000815025.1	Coxiella	Coxiella endosymbiont	0	0
GCF_013177355.1	Xanthomonas	Xanthomonas axonopodis	0	0
GCF_900638345.1	Neisseria	Neisseria animaloris	0	0
GCF_900187305.1	Neisseria	Neisseria zoodegmatis	0	0
GCF_001043175.1	Marinobacter	Marinobacter psychrophilus	0	0
GCF_002208765.2	Psychrobacter	Psychrobacter cryohalolentis	0	0
GCF_003367395.1	Pseudolabrys	Pseudolabrys taiwanensis	0	0
GCF_024971755.1	Shewanella	Shewanella xiamenensis	0	0
GCF_900475855.1	Providencia	Providencia heimbachae	0	0
GCF_015074805.1	Sphingobium	Sphingobium fuliginis	0	0
GCF_017742995.1	Pseudoalteromonas	Pseudoalteromonas viridis	0	0
GCF_004358345.1	Parashewanella	Parashewanella spongiae	0	0
GCF_000817955.1	Geobacter	Geobacter pickeringii	0	0
GCF_013282725.1	Yersinia	Yersinia mollaretii	0	0
GCF_000959505.1	Burkholderia	Burkholderia dolosa	0	0
GCF_000968195.1	Xenorhabdus	Xenorhabdus doucetiae	0	0
GCF_001721185.1	Xenorhabdus	Xenorhabdus hominickii	0	0
GCF_020883495.1	Shinella	Shinella zoogloeoides	0	0
GCF_900102035.1	Pseudomonas	Pseudomonas extremaustralis	0	0
GCF_013388375.1	Xanthomonas	Xanthomonas campestris	0	0
GCF_001281485.1	Altererythrobacter	Altererythrobacter epoxidivorans	0	0
GCF_009363895.1	Sphingomonas	Sphingomonas ginsengisoli	0	0
GCF_020886175.1	Comamonas	Comamonas thiooxydans	0	0
GCF_900105995.1	Pseudomonas	Pseudomonas pohangensis	0	0
GCF_001889445.1	Granulibacter	Granulibacter bethesdensis	0	0
GCF_001548055.1	Sulfurospirillum	Sulfurospirillum cavolei	0	0
GCF_000582515.1	Yersinia	Yersinia similis	0	0
GCF_001854325.1	Cupriavidus	Cupriavidus malaysiensis	0	0
GCF_002327145.1	Janthinobacterium	Janthinobacterium svalbardensis	0	0
GCF_013085545.1	Oceanidesulfovibrio	Oceanidesulfovibrio marinus	0	0
GCF_025118245.1	Brucella	Brucella pseudintermedia	0	0
GCF_007993735.1	Arenimonas	Arenimonas daejeonensis	0	0
GCF_013488225.1	Ensifer	Ensifer mexicanus	0	0
GCF_023195835.1	Vibrio	Vibrio sinaloensis	0	0
GCF_011046245.1	Rhizobium	Rhizobium pseudoryzae	0	0
GCF_020080045.1	Comamonas	Comamonas odontotermitis	0	0
GCF_004798725.1	Cupriavidus	Cupriavidus necator	0	0
GCF_014623465.1	Marinomonas	Marinomonas arctica	0	0
GCF_000008865.2	Escherichia	Escherichia coli	0	0
GCF_014489515.1	Sphingomonas	Sphingomonas sediminicola	0	0
GCF_000988745.2	Moraxella	Moraxella bovoculi	0	0
GCF_005843985.1	Caminibacter	Caminibacter mediatlanticus	0	0
GCF_000155735.2	Octadecabacter	Octadecabacter arcticus	0	0
GCF_000155675.2	Octadecabacter	Octadecabacter antarcticus	0	0
GCF_004802635.2	Methylocystis	Methylocystis heyeri	0	0
GCF_000299335.2	Alcanivorax	Alcanivorax pacificus	0	0
GCF_023573145.1	Aquincola	Aquincola tertiaricarbonis	0	0
GCF_005952805.1	Inhella	Inhella inkyongensis	0	0
GCF_009768975.1	Sphingorhabdus	Sphingorhabdus lacus	0	0
GCF_023733635.1	Candidatus	Candidatus Endoriftia	0	0
GCF_009936155.1	Chromobacterium	Chromobacterium haemolyticum	0	0
GCF_900104125.1	Pseudomonas	Pseudomonas reinekei	0	0
GCF_012923785.1	Phytobacter	Phytobacter diazotrophicus	0	0
GCF_018802645.1	Paludibacterium	Paludibacterium yongneupense	0	0
GCF_007859655.1	Devosia	Devosia ginsengisoli	0	0
GCF_003955735.1	Undibacterium	Undibacterium parvum	0	0
GCF_016858125.1	Azospira	Azospira restricta	0	0
GCF_000154705.2	Hoeflea	Hoeflea phototrophica	0	0
GCF_914590485.1	Celerinatantimonas	Celerinatantimonas diazotrophica	0	0
GCF_001017435.1	Schlegelella	Schlegelella brevitalea	0	0
GCF_001936175.1	Methylobacterium	Methylobacterium phyllosphaerae	0	0
GCF_009650135.1	Litoricola	Litoricola lipolytica	0	0
GCF_002073895.1	Candidatus	Candidatus Riesia	0	0
GCF_016027455.1	Burkholderia	Burkholderia humptydooensis	0	0
GCF_019891395.1	Nitratireductor	Nitratireductor kimnyeongensis	0	0
GCF_020991125.1	Microbulbifer	Microbulbifer celer	0	0
GCF_900682675.2	Pseudomonas	Pseudomonas marincola	0	0
GCF_000959365.1	Burkholderia	Burkholderia oklahomensis	0	0
GCF_001017775.3	Pandoraea	Pandoraea thiooxydans	0	0
GCF_001499615.1	Acetobacter	Acetobacter senegalensis	0	0
GCF_013177655.1	Campylobacter	Campylobacter canadensis	0	0
GCF_014211955.1	Croceicoccus	Croceicoccus marinus	0	0
GCF_011046895.1	Rhizobium	Rhizobium rhizoryzae	0	0
GCF_000017445.4	Rickettsia	Rickettsia rickettsii	0	0
GCF_918378365.1	Candidatus	Candidatus Nitrotoga	0	0
GCF_009755585.1	Lysobacter	Lysobacter soli	0	0
GCF_003433515.1	Maritalea	Maritalea myrionectae	0	0
GCF_001676725.1	Bordetella	Bordetella flabilis	0	0
GCF_001676745.1	Bordetella	Bordetella bronchialis	0	0
GCF_022809775.1	Pseudodesulfovibrio	Pseudodesulfovibrio tunisiensis	0	0
GCF_001579945.1	Steroidobacter	Steroidobacter denitrificans	0	0
GCF_019355975.1	Acinetobacter	Acinetobacter septicus	0	0
GCF_022647325.1	Pantoea	Pantoea deleyi	0	0
GCF_009646115.1	Pantoea	Pantoea eucalypti	0	0
GCF_004792415.1	Pantoea	Pantoea vagans	0	0
GCF_900105255.1	Halopseudomonas	Halopseudomonas sabulinigri	0	0
GCF_020079945.1	Pantoea	Pantoea eucrina	0	0
GCF_003391335.1	Candidatus	Candidatus Purcelliella	0	0
GCF_002549795.1	Halomonas	Halomonas beimenensis	0	0
GCF_021184025.1	Rhodopseudomonas	Rhodopseudomonas boonkerdii	0	0
GCF_001663155.1	Altererythrobacter	Altererythrobacter ishigakiensis	0	0
GCF_002173775.1	Acetobacter	Acetobacter ascendens	0	0
GCF_000827125.1	Geoalkalibacter	Geoalkalibacter subterraneus	0	0
GCF_014269225.2	Pseudomonas	Pseudomonas anuradhapurensis	0	0
GCF_014269025.2	Pseudomonas	Pseudomonas promysalinigenes	0	0
GCF_900104945.1	Halopseudomonas	Halopseudomonas xinjiangensis	0	0
GCF_018139125.1	Acinetobacter	Acinetobacter soli	0	0
GCF_017301775.1	Xanthomonas	Xanthomonas translucens	0	0
GCF_014931075.1	Campylobacter	Campylobacter peloridis	0	0
GCF_001718555.1	Burkholderia	Burkholderia metallica	0	0
GCF_001718535.1	Burkholderia	Burkholderia seminalis	0	0
GCF_016906065.1	Marinomonas	Marinomonas foliarum	0	0
GCF_017869155.1	Wolbachia	Wolbachia endosymbiont	0	0
GCF_001658025.2	Kosakonia	Kosakonia oryzae	0	0
GCF_021609905.1	Wolbachia	Wolbachia endosymbiont	0	0
GCF_001886695.1	Aurantiacibacter	Aurantiacibacter gangjinensis	0	0
GCF_003544855.1	Malaciobacter	Malaciobacter marinus	0	0
GCF_025139665.1	Leisingera	Leisingera caerulea	0	0
GCF_001545155.1	Halomonas	Halomonas chromatireducens	0	0
GCF_000005845.2	Escherichia	Escherichia coli	0	0
GCF_002849855.1	Vibrio	Vibrio azureus	0	0
GCF_001612705.2	Pseudomonas	Pseudomonas yamanorum	0	0
GCF_022343685.1	Marinobacterium	Marinobacterium sediminicola	0	0
GCF_009856625.1	Aquitalea	Aquitalea denitrificans	0	0
GCF_021228795.1	Thiocapsa	Thiocapsa bogorovii	0	0
GCF_002238335.1	Campylobacter	Campylobacter avium	0	0
GCF_001305595.1	Azospirillum	Azospirillum thiophilum	0	0
GCF_013004005.1	Pelagibacterium	Pelagibacterium halotolerans	0	0
GCF_009789575.1	Stappia	Stappia indica	0	0
GCF_022014715.1	Enterobacter	Enterobacter mori	0	0
GCF_008728195.1	Roseovarius	Roseovarius indicus	0	0
GCF_001028625.1	Pelagerythrobacter	Pelagerythrobacter marensis	0	0
GCF_017896245.1	Wolbachia	Wolbachia endosymbiont	0	0
GCF_020150375.1	Hafnia	Hafnia paralvei	0	0
GCF_002211785.1	Francisella	Francisella halioticida	0	0
GCF_009363135.1	Kosakonia	Kosakonia arachidis	0	0
GCF_002157165.1	Acidovorax	Acidovorax carolinensis	0	0
GCF_902810445.1	Candidatus	Candidatus Nitrosacidococcus	0	0
GCF_018409545.1	Allochromatium	Allochromatium tepidum	0	0
GCF_017167985.1	Pseudomonas	Pseudomonas toyotomiensis	0	0
GCF_003065385.1	Polynucleobacter	Polynucleobacter acidiphobus	0	0
GCF_003065365.1	Polynucleobacter	Polynucleobacter difficilis	0	0
GCF_016027815.1	Delftia	Delftia lacustris	0	0
GCF_000156995.2	Pseudomonas	Pseudomonas coronafaciens	0	0
GCF_014681765.1	Roseicitreum	Roseicitreum antarcticum	0	0
GCF_023699965.1	Luteibacter	Luteibacter anthropi	0	0
GCF_007858975.2	Dickeya	Dickeya poaceiphila	0	0
GCF_004135935.1	Methylovirgula	Methylovirgula ligni	0	0
GCF_001583435.1	Endozoicomonas	Endozoicomonas montiporae	0	0
GCF_009688945.1	Desulfosarcina	Desulfosarcina alkanivorans	0	0
GCF_000145945.2	Pseudomonas	Pseudomonas amygdali	0	0
GCF_001895265.1	Francisella	Francisella uliginis	0	0
GCF_000972785.3	Pandoraea	Pandoraea oxalativorans	0	0
GCF_016757795.1	Gluconobacter	Gluconobacter sphaericus	0	0
GCF_900096765.1	Polynucleobacter	Polynucleobacter necessarius	0	0
GCF_014524625.1	Pseudomonas	Pseudomonas chlororaphis	0	0
GCF_000730385.1	Alteromonas	Alteromonas australica	0	0
GCF_000815225.1	Allofrancisella	Allofrancisella guangzhouensis	0	0
GCF_014054885.1	Neisseria	Neisseria wadsworthii	0	0
GCF_014054965.1	Neisseria	Neisseria shayeganii	0	0
GCF_000961215.1	Xanthomonas	Xanthomonas citri	0	0
GCF_003515105.1	Pseudoalteromonas	Pseudoalteromonas donghaensis	0	0
GCF_011045835.1	Proteus	Proteus terrae	0	0
GCF_000262305.1	Shimwellia	Shimwellia blattae	0	0
GCF_001534665.1	Candidatus	Candidatus Arsenophonus	0	0
GCF_009662475.1	Acidithiobacillus	Acidithiobacillus thiooxidans	0	0
GCF_008329925.1	Sphaerotilus	Sphaerotilus sulfidivorans	0	0
GCF_008807015.1	Neisseria	Neisseria zalophi	0	0
GCF_002951835.1	Simonsiella	Simonsiella muelleri	0	0
GCF_001687545.1	Paraurantiacibacter	Paraurantiacibacter namhicola	0	0
GCF_020149575.1	Aeromonas	Aeromonas rivuli	0	0
GCF_013285525.1	Rhizobium	Rhizobium pusense	0	0
GCF_004296535.1	endosymbiont	endosymbiont of	0	0
GCF_000307105.1	Desulfobacula	Desulfobacula toluolica	0	0
GCF_900104915.1	Pseudomonas	Pseudomonas cedrina	0	0
GCF_014490665.1	Sphingomonas	Sphingomonas alpina	0	0
GCF_011455875.1	Basfia	Basfia succiniciproducens	0	0
GCF_002117405.1	Methylocystis	Methylocystis bryophila	0	0
GCF_000934605.2	Pandoraea	Pandoraea vervacti	0	0
GCF_001029105.3	Pandoraea	Pandoraea faecigallinarum	0	0
GCF_008247605.1	Kushneria	Kushneria phosphatilytica	0	0
GCF_000940995.1	Photobacterium	Photobacterium gaetbulicola	0	0
GCF_003850565.1	Pseudomonas	Pseudomonas sessilinigenes	0	0
GCF_006542335.1	Neokomagataea	Neokomagataea tanensis	0	0
GCF_003346815.1	Halarcobacter	Halarcobacter bivalviorum	0	0
GCF_003544815.1	Arcobacter	Arcobacter suis	0	0
GCF_014697095.1	Halomonas	Halomonas titanicae	0	0
GCF_002953195.1	Mixta	Mixta gaviniae	0	0
GCF_000738435.1	Planktomarina	Planktomarina temperata	0	0
GCF_021545825.1	Rhodanobacter	Rhodanobacter denitrificans	0	0
GCF_000264765.2	Edwardsiella	Edwardsiella anguillarum	0	0
GCF_000441555.1	Candidatus	Candidatus Profftella	0	0
GCF_014495845.1	Aquibium	Aquibium microcysteis	0	0
GCF_003966755.1	Candidatus	Candidatus Rickettsiella	0	0
GCF_008033135.1	Chitinolyticbacter	Chitinolyticbacter meiyuanensis	0	0
GCF_003233655.1	Azospirillum	Azospirillum ramasamyi	0	0
GCF_000214275.2	Methylomicrobium	Methylomicrobium album	0	0
GCF_000212675.2	Desulfocurvibacter	Desulfocurvibacter africanus	0	0
GCF_001698205.1	Tsuneonella	Tsuneonella dongtanensis	0	0
GCF_000757795.1	Methylobacterium	Methylobacterium oryzae	0	0
GCF_002021755.1	Vibrio	Vibrio owensii	0	0
GCF_000330885.1	Rhizobium	Rhizobium tropici	0	0
GCF_002155145.1	Kushneria	Kushneria konosiri	0	0
GCF_019669905.1	Methylomonas	Methylomonas koyamae	0	0
GCF_900103875.1	Pseudomonas	Pseudomonas arsenicoxydans	0	0
GCF_000266945.1	Desulfomonile	Desulfomonile tiedjei	0	0
GCF_014191545.1	Terrihabitans	Terrihabitans soli	0	0
GCF_000227685.2	Thioalkalivibrio	Thioalkalivibrio paradoxus	0	0
GCF_002117105.1	Oceanicoccus	Oceanicoccus sagamiensis	0	0
GCF_002288525.1	Ensifer	Ensifer sojae	0	0
GCF_000227665.2	Thiomicrospira	Thiomicrospira aerophila	0	0
GCF_004295665.1	Litorilituus	Litorilituus sediminis	0	0
GCF_000739435.1	Actinobacillus	Actinobacillus suis	0	0
GCF_000241955.1	Rahnella	Rahnella aquatilis	0	0
GCF_000260985.4	Methylophaga	Methylophaga nitratireducenticrescens	0	0
GCF_000260965.1	Methylophaga	Methylophaga frappieri	0	0
GCF_001865575.2	Paraburkholderia	Paraburkholderia sprentiae	0	0
GCF_009914475.1	Acinetobacter	Acinetobacter indicus	0	0
GCF_016599635.1	Pseudomonas	Pseudomonas cannabina	0	0
GCF_000402035.1	Caballeronia	Caballeronia insecticola	0	0
GCF_000265295.1	Sulfurospirillum	Sulfurospirillum barnesii	0	0
GCF_000224005.2	Marichromatium	Marichromatium purpuratum	0	0
GCF_000227745.2	Thiocystis	Thiocystis violascens	0	0
GCF_000327045.1	Thioflavicoccus	Thioflavicoccus mobilis	0	0
GCF_000242255.2	Frateuria	Frateuria aurantia	0	0
GCF_000196875.2	Halomonas	Halomonas elongata	0	0
GCF_900105005.1	Halopseudomonas	Halopseudomonas litoralis	0	0
GCF_015291705.1	Bradyrhizobium	Bradyrhizobium arachidis	0	0
GCF_000264945.2	Sphingobium	Sphingobium indicum	0	0
GCF_000210915.2	Halobacteriovorax	Halobacteriovorax marinus	0	0
GCF_004367745.1	Herbaspirillum	Herbaspirillum huttiense	0	0
GCF_005280315.1	Pseudoduganella	Pseudoduganella umbonata	0	0
GCF_024380015.1	Photobacterium	Photobacterium atrarenae	0	0
GCF_003544935.1	Malaciobacter	Malaciobacter molluscorum	0	0
GCF_022879815.1	Caballeronia	Caballeronia zhejiangensis	0	0
GCF_009789595.1	Pseudoduganella	Pseudoduganella flava	0	0
GCF_013201725.1	Arcobacter	Arcobacter defluvii	0	0
GCF_015209785.1	Pseudoalteromonas	Pseudoalteromonas arabiensis	0	0
GCF_006459125.1	Halarcobacter	Halarcobacter anaerophilus	0	0
GCF_000233695.2	Desulfobacter	Desulfobacter postgatei	0	0
GCF_015137655.1	Enterobacter	Enterobacter bugandensis	0	0
GCF_017638925.1	Pseudoalteromonas	Pseudoalteromonas xiamenensis	0	0
GCF_009688985.1	Desulfosarcina	Desulfosarcina ovata	0	0
GCF_900476035.1	Aggregatibacter	Aggregatibacter segnis	0	0
GCF_001553625.1	Desulfomicrobium	Desulfomicrobium orale	0	0
GCF_003544915.1	Arcobacter	Arcobacter ellisii	0	0
GCF_000981765.1	Kangiella	Kangiella geojedonensis	0	0
GCF_005222225.1	Salinimonas	Salinimonas lutimaris	0	0
GCF_001908725.1	Xanthomonas	Xanthomonas vesicatoria	0	0
GCF_000737325.1	Sandaracinus	Sandaracinus amylolyticus	0	0
GCF_002291425.1	Gibbsiella	Gibbsiella quercinecans	0	0
GCF_008370715.1	Pseudomonas	Pseudomonas brassicacearum	0	0
GCF_000300005.1	Alcanivorax	Alcanivorax dieselolei	0	0
GCF_936269705.1	Rickettsia	Rickettsia endosymbiont	0	0
GCF_936270145.1	Wolbachia	Wolbachia endosymbiont	0	0
GCF_001656035.1	Yersinia	Yersinia entomophaga	0	0
GCF_012913625.1	Mesorhizobium	Mesorhizobium japonicum	0	0
GCF_900177405.1	Allosphingosinicella	Allosphingosinicella indica	0	0
GCF_014189415.1	Tardiphaga	Tardiphaga robiniae	0	0
GCF_002762215.1	Rhizobacter	Rhizobacter gummiphilus	0	0
GCF_000477435.1	Candidatus	Candidatus Symbiobacter	0	0
GCF_009688965.1	Desulfosarcina	Desulfosarcina widdelii	0	0
GCF_005377625.1	Desulfoglaeba	Desulfoglaeba alkanexedens	0	0
GCF_900636915.1	Aggregatibacter	Aggregatibacter aphrophilus	0	0
GCF_021044685.1	Bradyrhizobium	Bradyrhizobium daqingense	0	0
GCF_022749495.1	Neisseria	Neisseria macacae	0	0
GCF_000511355.1	Leisingera	Leisingera methylohalidivorans	0	0
GCF_000277285.1	Rickettsia	Rickettsia typhi	0	0
GCF_000731315.1	Neorhizobium	Neorhizobium galegae	0	0
GCF_000503895.1	Hyphomicrobium	Hyphomicrobium nitrativorans	0	0
GCF_008245045.1	Campylobacter	Campylobacter volucris	0	0
GCF_000816185.1	Campylobacter	Campylobacter insulaenigrae	0	0
GCF_013372245.1	Campylobacter	Campylobacter upsaliensis	0	0
GCF_002139935.1	Campylobacter	Campylobacter lanienae	0	0
GCF_002220755.1	Campylobacter	Campylobacter sputorum	0	0
GCF_003660105.1	Aliarcobacter	Aliarcobacter cryaerophilus	0	0
GCF_003346775.1	Malaciobacter	Malaciobacter mytili	0	0
GCF_003544835.1	Aliarcobacter	Aliarcobacter skirrowii	0	0
GCF_003355515.1	Aliarcobacter	Aliarcobacter trophiarum	0	0
GCF_009684715.1	Otariodibacter	Otariodibacter oris	0	0
GCF_018972165.1	Marinobacter	Marinobacter adhaerens	0	0
GCF_000219915.2	Advenella	Advenella kashmirensis	0	0
GCF_900250125.1	Cupriavidus	Cupriavidus neocaledonicus	0	0
GCF_000816845.1	Rhizobium	Rhizobium gallicum	0	0
GCF_021497585.1	Sphingomonas	Sphingomonas lutea	0	0
GCF_000772105.1	Vibrio	Vibrio tubiashii	0	0
GCF_013201665.1	Arcobacter	Arcobacter venerupis	0	0
GCF_013201935.1	Arcobacter	Arcobacter cloacae	0	0
GCF_020217465.1	Cobetia	Cobetia amphilecti	0	0
GCF_022749515.1	Morococcus	Morococcus cerebrosus	0	0
GCF_003119195.2	Azospirillum	Azospirillum baldaniorum	0	0
GCF_900048035.1	Candidatus	Candidatus Gullanella	0	0
GCF_022879615.1	Caballeronia	Caballeronia grimmiae	0	0
GCF_000743945.1	Basilea	Basilea psittacipulmonis	0	0
GCF_001277255.1	Cronobacter	Cronobacter condimenti	0	0
GCF_001277175.1	Cronobacter	Cronobacter universalis	0	0
GCF_019670485.1	Vibrio	Vibrio alfacsensis	0	0
GCF_000828615.1	Thiolapillus	Thiolapillus brandeum	0	0
GCF_020541225.1	Candidatus	Candidatus Steffania	0	0
GCF_002847445.1	Paracoccus	Paracoccus zhejiangensis	0	0
GCF_001483945.1	Herbaspirillum	Herbaspirillum rubrisubalbicans	0	0
GCF_004214795.1	Malaciobacter	Malaciobacter pacificus	0	0
GCF_019923565.1	Candidatus	Candidatus Schneideria	0	0
GCF_010977575.1	Halomonas	Halomonas socia	0	0
GCF_003515985.1	Lonsdalea	Lonsdalea britannica	0	0
GCF_001686985.1	Mesorhizobium	Mesorhizobium amorphae	0	0
GCF_012222825.1	Allofrancisella	Allofrancisella frigidaquae	0	0
GCF_012222965.1	Allofrancisella	Allofrancisella inopinata	0	0
GCF_001275365.1	Francisella	Francisella persica	0	0
GCF_000767465.1	Novosphingobium	Novosphingobium pentaromativorans	0	0
GCF_002846995.1	Dickeya	Dickeya solani	0	0
GCF_000277895.2	Xanthomonas	Xanthomonas campestris	0	0
GCF_000341355.1	Bartonella	Bartonella australis	0	0
GCF_000277165.1	Rickettsia	Rickettsia prowazekii	0	0
GCF_000283915.1	Rickettsia	Rickettsia canadensis	0	0
GCF_000284155.1	Rickettsia	Rickettsia australis	0	0
GCF_000284075.1	Rickettsia	Rickettsia rhipicephali	0	0
GCF_001855275.1	Chromobacterium	Chromobacterium vaccinii	0	0
GCF_002291445.1	Brenneria	Brenneria goodwinii	0	0
GCF_000264455.2	Tistrella	Tistrella mobilis	0	0
GCF_002879715.1	Pseudomonas	Pseudomonas ogarae	0	0
GCF_000238395.3	Pseudoalteromonas	Pseudoalteromonas arctica	0	0
GCF_000238255.3	Pseudoalteromonas	Pseudoalteromonas spongiae	0	0
GCF_005484965.1	Brenneria	Brenneria nigrifluens	0	0
GCF_002104335.1	Campylobacter	Campylobacter cuniculorum	0	0
GCF_000468495.1	Megalodesulfovibrio	Megalodesulfovibrio gigas	0	0
GCF_000331025.1	Maridesulfovibrio	Maridesulfovibrio hydrothermalis	0	0
GCF_013376455.1	Desulfovibrio	Desulfovibrio sulfodismutans	0	0
GCF_002043005.1	Martelella	Martelella mediterranea	0	0
GCF_000512205.2	Sphingomonas	Sphingomonas sanxanigenens	0	0
GCF_020906275.1	Parasphingorhabdus	Parasphingorhabdus litoris	0	0
GCF_900560965.1	Pseudomonas	Pseudomonas protegens	0	0
GCF_001281385.1	Candidatus	Candidatus Pseudothioglobus	0	0
GCF_000967425.1	Pseudorhizobium	Pseudorhizobium banfieldiae	0	0
GCF_003177055.1	Sinorhizobium	Sinorhizobium fredii	0	0
GCF_001051995.2	Thauera	Thauera humireducens	0	0
GCF_015139575.1	Klebsiella	Klebsiella michiganensis	0	0
GCF_017357245.1	Rhizobium	Rhizobium bangladeshense	0	0
GCF_017357225.1	Rhizobium	Rhizobium binae	0	0
GCF_017352135.1	Rhizobium	Rhizobium lentis	0	0
GCF_001941825.1	Massilia	Massilia putida	0	0
GCF_000247565.1	Wigglesworthia	Wigglesworthia glossinidia	0	0
GCF_000255295.1	Corallococcus	Corallococcus coralloides	0	0
GCF_001708405.1	Kangiella	Kangiella sediminilitoris	0	0
GCF_900105155.1	Pseudomonas	Pseudomonas prosekii	0	0
GCF_002355475.1	Pseudomonas	Pseudomonas furukawaii	0	0
GCF_000284415.1	Pararhodospirillum	Pararhodospirillum photometricum	0	0
GCF_000568815.1	Sulfurospirillum	Sulfurospirillum multivorans	0	0
GCF_000261045.2	Serratia	Serratia inhibens	0	0
GCF_001683395.1	Kosakonia	Kosakonia sacchari	0	0
GCF_001277215.2	Cronobacter	Cronobacter malonaticus	0	0
GCF_001277235.1	Cronobacter	Cronobacter dublinensis	0	0
GCF_001277195.1	Cronobacter	Cronobacter muytjensii	0	0
GCF_024820135.1	Candidatus	Candidatus Nasuia	0	0
GCF_000696345.2	Pseudomonas	Pseudomonas donghuensis	0	0
GCF_000297055.2	Sulfuricella	Sulfuricella denitrificans	0	0
GCF_000259275.1	Helicobacter	Helicobacter cetorum	0	0
GCF_000284615.1	Marinobacter	Marinobacter nauticus	0	0
GCF_002813775.1	Candidatus	Candidatus Thiodictyon	0	0
GCF_000341395.1	Desulfocapsa	Desulfocapsa sulfexigens	0	0
GCF_000284635.1	Helicobacter	Helicobacter cinaedi	0	0
GCF_015999465.1	Lonsdalea	Lonsdalea populi	0	0
GCF_000439775.1	Anaplasma	Anaplasma phagocytophilum	0	0
GCF_018734325.1	Methylomonas	Methylomonas paludis	0	0
GCF_016834455.1	Shewanella	Shewanella litorisediminis	0	0
GCF_001742185.1	Pectobacterium	Pectobacterium wasabiae	0	0
GCF_007795095.1	Luteimonas	Luteimonas granuli	0	0
GCF_007954425.1	Novosphingobium	Novosphingobium ginsenosidimutans	0	0
GCF_014489495.1	Sphingomonas	Sphingomonas daechungensis	0	0
GCF_003667725.1	Agrobacterium	Agrobacterium fabrum	0	0
GCF_020541305.1	Candidatus	Candidatus Vallotia	0	0
GCF_910593725.1	Candidatus	Candidatus Vallotia	0	0
GCF_904848675.1	Candidatus	Candidatus Profftia	0	0
GCF_001431725.1	Halomonas	Halomonas huangheensis	0	0
GCF_002285905.1	Rickettsia	Rickettsia sp.	0	0
GCF_000297075.2	Pseudomonas	Pseudomonas pseudoalcaligenes	0	0
GCF_000348725.1	Pseudobdellovibrio	Pseudobdellovibrio exovorus	0	0
GCF_000974685.2	Ferriphaselus	Ferriphaselus amnicola	0	0
GCF_002305895.1	Corallococcus	Corallococcus macrosporus	0	0
GCF_002215215.1	Granulosicoccus	Granulosicoccus antarcticus	0	0
GCF_001723605.1	Sulfurospirillum	Sulfurospirillum halorespirans	0	0
GCF_000319385.1	Candidatus	Candidatus Endolissoclinum	0	0
GCF_000600005.1	Snodgrassella	Snodgrassella alvi	0	0
GCF_000599985.1	Gilliamella	Gilliamella apicola	0	0
GCF_000439255.1	Salmonella	Salmonella bongori	0	0
GCF_000287335.1	secondary	secondary endosymbiont	0	0
GCF_015689195.1	Pectobacterium	Pectobacterium aroidearum	0	0
GCF_000287275.1	Candidatus	Candidatus Carsonella	0	0
GCF_008931805.1	Moritella	Moritella marina	0	0
GCF_000292685.1	Candidatus	Candidatus Portiera	0	0
GCF_000819565.1	Celeribacter	Celeribacter indicus	0	0
GCF_000340825.1	Candidatus	Candidatus Kinetoplastibacterium	0	0
GCF_000340795.1	Candidatus	Candidatus Kinetoplastibacterium	0	0
GCF_000340865.1	Candidatus	Candidatus Kinetoplastibacterium	0	0
GCF_000340905.1	Candidatus	Candidatus Kinetoplastibacterium	0	0
GCF_000319245.1	Candidatus	Candidatus Kinetoplastibacterium	0	0
GCF_000412675.1	Pseudomonas	Pseudomonas putida	0	0
GCF_021432085.1	Stutzerimonas	Stutzerimonas kunmingensis	0	0
GCF_000953135.1	Legionella	Legionella fallonii	0	0
GCF_021278985.1	Citrobacter	Citrobacter rodentium	0	0
GCF_900095155.1	Brucella	Brucella inopinata	0	0
GCF_003860345.1	Caenibius	Caenibius tardaugens	0	0
GCF_001456255.1	Vibrio	Vibrio natriegens	0	0
GCF_000828635.1	Sulfuritalea	Sulfuritalea hydrogenivorans	0	0
GCF_023243115.1	Sediminicoccus	Sediminicoccus rosea	0	0
GCF_000733715.2	Pseudomonas	Pseudomonas mendocina	0	0
GCF_018802605.1	Paludibacterium	Paludibacterium paludis	0	0
GCF_001639105.2	Azospirillum	Azospirillum humicireducens	0	0
GCF_024721605.1	Sphingomicrobium	Sphingomicrobium flavum	0	0
GCF_000300095.1	Paraburkholderia	Paraburkholderia phenoliruptrix	0	0
GCF_013460135.1	Arsenophonus	Arsenophonus endosymbiont	0	0
GCF_001547995.1	Asaia	Asaia bogorensis	0	0
GCF_003966655.1	Acidithiobacillus	Acidithiobacillus ferridurans	0	0
GCF_000331715.1	Lawsonia	Lawsonia intracellularis	0	0
GCF_000364725.1	Candidatus	Candidatus Moranella	0	0
GCF_016592595.1	Abyssogena	Abyssogena phaseoliformis	0	0
GCF_016592615.1	Isorropodon	Isorropodon fossajaponicum	0	0
GCF_002119765.1	Pseudorhodoplanes	Pseudorhodoplanes sinuspersici	0	0
GCF_000971765.1	Candidatus	Candidatus Pantoea	0	0
GCF_000376605.1	Wolbachia	Wolbachia endosymbiont	0	0
GCF_000331065.1	Candidatus	Candidatus Blochmannia	0	0
GCF_000736415.1	Campylobacter	Campylobacter iguaniorum	0	0
GCF_000344805.1	Bradyrhizobium	Bradyrhizobium oligotrophicum	0	0
GCF_900105885.1	Pseudomonas	Pseudomonas guangdongensis	0	0
GCF_000521505.1	Advenella	Advenella mimigardefordensis	0	0
GCF_002214625.1	Anaplasma	Anaplasma ovis	0	0
GCF_000801295.1	endosymbiont	endosymbiont of	0	0
GCF_001444425.1	Pseudohongiella	Pseudohongiella spirulinae	0	0
GCF_000632965.1	Ehrlichia	Ehrlichia chaffeensis	0	0
GCF_001975705.1	Salipiger	Salipiger abyssi	0	0
GCF_000321415.2	Thioalkalivibrio	Thioalkalivibrio nitratireducens	0	0
GCF_006711645.1	Raoultella	Raoultella electrica	0	0
GCF_000319575.2	Spiribacter	Spiribacter salinus	0	0
GCF_000496595.1	Candidatus	Candidatus Liberibacter	0	0
GCF_001267925.1	Herbaspirillum	Herbaspirillum hiltneri	0	0
GCF_021733145.1	Edwardsiella	Edwardsiella piscicida	0	0
GCF_000521725.1	Bibersteinia	Bibersteinia trehalosi	0	0
GCF_000376545.2	Tritonibacter	Tritonibacter mobilis	0	0
GCF_017948405.1	Psychrosphaera	Psychrosphaera aestuarii	0	0
GCF_000619905.2	Nitrosospira	Nitrosospira briensis	0	0
GCF_000807275.1	Frischella	Frischella perrara	0	0
GCF_021249385.1	Melaminivora	Melaminivora jejuensis	0	0
GCF_001008165.2	Croceibacterium	Croceibacterium atlanticum	0	0
GCF_001543305.1	Liberibacter	Liberibacter crescens	0	0
GCF_900106015.1	Pseudomonas	Pseudomonas sihuiensis	0	0
GCF_001693385.1	Bradyrhizobium	Bradyrhizobium icense	0	0
GCF_012871055.1	Bradyrhizobium	Bradyrhizobium elkanii	0	0
GCF_001021085.1	Candidatus	Candidatus Liberibacter	0	0
GCF_000331735.1	Myxococcus	Myxococcus stipitatus	0	0
GCF_002887615.1	Vibrio	Vibrio jasicida	0	0
GCF_022870865.1	Uruburuella	Uruburuella testudinis	0	0
GCF_000632985.1	Neorickettsia	Neorickettsia helminthoeca	0	0
GCF_000346065.1	Sinorhizobium	Sinorhizobium meliloti	0	0
GCF_000583855.1	Gluconobacter	Gluconobacter oxydans	0	0
GCF_000355765.4	Nitrosospira	Nitrosospira lacus	0	0
GCF_014489535.1	Diaphorobacter	Diaphorobacter aerolatus	0	0
GCF_006542355.1	Swingsia	Swingsia samuiensis	0	0
GCF_000590925.1	Roseibacterium	Roseibacterium elongatum	0	0
GCF_019669985.1	Methylogaea	Methylogaea oryzae	0	0
GCF_003100395.1	Aquabacterium	Aquabacterium olei	0	0
GCF_000280925.3	Myxococcus	Myxococcus hansupus	0	0
GCF_000355675.1	Thalassolituus	Thalassolituus oleivorans	0	0
GCF_001632775.1	Dokdonella	Dokdonella koreensis	0	0
GCF_003956045.1	Candidatus	Candidatus Annandia	0	0
GCF_001547755.1	endosymbiont	endosymbiont of	0	0
GCF_000498975.2	Pseudomonas	Pseudomonas soli	0	0
GCF_003595305.1	Ralstonia	Ralstonia pseudosolanacearum	0	0
GCF_003627755.1	Rhizobium	Rhizobium jaguaris	0	0
GCF_023573565.1	Brevundimonas	Brevundimonas albigilva	0	0
GCF_002221525.1	Pseudoalteromonas	Pseudoalteromonas espejiana	0	0
GCF_013177635.1	Arcobacter	Arcobacter aquimarinus	0	0
GCF_001281405.1	Bartonella	Bartonella ancashensis	0	0
GCF_000522545.2	Paraburkholderia	Paraburkholderia caribensis	0	0
GCF_001307195.1	Acinetobacter	Acinetobacter equi	0	0
GCF_007556775.1	Lysobacter	Lysobacter lycopersici	0	0
GCF_022647505.1	[Pantoea]	[Pantoea] beijingensis	0	0
GCF_004114975.1	Bradyrhizobium	Bradyrhizobium guangdongense	0	0
GCF_004114955.1	Bradyrhizobium	Bradyrhizobium guangzhouense	0	0
GCF_004114915.1	Bradyrhizobium	Bradyrhizobium guangxiense	0	0
GCF_002796605.1	Sphingomonas	Sphingomonas psychrotolerans	0	0
GCF_001698185.1	Bordetella	Bordetella pseudohinzii	0	0
GCF_002355335.1	Variibacter	Variibacter gotjawalensis	0	0
GCF_001461805.1	[Enterobacter]	[Enterobacter] lignolyticus	0	0
GCF_016801025.1	Paradevosia	Paradevosia shaoguanensis	0	0
GCF_001620265.1	Frigidibacter	Frigidibacter mobilis	0	0
GCF_008245065.1	Wolbachia	Wolbachia endosymbiont	0	0
GCF_902502825.2	Pseudorhizobium	Pseudorhizobium flavum	0	0
GCF_000485905.1	Spiribacter	Spiribacter curvatus	0	0
GCF_002795845.1	Reinekea	Reinekea forsetii	0	0
GCF_005281455.1	Acinetobacter	Acinetobacter nosocomialis	0	0
GCF_020541245.1	Candidatus	Candidatus Annandia	0	0
GCF_000788395.1	Pseudoalteromonas	Pseudoalteromonas piratica	0	0
GCF_001028705.1	Croceicoccus	Croceicoccus naphthovorans	0	0
GCF_000723165.1	Janthinobacterium	Janthinobacterium agaricidamnosum	0	0
GCF_000968175.1	Xenorhabdus	Xenorhabdus poinarii	0	0
GCF_004359355.1	Bradyrhizobium	Bradyrhizobium diazoefficiens	0	0
GCF_000505725.1	Francisella	Francisella orientalis	0	0
GCF_000444995.1	Paracoccus	Paracoccus aminophilus	0	0
GCF_009938205.1	Vibrio	Vibrio panuliri	0	0
GCF_000828475.1	Methyloceanibacter	Methyloceanibacter caenitepidi	0	0
GCF_001522635.2	Burkholderia	Burkholderia mayonis	0	0
GCF_000816305.1	Campylobacter	Campylobacter subantarcticus	0	0
GCF_019968625.1	Achromobacter	Achromobacter mucicolens	0	0
GCF_001263175.1	Vulgatibacter	Vulgatibacter incomptus	0	0
GCF_001263205.1	Labilithrix	Labilithrix luteola	0	0
GCF_900104805.1	Pseudomonas	Pseudomonas oryzae	0	0
GCF_006740765.1	Leisingera	Leisingera aquaemixtae	0	0
GCF_001308265.1	Celeribacter	Celeribacter marinus	0	0
GCF_900095885.1	Dickeya	Dickeya aquatica	0	0
GCF_013347125.1	Pseudosulfitobacter	Pseudosulfitobacter pseudonitzschiae	0	0
GCF_011604665.1	Bradyrhizobium	Bradyrhizobium symbiodeficiens	0	0
GCF_002266435.2	Bradyrhizobium	Bradyrhizobium amphicarpaeae	0	0
GCF_000284275.1	Bradyrhizobium	Bradyrhizobium cosmicum	0	0
GCF_000828815.1	Candidatus	Candidatus Tachikawaea	0	0
GCF_000530755.1	Wolbachia	Wolbachia endosymbiont	0	0
GCF_002504165.1	Pacificitalea	Pacificitalea manganoxidans	0	0
GCF_002117145.1	Candidatus	Candidatus Nucleicultrix	0	0
GCF_002157895.1	Oceanisphaera	Oceanisphaera profunda	0	0
GCF_000830985.1	Marinobacter	Marinobacter similis	0	0
GCF_900105485.1	Pseudomonas	Pseudomonas granadensis	0	0
GCF_000590795.1	Brucella	Brucella ceti	0	0
GCF_000508225.1	Ehrlichia	Ehrlichia muris	0	0
GCF_005083985.2	Caminibacter	Caminibacter pacificus	0	0
GCF_000513295.1	Magnetospirillum	Magnetospirillum gryphiswaldense	0	0
GCF_003584645.1	Methylocaldum	Methylocaldum marinum	0	0
GCF_900105655.1	Halopseudomonas	Halopseudomonas salegens	0	0
GCF_004000605.1	Glycocaulis	Glycocaulis alkaliphilus	0	0
GCF_000521695.1	Mannheimia	Mannheimia varigena	0	0
GCF_001547935.1	Vibrio	Vibrio tritonius	0	0
GCF_900142985.1	Bradyrhizobium	Bradyrhizobium erythrophlei	0	0
GCF_000612685.1	Castellaniella	Castellaniella defragrans	0	0
GCF_001564415.1	Xanthomonas	Xanthomonas phaseoli	0	0
GCF_001887595.1	Luteibacter	Luteibacter rhizovicinus	0	0
GCF_000730165.1	Nitrospirillum	Nitrospirillum amazonense	0	0
GCF_000517305.1	Pseudomonas	Pseudomonas cichorii	0	0
GCF_000520015.2	Chania	Chania multitudinisentens	0	0
GCF_013377275.1	Vespertiliibacter	Vespertiliibacter pulmonis	0	0
GCF_006742785.1	Nitrosomonas	Nitrosomonas stercoris	0	0
GCF_020990565.1	Xylella	Xylella taiwanensis	0	0
GCF_000940805.1	Gynuella	Gynuella sunshinyii	0	0
GCF_008000755.1	Youhaiella	Youhaiella tibetensis	0	0
GCF_013201645.1	Campylobacter	Campylobacter corcagiensis	0	0
GCF_000833355.1	Francisella	Francisella tularensis	0	0
GCF_000834395.1	Yersinia	Yersinia aldovae	0	0
GCF_001187845.1	Octadecabacter	Octadecabacter temperatus	0	0
GCF_000828895.1	Serpentinimonas	Serpentinimonas raichei	0	0
GCF_000828915.1	Serpentinimonas	Serpentinimonas maccroryi	0	0
GCF_000689395.1	Candidatus	Candidatus Phaeomarinobacter	0	0
GCF_013201825.1	Halarcobacter	Halarcobacter ebronensis	0	0
GCF_016415705.1	Klebsiella	Klebsiella quasipneumoniae	0	0
GCF_022870905.1	Neisseria	Neisseria arctica	0	0
GCF_001586255.1	Zhongshania	Zhongshania aliphaticivorans	0	0
GCF_010587385.1	Vibrio	Vibrio astriarenae	0	0
GCF_900231165.1	Hartmannibacter	Hartmannibacter diazotrophicus	0	0
GCF_013201075.1	Lichenicola	Lichenicola cladoniae	0	0
GCF_001955715.1	Rhodoferax	Rhodoferax saidenbachensis	0	0
GCF_000960975.1	Martelella	Martelella endophytica	0	0
GCF_003285265.1	Paracoccus	Paracoccus mutanolyticus	0	0
GCF_001718955.1	Burkholderia	Burkholderia stagnalis	0	0
GCF_001718335.1	Burkholderia	Burkholderia territorii	0	0
GCF_000973505.1	Blochmannia	Blochmannia endosymbiont	0	0
GCF_000973545.1	Blochmannia	Blochmannia endosymbiont	0	0
GCF_009756665.1	Permianibacter	Permianibacter aggregans	0	0
GCF_021276285.1	Rahnella	Rahnella victoriana	0	0
GCF_000803645.1	Sphingopyxis	Sphingopyxis fribergensis	0	0
GCF_001741865.1	Bosea	Bosea vaviloviae	0	0
GCF_002847305.1	Paracoccus	Paracoccus tegillarcae	0	0
GCF_016064815.1	Acinetobacter	Acinetobacter seifertii	0	0
GCF_004358425.1	Qipengyuania	Qipengyuania sediminis	0	0
GCF_003590145.2	Pseudooceanicola	Pseudooceanicola algae	0	0
GCF_005155025.1	Aquitalea	Aquitalea aquatilis	0	0
GCF_002531755.2	Rhizobium	Rhizobium acidisoli	0	0
GCF_005862185.2	Rhizobium	Rhizobium hidalgonense	0	0
GCF_000785705.2	Methylomonas	Methylomonas denitrificans	0	0
GCF_023822065.1	Sphingomonas	Sphingomonas morindae	0	0
GCF_001880225.1	Francisella	Francisella frigiditurris	0	0
GCF_001007875.1	Sedimenticola	Sedimenticola thiotaurini	0	0
GCF_012689545.1	Paracoccus	Paracoccus sanguinis	0	0
GCF_001677435.1	Woeseia	Woeseia oceani	0	0
GCF_003258315.1	Bradymonas	Bradymonas sediminis	0	0
GCF_002085925.2	Thioclava	Thioclava electrotropha	0	0
GCF_001611975.1	Haematospirillum	Haematospirillum jordaniae	0	0
GCF_000764535.1	Sphingomonas	Sphingomonas taxi	0	0
GCF_900324035.1	Bradyrhizobium	Bradyrhizobium vignae	0	0
GCF_003431825.1	Blastomonas	Blastomonas fulva	0	0
GCF_019443285.1	Aquisediminimonas	Aquisediminimonas profunda	0	0
GCF_003966915.1	Mycoavidus	Mycoavidus cysteinexigens	0	0
GCF_001717955.1	Sphingomonas	Sphingomonas panacis	0	0
GCF_001460935.1	Candidatus	Candidatus Ichthyocystis	0	0
GCF_002838765.1	Kangiella	Kangiella profundi	0	0
GCF_014109725.1	Comamonas	Comamonas piscis	0	0
GCF_019047765.1	Citrobacter	Citrobacter pasteurii	0	0
GCF_019670125.1	Agarivorans	Agarivorans aestuarii	0	0
GCF_013201705.1	Aliarcobacter	Aliarcobacter faecis	0	0
GCF_000934545.1	Rugosibacter	Rugosibacter aromaticivorans	0	0
GCF_013394205.1	Neptunomonas	Neptunomonas phycophila	0	0
GCF_003072465.1	Candidatus	Candidatus Kinetoplastibacterium	0	0
GCF_000812665.2	Falsihalocynthiibacter	Falsihalocynthiibacter arcticus	0	0
GCF_001187785.1	Wenzhouxiangella	Wenzhouxiangella marina	0	0
GCF_000826835.2	Phaeobacter	Phaeobacter piscinae	0	0
GCF_006364455.1	Candidatus	Candidatus Methylopumilus	0	0
GCF_000953015.1	Candidatus	Candidatus Methylopumilus	0	0
GCF_001602095.1	Helicobacter	Helicobacter himalayensis	0	0
GCF_018286635.1	Sphingobium	Sphingobium phenoxybenzoativorans	0	0
GCF_001278055.1	Desulfuromonas	Desulfuromonas soudanensis	0	0
GCF_003600645.1	Yersinia	Yersinia rochesterensis	0	0
GCF_003233695.1	Lysobacter	Lysobacter maris	0	0
GCF_000935025.1	Sphingomonas	Sphingomonas hengshuiensis	0	0
GCF_002868735.1	Niveispirillum	Niveispirillum cyanobacteriorum	0	0
GCF_009914055.1	Mixta	Mixta intestinalis	0	0
GCF_020342335.1	Erwinia	Erwinia gerundensis	0	0
GCF_002355735.1	Sulfuricaulis	Sulfuricaulis limicola	0	0
GCF_001577525.1	Candidatus	Candidatus Desulfofervidus	0	0
GCF_003352185.1	Pseudomonas	Pseudomonas kribbensis	0	0
GCF_002356115.1	Candidatus	Candidatus Nitrosoglobus	0	0
GCF_001758565.1	Wolbachia	Wolbachia endosymbiont	0	0
GCF_002220195.1	Acetobacter	Acetobacter oryzifermentans	0	0
GCF_011745665.1	Zophobihabitans	Zophobihabitans entericus	0	0
GCF_001524625.2	Burkholderia	Burkholderia savannae	0	0
GCF_008693605.1	Citrobacter	Citrobacter portucalensis	0	0
GCF_015167415.1	Kosakonia	Kosakonia pseudosacchari	0	0
GCF_011067265.1	Rouxiella	Rouxiella badensis	0	0
GCF_001077815.2	Aurantiacibacter	Aurantiacibacter atlanticus	0	0
GCF_002021945.1	Campylobacter	Campylobacter pinnipediorum	0	0
GCF_001889605.1	Aquibium	Aquibium oceanicum	0	0
GCF_900233005.1	Vibrio	Vibrio tapetis	0	0
GCF_002355415.1	Sulfurifustis	Sulfurifustis variabilis	0	0
GCF_003722335.1	Caulobacter	Caulobacter flavus	0	0
GCF_018324385.1	Ferrigenium	Ferrigenium kumadai	0	0
GCF_020844025.1	Acidithiobacillus	Acidithiobacillus ferriphilus	0	0
GCF_013409125.2	Pseudomonas	Pseudomonas sediminis	0	0
GCF_001267255.1	Thiopseudomonas	Thiopseudomonas alkaliphila	0	0
GCF_017815515.1	Aureimonas	Aureimonas populi	0	0
GCF_002209385.1	Methylovulum	Methylovulum psychrotolerans	0	0
GCF_001293165.1	Candidatus	Candidatus Thioglobus	0	0
GCF_014395975.1	Diaphorobacter	Diaphorobacter ruginosibacter	0	0
GCF_002355955.1	Candidatus	Candidatus Desulfovibrio	0	0
GCF_008274805.1	Oryzomicrobium	Oryzomicrobium terrae	0	0
GCF_013423785.1	Chitinibacter	Chitinibacter fontanus	0	0
GCF_002157225.2	Agarilytica	Agarilytica rhodophyticola	0	0
GCF_019931735.1	Shewanella	Shewanella inventionis	0	0
GCF_007289895.1	Catenovulum	Catenovulum sediminis	0	0
GCF_013307245.1	Polynucleobacter	Polynucleobacter antarcticus	0	0
GCF_013307205.1	Polynucleobacter	Polynucleobacter arcticus	0	0
GCF_001659725.1	Polynucleobacter	Polynucleobacter wuianus	0	0
GCF_013307225.1	Polynucleobacter	Polynucleobacter tropicus	0	0
GCF_010669125.1	Ancylobacter	Ancylobacter pratisalsi	0	0
GCF_023702635.1	Spongiibacter	Spongiibacter taiwanensis	0	0
GCF_016893685.1	Citrobacter	Citrobacter cronae	0	0
GCF_022026155.1	Dissulfurimicrobium	Dissulfurimicrobium hydrothermale	0	0
GCF_009938305.1	Fluviibacter	Fluviibacter phosphoraccumulans	0	0
GCF_008932245.1	Ensifer	Ensifer alkalisoli	0	0
GCF_002216855.1	Paraphotobacterium	Paraphotobacterium marinum	0	0
GCF_002407265.1	Celeribacter	Celeribacter ethanolicus	0	0
GCF_001679665.1	Candidatus	Candidatus Viadribacter	0	0
GCF_019670005.1	Methylomagnum	Methylomagnum ishizawai	0	0
GCF_003368325.1	Paraburkholderia	Paraburkholderia caffeinilytica	0	0
GCF_001761385.1	Hydrogenophaga	Hydrogenophaga crassostreae	0	0
GCF_001831495.1	Thalassotalea	Thalassotalea crassostreae	0	0
GCF_005144965.1	Hankyongella	Hankyongella ginsenosidimutans	0	0
GCF_001975725.1	Acidihalobacter	Acidihalobacter ferrooxydans	0	0
GCF_001750105.1	Microbulbifer	Microbulbifer aggregans	0	0
GCF_003006155.1	Salinicola	Salinicola tamaricis	0	0
GCF_017347565.1	Methylobacterium	Methylobacterium indicum	0	0
GCF_013170725.1	Mesorhizobium	Mesorhizobium erdmanii	0	0
GCF_013170785.1	Mesorhizobium	Mesorhizobium jarvisii	0	0
GCF_900039485.1	Candidatus	Candidatus Doolittlea	0	0
GCF_900044015.1	Candidatus	Candidatus Hoaglandella	0	0
GCF_900048045.1	Candidatus	Candidatus Mikella	0	0
GCF_002812485.1	Dickeya	Dickeya fangzhongdai	0	0
GCF_020544465.1	Chromobacterium	Chromobacterium rhizoryzae	0	0
GCF_013122135.1	Acinetobacter	Acinetobacter lactucae	0	0
GCF_001594225.2	Pseudomonas	Pseudomonas glycinae	0	0
GCF_001294575.1	Pseudomonas	Pseudomonas versuta	0	0
GCF_001704115.1	Acinetobacter	Acinetobacter larvae	0	0
GCF_001598055.1	Cupriavidus	Cupriavidus nantongensis	0	0
GCF_016696765.1	Turicimonas	Turicimonas muris	0	0
GCF_003072485.1	Candidatus	Candidatus Fokinia	0	0
GCF_009498235.1	Candidatus	Candidatus Methylospira	0	0
GCF_900130075.1	Herminiimonas	Herminiimonas arsenitoxidans	0	0
GCF_001697225.1	Immundisolibacter	Immundisolibacter cernigliae	0	0
GCF_003967195.1	Sulfuriflexus	Sulfuriflexus mobilis	0	0
GCF_013365475.1	Wolbachia	Wolbachia endosymbiont	0	0
GCF_013365495.1	Wolbachia	Wolbachia endosymbiont	0	0
GCF_013365455.1	Wolbachia	Wolbachia endosymbiont	0	0
GCF_001729805.1	Enterobacter	Enterobacter roggenkampii	0	0
GCF_001687475.2	Campylobacter	Campylobacter hepaticus	0	0
GCF_005860795.2	Peteryoungia	Peteryoungia desertarenae	0	0
GCF_007859635.1	Sphingomonas	Sphingomonas panacisoli	0	0
GCF_004421105.1	Nitrosococcus	Nitrosococcus wardiae	0	0
GCF_014297595.1	Neisseria	Neisseria musculi	0	0
GCF_018687955.1	Polynucleobacter	Polynucleobacter ibericus	0	0
GCF_001651805.1	Marinobacterium	Marinobacterium aestuarii	0	0
GCF_024582835.1	Vibrio	Vibrio japonicus	0	0
GCF_003970735.1	Silicimonas	Silicimonas algicola	0	0
GCF_000973625.1	Polynucleobacter	Polynucleobacter duraquae	0	0
GCF_900090215.1	secondary	secondary endosymbiont	0	0
GCF_001887775.1	Syntrophotalea	Syntrophotalea acetylenivorans	0	0
GCF_001888185.1	Phaeobacter	Phaeobacter porticola	0	0
GCF_014771645.1	Candidatus	Candidatus Wolbachia	0	0
GCF_013201605.1	Campylobacter	Campylobacter ornithocola	0	0
GCF_013177675.1	Arcobacter	Arcobacter acticola	0	0
GCF_016865235.1	Dyella	Dyella caseinilytica	0	0
GCF_002355275.1	Rhizorhabdus	Rhizorhabdus dicambivorans	0	0
GCF_001956695.1	Poseidonibacter	Poseidonibacter parvus	0	0
GCF_003935895.2	Scandinavium	Scandinavium goeteborgense	0	0
GCF_900089455.2	Orrella	Orrella dioscoreae	0	0
GCF_004331955.1	Roseitalea	Roseitalea porphyridii	0	0
GCF_001661075.1	Pseudomonas	Pseudomonas silesiensis	0	0
GCF_002327085.1	Neisseria	Neisseria weixii	0	0
GCF_002216145.1	Neisseria	Neisseria chenwenguii	0	0
GCF_018687595.1	Polynucleobacter	Polynucleobacter paludilacus	0	0
GCF_002499975.2	Alteromonas	Alteromonas pelagimontana	0	0
GCF_024662015.1	Nisaea	Nisaea acidiphila	0	0
GCF_002764115.1	Phyllobacterium	Phyllobacterium zundukense	0	0
GCF_002240035.1	Legionella	Legionella clemsonensis	0	0
GCF_003008515.1	Phreatobacter	Phreatobacter cathodiphilus	0	0
GCF_001704615.3	Acinetobacter	Acinetobacter defluvii	0	0
GCF_001854125.1	Marinobacter	Marinobacter salinus	0	0
GCF_003122425.1	Candidatus	Candidatus Fukatsuia	0	0
GCF_001696605.3	Acinetobacter	Acinetobacter wuhouensis	0	0
GCF_021391435.1	Pseudomonas	Pseudomonas sivasensis	0	0
GCF_002741015.1	Microvirga	Microvirga ossetica	0	0
GCF_001931505.1	Pajaroellobacter	Pajaroellobacter abortibovis	0	0
GCF_007954585.1	Pistricoccus	Pistricoccus aurantiacus	0	0
GCF_000807775.2	Pandoraea	Pandoraea fibrosis	0	0
GCF_002157735.2	Vibrio	Vibrio aphrogenes	0	0
GCF_019703835.1	Thaumasiovibrio	Thaumasiovibrio subtropicus	0	0
GCF_003403095.1	Thalassospira	Thalassospira indica	0	0
GCF_002101395.1	Pantoea	Pantoea alhagi	0	0
GCF_012932215.1	Roseobacter	Roseobacter ponti	0	0
GCF_001886615.1	Halomonas	Halomonas aestuarii	0	0
GCF_018282095.1	Pseudovibrio	Pseudovibrio brasiliensis	0	0
GCF_002157875.1	Oceanisphaera	Oceanisphaera avium	0	0
GCF_013283835.1	Poseidonibacter	Poseidonibacter lekithochrous	0	0
GCF_003992745.1	Pectobacterium	Pectobacterium parmentieri	0	0
GCF_010587025.1	Rodentibacter	Rodentibacter heylii	0	0
GCF_005280275.1	Salinivibrio	Salinivibrio kushneri	0	0
GCF_016446285.1	Desulfobulbus	Desulfobulbus oligotrophicus	0	0
GCF_008000835.1	Malaciobacter	Malaciobacter canalis	0	0
GCF_001889025.1	Sphingorhabdus	Sphingorhabdus lutea	0	0
GCF_003967275.1	Sulfuritortus	Sulfuritortus calidifontis	0	0
GCF_001940525.2	Thioclava	Thioclava nitratireducens	0	0
GCF_001907975.1	Silvanigrella	Silvanigrella aquatica	0	0
GCF_002863865.1	Ketobacter	Ketobacter alkanivorans	0	0
GCF_001886735.1	Sulfitobacter	Sulfitobacter alexandrii	0	0
GCF_014083925.1	Vibrio	Vibrio spartinae	0	0
GCF_002795805.1	Mariprofundus	Mariprofundus aestuarium	0	0
GCF_002795825.1	Mariprofundus	Mariprofundus ferrinatatus	0	0
GCF_001890385.1	Tardibacter	Tardibacter chloracetimidivorans	0	0
GCF_900698925.1	Candidatus	Candidatus Erwinia	0	0
GCF_002688585.1	Candidatus	Candidatus Fonsibacter	0	0
GCF_014489595.1	Acidovorax	Acidovorax monticola	0	0
GCF_002381345.1	Candidatus	Candidatus Enterovibrio	0	0
GCF_002056295.1	Pseudomonas	Pseudomonas phragmitis	0	0
GCF_022870885.1	Neisseria	Neisseria dumasiana	0	0
GCF_004299785.2	[Arcobacter]	[Arcobacter] porcinus	0	0
GCF_024494545.1	Photobacterium	Photobacterium toruni	0	0
GCF_005144885.1	Phreatobacter	Phreatobacter stygius	0	0
GCF_008119665.1	Pigmentiphaga	Pigmentiphaga aceris	0	0
GCF_015168335.1	Pseudomonas	Pseudomonas shirazica	0	0
GCF_016806125.1	Ponticoccus	Ponticoccus alexandrii	0	0
GCF_002105555.1	Paracoccus	Paracoccus contaminans	0	0
GCF_003957745.1	Shewanella	Shewanella khirikhana	0	0
GCF_002076895.1	Cognaticolwellia	Cognaticolwellia beringensis	0	0
GCF_001664265.1	Rhizobium	Rhizobium esperanzae	0	0
GCF_003352165.1	Acidibrevibacterium	Acidibrevibacterium fodinaquatile	0	0
GCF_014126615.1	Ciceribacter	Ciceribacter thiooxidans	0	0
GCF_004296515.1	endosymbiont	endosymbiont of	0	0
GCF_004001245.1	Sulfurivermis	Sulfurivermis fontis	0	0
GCF_004296495.1	endosymbiont	endosymbiont of	0	0
GCF_004296475.1	endosymbiont	endosymbiont of	0	0
GCF_001022135.1	Phytobacter	Phytobacter ursingii	0	0
GCF_002269345.1	Tsuneonella	Tsuneonella mangrovi	0	0
GCF_002952055.1	Desulfobulbus	Desulfobulbus oralis	0	0
GCF_002850495.1	Coxiella-like	Coxiella-like endosymbiont	0	0
GCF_019670705.1	Shewanella	Shewanella carassii	0	0
GCF_020541265.1	Candidatus	Candidatus Profftia	0	0
GCF_002165375.2	Acinetobacter	Acinetobacter chinensis	0	0
GCF_002776555.1	Legionella	Legionella endosymbiont	0	0
GCF_003290445.1	Francisella	Francisella adeliensis	0	0
GCF_003967035.1	Aerosticca	Aerosticca soli	0	0
GCF_010977555.1	Caulobacter	Caulobacter rhizosphaerae	0	0
GCF_002025725.1	Herbaspirillum	Herbaspirillum robiniae	0	0
GCF_003347095.1	Francisella	Francisella opportunistica	0	0
GCF_020541325.1	Candidatus	Candidatus Vallotia	0	0
GCF_024346605.1	Rhizobium	Rhizobium anhuiense	0	0
GCF_003015185.1	Ahniella	Ahniella affigens	0	0
GCF_002257545.1	Vibrio	Vibrio qinghaiensis	0	0
GCF_002278075.1	Paraburkholderia	Paraburkholderia aromaticivorans	0	0
GCF_020525665.1	Klebsiella	Klebsiella quasivariicola	0	0
GCF_013378075.1	Parasphingopyxis	Parasphingopyxis algicola	0	0
GCF_002843235.3	Providencia	Providencia huaxiensis	0	0
GCF_004022565.1	Pusillimonas	Pusillimonas thiosulfatoxidans	0	0
GCF_017161425.1	Marinicauda	Marinicauda algicola	0	0
GCF_002288545.1	Pectobacterium	Pectobacterium polaris	0	0
GCF_013201895.1	Campylobacter	Campylobacter blaseri	0	0
GCF_006385135.1	Paremcibacter	Paremcibacter congregatus	0	0
GCF_003033885.1	Pseudomonas	Pseudomonas rhizophila	0	0
GCF_002752675.1	Massilia	Massilia violaceinigra	0	0
GCF_003072645.1	Dongshaea	Dongshaea marina	0	0
GCF_002844375.1	Thalassospira	Thalassospira marina	0	0
GCF_003058325.1	Methylobacterium	Methylobacterium currus	0	0
GCF_002804145.1	Candidatus	Candidatus Coxiella	0	0
GCF_016925655.1	Tsuneonella	Tsuneonella flava	0	0
GCF_018398475.1	Pseudomonas	Pseudomonas qingdaonensis	0	0
GCF_902164675.1	Klebsiella	Klebsiella grimontii	0	0
GCF_008189405.1	Candidatus	Candidatus Cytomitobacter	0	0
GCF_002892535.1	Aquella	Aquella oligotrophica	0	0
GCF_002872475.1	Aromatoleum	Aromatoleum pumilum	0	0
GCF_014396585.1	Sphingomonas	Sphingomonas rhizophila	0	0
GCF_009036245.1	Enterobacter	Enterobacter sichuanensis	0	0
GCF_003028855.1	Pseudoduganella	Pseudoduganella armeniaca	0	0
GCF_018688255.1	Polynucleobacter	Polynucleobacter corsicus	0	0
GCF_017357285.1	Rhizobium	Rhizobium ruizarguesonis	0	0
GCF_012427845.1	Pectobacterium	Pectobacterium punjabense	0	0
GCF_003008535.1	Ottowia	Ottowia oryzae	0	0
GCF_003008595.1	Simplicispira	Simplicispira suum	0	0
GCF_003015145.1	Candidatus	Candidatus Phycorickettsia	0	0
GCF_003013695.1	Pulveribacter	Pulveribacter suum	0	0
GCF_003606325.2	Bartonella	Bartonella kosoyi	0	0
GCF_003024525.3	Acinetobacter	Acinetobacter cumulans	0	0
GCF_003261575.2	Klebsiella	Klebsiella huaxiensis	0	0
GCF_015240255.1	Kordiimonas	Kordiimonas pumila	0	0
GCF_003367315.1	Saccharospirillum	Saccharospirillum mangrovi	0	0
GCF_003058465.1	Orrella	Orrella marina	0	0
GCF_007993655.1	Candidatus	Candidatus Deianiraea	0	0
GCF_003060865.1	Gemmobacter	Gemmobacter aquarius	0	0
GCF_003544895.1	Profundibacter	Profundibacter amoris	0	0
GCF_003063625.1	Saccharobesus	Saccharobesus litoralis	0	0
GCF_003096015.2	Limnobaculum	Limnobaculum parvum	0	0
GCF_003355455.1	Erythrobacter	Erythrobacter aureus	0	0
GCF_003143555.1	Saliniradius	Saliniradius amylolyticus	0	0
GCF_003345255.1	Thauera	Thauera hydrothermalis	0	0
GCF_003150835.1	Phenylobacterium	Phenylobacterium parvum	0	0
GCF_003325475.1	Chromobacterium	Chromobacterium phragmitis	0	0
GCF_003130795.1	Azospirillum	Azospirillum thermophilum	0	0
GCF_006337105.1	Thermomonas	Thermomonas aquatica	0	0
GCF_003173715.1	Methylobacterium	Methylobacterium durans	0	0
GCF_003173755.1	Methylobacterium	Methylobacterium terrae	0	0
GCF_003173735.1	Methylobacterium	Methylobacterium radiodurans	0	0
GCF_003382565.3	Pectobacterium	Pectobacterium aquaticum	0	0
GCF_004001325.1	Thiomicrorhabdus	Thiomicrorhabdus aquaedulcis	0	0
GCF_003286395.1	Paraburkholderia	Paraburkholderia dokdonella	0	0
GCF_024749065.1	Pseudomonas	Pseudomonas sichuanensis	0	0
GCF_003991975.1	Entomomonas	Entomomonas moraniae	0	0
GCF_003568845.1	Indioceanicola	Indioceanicola profundi	0	0
GCF_003966715.1	Blastochloris	Blastochloris tepida	0	0
GCF_008369785.1	Francisella	Francisella marina	0	0
GCF_003324675.1	Paracoccus	Paracoccus suum	0	0
GCF_004851605.1	Hydrocarboniclastica	Hydrocarboniclastica marina	0	0
GCF_004293625.1	Thiomicrorhabdus	Thiomicrorhabdus indica	0	0
GCF_003606345.3	Bartonella	Bartonella krasnovii	0	0
GCF_010669145.1	Rhizobium	Rhizobium oryzihabitans	0	0
GCF_018968685.1	Campylobacter	Campylobacter novaezeelandiae	0	0
GCF_003339525.1	Ephemeroptericola	Ephemeroptericola cinctiostellae	0	0
GCF_003351745.1	Aquirhabdus	Aquirhabdus parva	0	0
GCF_003355495.1	Crenobacter	Crenobacter cavernae	0	0
GCF_003367375.1	Gallaecimonas	Gallaecimonas mangrovi	0	0
GCF_006517175.1	Persicimonas	Persicimonas caeni	0	0
GCF_003429285.1	Salinimonas	Salinimonas sediminis	0	0
GCF_003660165.1	Sphingomonas	Sphingomonas paeninsulae	0	0
GCF_003711085.1	Arcobacter	Arcobacter peruensis	0	0
GCF_003595175.1	Pseudomonas	Pseudomonas cavernae	0	0
GCF_003626915.1	Tsuneonella	Tsuneonella amylolytica	0	0
GCF_004124235.1	Yersinia	Yersinia hibernica	0	0
GCF_003952725.1	Georhizobium	Georhizobium profundi	0	0
GCF_009176645.1	Enterobacter	Enterobacter oligotrophicus	0	0
GCF_003716875.1	Vibrio	Vibrio zhugei	0	0
GCF_004006175.1	Parasedimentitalea	Parasedimentitalea marina	0	0
GCF_003932735.1	Rickettsiales	Rickettsiales endosymbiont	0	0
GCF_003855155.1	Shewanella	Shewanella psychromarinicola	0	0
GCF_009883795.1	Coxiella	Coxiella endosymbiont	0	0
GCF_003571485.1	Pectobacterium	Pectobacterium versatile	0	0
GCF_020526085.1	Klebsiella	Klebsiella africana	0	0
GCF_024205225.1	Pseudomonas	Pseudomonas hydrolytica	0	0
GCF_004295685.1	Fluviispira	Fluviispira sanaruensis	0	0
GCF_003609995.1	Sutterella	Sutterella megalosphaeroides	0	0
GCF_003940805.1	Tabrizicola	Tabrizicola piscis	0	0
GCF_009762325.1	Roseovarius	Roseovarius faecimaris	0	0
GCF_001984825.2	Enterobacter	Enterobacter chengduensis	0	0
GCF_003594935.2	Enterobacter	Enterobacter huaxiensis	0	0
GCF_003952345.1	Iodobacter	Iodobacter ciconiae	0	0
GCF_009834345.1	Halomonas	Halomonas tianxiuensis	0	0
GCF_004295645.1	Jinshanibacter	Jinshanibacter zhutongyuii	0	0
GCF_003990335.1	Rheinheimera	Rheinheimera mangrovi	0	0
GCF_005234135.1	Pseudorhodobacter	Pseudorhodobacter turbinis	0	0
GCF_004014775.2	Acetobacter	Acetobacter oryzoeni	0	0
GCF_017915135.1	Pseudomonas	Pseudomonas khazarica	0	0
GCF_013372105.1	Campylobacter	Campylobacter armoricus	0	0
GCF_004786035.1	Pseudomonas	Pseudomonas viciae	0	0
GCF_024704525.1	Pandoraea	Pandoraea commovens	0	0
GCF_009068765.1	Sulfurimonas	Sulfurimonas hydrogeniphila	0	0
GCF_006970865.1	Rhodoferax	Rhodoferax sediminis	0	0
GCF_004168365.1	Pseudolysobacter	Pseudolysobacter antarcticus	0	0
GCF_004214895.1	Pseudomonas	Pseudomonas tructae	0	0
GCF_024610655.1	Pseudoalteromonas	Pseudoalteromonas rhizosphaerae	0	0
GCF_009910365.1	Aequoribacter	Aequoribacter fuscus	0	0
GCF_004295345.1	Shewanella	Shewanella maritima	0	0
GCF_006974105.1	Rhodoferax	Rhodoferax aquaticus	0	0
GCF_018685455.1	Polynucleobacter	Polynucleobacter paneuropaeus	0	0
GCF_008805035.1	Eikenella	Eikenella exigua	0	0
GCF_016807805.1	Xanthobacter	Xanthobacter dioxanivorans	0	0
GCF_004353845.1	Citrobacter	Citrobacter arsenatis	0	0
GCF_004524855.1	Paraburkholderia	Paraburkholderia pallida	0	0
GCF_004358445.1	Parashewanella	Parashewanella tropica	0	0
GCF_021654655.1	Candidatus	Candidatus Hydrogenosomobacter	0	0
GCF_006542395.2	Formicincola	Formicincola oecophyllae	0	0
GCF_004683865.2	Paracoccus	Paracoccus liaowanqingii	0	0
GCF_013416015.1	Candidatus	Candidatus Campylobacter	0	0
GCF_004684345.1	Citrobacter	Citrobacter tructae	0	0
GCF_012276695.1	Candidatus	Candidatus Pelagibacter	0	0
GCF_017167965.1	Pseudomonas	Pseudomonas atacamensis	0	0
GCF_005144635.2	Polyangium	Polyangium aurulentum	0	0
GCF_005116675.2	Desulfosediminicola	Desulfosediminicola ganghwensis	0	0
GCF_005116655.2	Desulfosediminicola	Desulfosediminicola flagellatus	0	0
GCF_009789655.1	Paraburkholderia	Paraburkholderia acidiphila	0	0
GCF_009789675.1	Paraburkholderia	Paraburkholderia acidisoli	0	0
GCF_006228385.1	Salinimonas	Salinimonas iocasae	0	0
GCF_009938185.1	Vibrio	Vibrio taketomensis	0	0
GCF_005671395.1	Jejubacter	Jejubacter calystegiae	0	0
GCF_005887635.2	Paroceanicella	Paroceanicella profunda	0	0
GCF_005885815.1	Thiomicrorhabdus	Thiomicrorhabdus sediminis	0	0
GCF_005849285.1	Luteithermobacter	Luteithermobacter gelatinilyticus	0	0
GCF_019343455.1	Alcaligenes	Alcaligenes ammonioxydans	0	0
GCF_005862305.2	Rhizobium	Rhizobium indicum	0	0
GCF_008001235.1	Salidesulfovibrio	Salidesulfovibrio onnuriiensis	0	0
GCF_006337085.1	Sutterella	Sutterella faecalis	0	0
GCF_009363415.1	Vibrio	Vibrio aquimaris	0	0
GCF_006385555.1	Shewanella	Shewanella polaris	0	0
GCF_006363915.1	Methylophilus	Methylophilus medardicus	0	0
GCF_006364615.1	Candidatus	Candidatus Methylopumilus	0	0
GCF_006363895.1	Candidatus	Candidatus Methylopumilus	0	0
GCF_016134045.1	Pelagovum	Pelagovum pacificum	0	0
GCF_014905115.1	Sulfurimonas	Sulfurimonas sediminis	0	0
GCF_009258045.1	Sulfurimonas	Sulfurimonas xiamenensis	0	0
GCF_009258225.1	Sulfurimonas	Sulfurimonas lithotrophica	0	0
GCF_006517255.1	Janthinobacterium	Janthinobacterium tructae	0	0
GCF_020511155.1	Shewanella	Shewanella glacialimarina	0	0
GCF_009746125.1	Casimicrobium	Casimicrobium huifangae	0	0
GCF_006547045.1	Lysobacter	Lysobacter alkalisoli	0	0
GCF_006542295.1	Wolbachia	Wolbachia endosymbiont	0	0
GCF_015482775.1	Kaustia	Kaustia mangrovi	0	0
GCF_007197555.1	Shewanella	Shewanella psychropiezotolerans	0	0
GCF_007004545.3	Shewanella	Shewanella eurypsychrophilus	0	0
GCF_007197755.1	Ferrovibrio	Ferrovibrio terrae	0	0
GCF_007998985.1	Sphingomonas	Sphingomonas xanthus	0	0
GCF_007431345.1	Chitinimonas	Chitinimonas arctica	0	0
GCF_009817885.1	Serratia	Serratia rhizosphaerae	0	0
GCF_007855645.1	Qingshengfaniella	Qingshengfaniella alkalisoli	0	0
GCF_007833215.1	Sphingomonas	Sphingomonas suaedae	0	0
GCF_013374995.1	Pseudomonas	Pseudomonas eucalypticola	0	0
GCF_018972105.1	Francisella	Francisella salimarina	0	0
GCF_007993755.1	Microvenator	Microvenator marinus	0	0
GCF_008189285.1	Candidatus	Candidatus Cytomitobacter	0	0
GCF_008189685.1	Candidatus	Candidatus Sneabacter	0	0
GCF_008189525.1	Candidatus	Candidatus Nesciobacter	0	0
GCF_009388985.1	Halioglobus	Halioglobus maricola	0	0
GCF_008728855.1	Hypericibacter	Hypericibacter terrae	0	0
GCF_008728835.1	Hypericibacter	Hypericibacter adhaerens	0	0
GCF_008122265.1	Marinobacter	Marinobacter fonticola	0	0
GCF_902459535.1	Paraburkholderia	Paraburkholderia dioscoreae	0	0
GCF_008807375.1	Pseudomonas	Pseudomonas lalkuanensis	0	0
GCF_008275125.1	Chromobacterium	Chromobacterium paludis	0	0
GCF_003008555.2	Pukyongiella	Pukyongiella litopenaei	0	0
GCF_009831415.1	Yersinia	Yersinia canariae	0	0
GCF_008632455.1	Methylomonas	Methylomonas rhizoryzae	0	0
GCF_019443265.1	Halomonas	Halomonas piezotolerans	0	0
GCF_014899185.1	Pseudopuniceibacterium	Pseudopuniceibacterium antarcticum	0	0
GCF_008727795.1	Nitrincola	Nitrincola iocasae	0	0
GCF_022870505.1	Burkholderia	Burkholderia perseverans	0	0
GCF_009363855.1	Microvirga	Microvirga thermotolerans	0	0
GCF_009833965.1	Pelistega	Pelistega ratti	0	0
GCF_902860225.1	Candidatus	Candidatus Azoamicus	0	0
GCF_014926585.1	Devosia	Devosia beringensis	0	0
GCF_016132445.1	Venatorbacter	Venatorbacter cucullus	0	0
GCF_009601765.2	Vibrio	Vibrio algicola	0	0
GCF_009557235.1	Acinetobacter	Acinetobacter wanghuae	0	0
GCF_009671065.1	Neisseria	Neisseria brasiliensis	0	0
GCF_021560075.1	Pseudomonas	Pseudomonas juntendi	0	0
GCF_011398155.1	Thiosulfativibrio	Thiosulfativibrio zosterae	0	0
GCF_011398355.1	Thiosulfatimonas	Thiosulfatimonas sediminis	0	0
GCF_018406645.1	Lysobacter	Lysobacter helvus	0	0
GCF_018406605.1	Lysobacter	Lysobacter caseinilyticus	0	0
GCF_009937995.1	Sulfuriferula	Sulfuriferula nivalis	0	0
GCF_012567955.1	Enterobacteriaceae	Enterobacteriaceae endosymbiont	0	0
GCF_012568845.1	Enterobacteriaceae	Enterobacteriaceae endosymbiont	0	0
GCF_012569925.1	Enterobacteriaceae	Enterobacteriaceae endosymbiont	0	0
GCF_012570365.1	Enterobacteriaceae	Enterobacteriaceae endosymbiont	0	0
GCF_012569785.1	Enterobacteriaceae	Enterobacteriaceae endosymbiont	0	0
GCF_012570745.1	Enterobacteriaceae	Enterobacteriaceae endosymbiont	0	0
GCF_012567545.1	Enterobacteriaceae	Enterobacteriaceae endosymbiont	0	0
GCF_012567685.1	Enterobacteriaceae	Enterobacteriaceae endosymbiont	0	0
GCF_012569525.1	Enterobacteriaceae	Enterobacteriaceae endosymbiont	0	0
GCF_012570145.1	Enterobacteriaceae	Enterobacteriaceae endosymbiont	0	0
GCF_012569285.1	Enterobacteriaceae	Enterobacteriaceae endosymbiont	0	0
GCF_012570535.1	Enterobacteriaceae	Enterobacteriaceae endosymbiont	0	0
GCF_012568645.1	Enterobacteriaceae	Enterobacteriaceae endosymbiont	0	0
GCF_012569045.1	Enterobacteriaceae	Enterobacteriaceae endosymbiont	0	0
GCF_012568245.1	Enterobacteriaceae	Enterobacteriaceae endosymbiont	0	0
GCF_012571135.1	Enterobacteriaceae	Enterobacteriaceae endosymbiont	0	0
GCF_012570965.1	Enterobacteriaceae	Enterobacteriaceae endosymbiont	0	0
GCF_012568445.1	Enterobacteriaceae	Enterobacteriaceae endosymbiont	0	0
GCF_012571605.1	Enterobacteriaceae	Enterobacteriaceae endosymbiont	0	0
GCF_012571345.1	Enterobacteriaceae	Enterobacteriaceae endosymbiont	0	0
GCF_012571795.1	Enterobacteriaceae	Enterobacteriaceae endosymbiont	0	0
GCF_012563325.1	Enterobacteriaceae	Enterobacteriaceae endosymbiont	0	0
GCF_012563145.1	Enterobacteriaceae	Enterobacteriaceae endosymbiont	0	0
GCF_012562765.1	Enterobacteriaceae	Enterobacteriaceae endosymbiont	0	0
GCF_012562965.1	Enterobacteriaceae	Enterobacteriaceae endosymbiont	0	0
GCF_012562605.1	Enterobacteriaceae	Enterobacteriaceae endosymbiont	0	0
GCF_009762795.1	Pseudodesulfovibrio	Pseudodesulfovibrio cashew	0	0
GCF_009828705.1	Mannheimia	Mannheimia ovis	0	0
GCF_012769535.1	Methylococcus	Methylococcus geothermalis	0	0
GCF_009739515.1	Sphingomonas	Sphingomonas profundi	0	0
GCF_009827135.1	Blochmannia	Blochmannia endosymbiont	0	0
GCF_014857065.1	Blochmannia	Blochmannia endosymbiont	0	0
GCF_011009015.1	Spartinivicinus	Spartinivicinus ruber	0	0
GCF_002356535.2	Pseudomonas	Pseudomonas izuensis	0	0
GCF_009856525.1	Neorickettsia	Neorickettsia findlayensis	0	0
GCF_009792355.1	Terricaulis	Terricaulis silvestris	0	0
GCF_018417475.1	Novosphingobium	Novosphingobium decolorationis	0	0
GCF_009913435.1	Sphingomonas	Sphingomonas changnyeongensis	0	0
GCF_003293695.1	Lysobacter	Lysobacter oculi	0	0
GCF_012979535.1	Sphingomonas	Sphingomonas lacunae	0	0
GCF_011290485.1	Caldichromatium	Caldichromatium japonicum	0	0
GCF_022637475.1	Rahnella	Rahnella aceris	0	0
GCF_014466985.1	Nitrosophilus	Nitrosophilus labii	0	0
GCF_011764505.1	Legionella	Legionella antarctica	0	0
GCF_010669285.1	Kineobactrum	Kineobactrum salinum	0	0
GCF_011045195.1	Caulobacter	Caulobacter soli	0	0
GCF_011044255.1	Rhizorhabdus	Rhizorhabdus phycosphaerae	0	0
GCF_011057975.1	Sphingosinithalassobacter	Sphingosinithalassobacter tenebrarum	0	0
GCF_011064285.1	Vibrio	Vibrio ziniensis	0	0
GCF_001953055.1	Salaquimonas	Salaquimonas pukyongi	0	0
GCF_015100395.1	Nitrosophilus	Nitrosophilus alvini	0	0
GCF_011300455.1	Sphingomonas	Sphingomonas piscis	0	0
GCF_011302055.1	Sphingomonas	Sphingomonas sinipercae	0	0
GCF_011578285.1	Acinetobacter	Acinetobacter lanii	0	0
GCF_011578045.1	Acinetobacter	Acinetobacter shaoyimingii	0	0
GCF_011764585.1	Sulfurimicrobium	Sulfurimicrobium lacus	0	0
GCF_011388215.1	Hydrogenophaga	Hydrogenophaga crocea	0	0
GCF_017569925.1	Brenneria	Brenneria izadpanahii	0	0
GCF_012295575.1	Ferrimonas	Ferrimonas lipolytica	0	0
GCF_012767755.2	Pseudomonas	Pseudomonas tohonis	0	0
GCF_012516475.1	Parasphingorhabdus	Parasphingorhabdus halotolerans	0	0
GCF_008727715.1	Mesorhizobium	Mesorhizobium terrae	0	0
GCF_020694005.1	Marinomonas	Marinomonas profundi	0	0
GCF_012849555.1	Massilia	Massilia forsythiae	0	0
GCF_012849375.1	Duganella	Duganella dendranthematis	0	0
GCF_013200955.2	Pseudomonas	Pseudomonas campi	0	0
GCF_014211975.1	Teredinibacter	Teredinibacter haidensis	0	0
GCF_014217335.1	Teredinibacter	Teredinibacter purpureus	0	0
GCF_013003965.1	Usitatibacter	Usitatibacter rugosus	0	0
GCF_013003985.1	Usitatibacter	Usitatibacter palustris	0	0
GCF_012277295.1	Wolbachia	Wolbachia endosymbiont	0	0
GCF_012277315.1	Wolbachia	Wolbachia endosymbiont	0	0
GCF_017868775.1	Halomonas	Halomonas sulfidoxydans	0	0
GCF_017868935.1	Halomonas	Halomonas sulfidivorans	0	0
GCF_021310995.1	Agrobacterium	Agrobacterium vaccinii	0	0
GCF_016772315.1	Thiothrix	Thiothrix subterranea	0	0
GCF_013342985.1	Candidatus	Candidatus Ruthia	0	0
GCF_013343005.1	Candidatus	Candidatus Reidiella	0	0
GCF_013282625.1	Thiomicrorhabdus	Thiomicrorhabdus xiamenensis	0	0
GCF_013260645.1	Erythrobacter	Erythrobacter mangrovi	0	0
GCF_013403565.1	Chitinibacter	Chitinibacter bivalviorum	0	0
GCF_023221575.1	Geomonas	Geomonas paludis	0	0
GCF_015265455.1	Candidatus	Candidatus Sulfurimonas	0	0
GCF_015265475.1	Candidatus	Candidatus Sulfurimonas	0	0
GCF_016593255.1	Hydrogenimonas	Hydrogenimonas urashimensis	0	0
GCF_013358405.1	Oricola	Oricola thermophila	0	0
GCF_017869285.1	Wolbachia	Wolbachia endosymbiont	0	0
GCF_013363755.1	Acidovorax	Acidovorax antarcticus	0	0
GCF_016469335.1	Flocculibacter	Flocculibacter collagenilyticus	0	0
GCF_014268885.2	Pseudomonas	Pseudomonas xantholysinigenes	0	0
GCF_014268755.2	Pseudomonas	Pseudomonas vanderleydeniana	0	0
GCF_014268695.2	Pseudomonas	Pseudomonas zarinae	0	0
GCF_014268585.2	Pseudomonas	Pseudomonas iranensis	0	0
GCF_014268595.2	Pseudomonas	Pseudomonas hamedanensis	0	0
GCF_014268495.2	Pseudomonas	Pseudomonas monsensis	0	0
GCF_014268485.2	Pseudomonas	Pseudomonas zeae	0	0
GCF_014268445.2	Pseudomonas	Pseudomonas tensinigenes	0	0
GCF_014268455.2	Pseudomonas	Pseudomonas shahriarae	0	0
GCF_014268375.2	Pseudomonas	Pseudomonas salmasensis	0	0
GCF_014268275.3	Pseudomonas	Pseudomonas tritici	0	0
GCF_021432765.1	Pseudomonas	Pseudomonas phenolilytica	0	0
GCF_011044155.1	Pikeienuella	Pikeienuella piscinae	0	0
GCF_017493175.3	Bradyrhizobium	Bradyrhizobium quebecense	0	0
GCF_018491735.2	Wolbachia	Wolbachia endosymbiont	0	0
GCF_018107685.1	Coxiella	Coxiella endosymbiont	0	0
GCF_011290545.1	Pontibrevibacter	Pontibrevibacter nitratireducens	0	0
GCF_014058705.1	Aureimonas	Aureimonas mangrovi	0	0
GCF_016743815.1	Sphingomonas	Sphingomonas aliaeris	0	0
GCF_014672835.1	Entomobacter	Entomobacter blattae	0	0
GCF_014334095.1	Novosphingopyxis	Novosphingopyxis iocasae	0	0
GCF_016613535.2	Lysobacter	Lysobacter solisilvae	0	0
GCF_014297575.1	Dyella	Dyella telluris	0	0
GCF_014352855.1	Sphingomonas	Sphingomonas sabuli	0	0
GCF_021654335.1	Sideroxyarcus	Sideroxyarcus emersonii	0	0
GCF_015689335.1	Massilia	Massilia antarctica	0	0
GCF_017654485.1	Roseomonas	Roseomonas marmotae	0	0
GCF_017355405.1	Roseomonas	Roseomonas haemaphysalidis	0	0
GCF_018141665.1	Wolbachia	Wolbachia endosymbiont	0	0
GCF_014541205.1	Mannheimia	Mannheimia bovis	0	0
GCF_014764365.1	Roseococcus	Roseococcus microcysteis	0	0
GCF_016025255.1	Sphingosinicella	Sphingosinicella flava	0	0
GCF_019703855.1	Desulfomarina	Desulfomarina profundi	0	0
GCF_013376475.1	Desulfolutivibrio	Desulfolutivibrio sulfoxidireducens	0	0
GCF_014805825.1	Marinomonas	Marinomonas algicola	0	0
GCF_014946825.2	Pectobacterium	Pectobacterium quasiaquaticum	0	0
GCF_016698665.1	Devosia	Devosia rhizoryzae	0	0
GCF_017487345.1	Brevundimonas	Brevundimonas pondensis	0	0
GCF_017487405.1	Brevundimonas	Brevundimonas goettingensis	0	0
GCF_014863605.1	Pseudomonas	Pseudomonas allokribbensis	0	0
GCF_014863585.1	Pseudomonas	Pseudomonas gozinkensis	0	0
GCF_025136295.1	Aestuariispira	Aestuariispira ectoiniformans	0	0
GCF_905142465.1	Xanthomonas	Xanthomonas hydrangeae	0	0
GCF_024707545.1	Mesorhizobium	Mesorhizobium onobrychidis	0	0
GCF_014879975.1	Vibrio	Vibrio bathopelagicus	0	0
GCF_020971565.1	Pectobacterium	Pectobacterium parvum	0	0
GCF_019703875.1	Methyloradius	Methyloradius palustris	0	0
GCF_015356115.1	Rodentibacter	Rodentibacter haemolyticus	0	0
GCF_014931715.1	Sulfurovum	Sulfurovum indicum	0	0
GCF_015209725.1	Lysobacter	Lysobacter ciconiae	0	0
GCF_015209745.1	Lysobacter	Lysobacter avium	0	0
GCF_015529805.1	Qipengyuania	Qipengyuania soli	0	0
GCF_018905915.1	Azospira	Azospira inquinata	0	0
GCF_015644725.1	Salinimonas	Salinimonas marina	0	0
GCF_015679265.1	Pontivivens	Pontivivens ytuae	0	0
GCF_021654855.1	Thiomicrorhabdus	Thiomicrorhabdus immobilis	0	0
GCF_001753165.1	Acidihalobacter	Acidihalobacter aeolianus	0	0
GCF_016132545.1	Spongiibacter	Spongiibacter nanhainus	0	0
GCF_016613475.2	Lysobacter	Lysobacter arenosi	0	0
GCF_019186805.1	Comamonas	Comamonas fluminis	0	0
GCF_016656965.1	Brevundimonas	Brevundimonas vitisensis	0	0
GCF_016698645.1	Devosia	Devosia oryziradicis	0	0
GCF_019704135.1	Desulfuromonas	Desulfuromonas versatilis	0	0
GCF_016918765.2	Flagellatimonas	Flagellatimonas centrodinii	0	0
GCF_017498565.1	Parasphingorhabdus	Parasphingorhabdus cellanae	0	0
GCF_021065005.1	Candidatus	Candidatus Gromoviella	0	0
GCF_019623905.1	Neotabrizicola	Neotabrizicola shimadae	0	0
GCF_016894345.1	Paralysiella	Paralysiella testudinis	0	0
GCF_020886695.1	Pseudodesulfovibrio	Pseudodesulfovibrio sediminis	0	0
GCF_017161445.1	Niveibacterium	Niveibacterium microcysteis	0	0
GCF_017354925.1	Shewanella	Shewanella cyperi	0	0
GCF_017354965.1	Shewanella	Shewanella sedimentimangrovi	0	0
GCF_017354945.1	Shewanella	Shewanella avicenniae	0	0
GCF_017338855.1	Geobacter	Geobacter benzoatilyticus	0	0
GCF_017309585.1	Nitrogeniibacter	Nitrogeniibacter aestuarii	0	0
GCF_017348915.1	Leclercia	Leclercia pneumoniae	0	0
GCF_019614655.1	Pseudomonas	Pseudomonas germanica	0	0
GCF_017498525.1	Ottowia	Ottowia testudinis	0	0
GCF_001753245.1	Acidihalobacter	Acidihalobacter yilgarnensis	0	0
GCF_017638545.1	Psychrosphaera	Psychrosphaera ytuae	0	0
GCF_907164845.1	Lysobacter	Lysobacter luteus	0	0
GCF_017901155.1	Candidatus	Candidatus Thiothrix	0	0
GCF_018343795.1	Pasteurella	Pasteurella atlantica	0	0
GCF_018223345.1	Shewanella	Shewanella yunxiaonensis	0	0
GCF_020025155.1	Pseudomonas	Pseudomonas nanhaiensis	0	0
GCF_019900845.1	Paraneptunicella	Paraneptunicella aestuarii	0	0
GCF_018436245.1	Pseudochrobactrum	Pseudochrobactrum algeriensis	0	0
GCF_018736105.1	Bradyrhizobium	Bradyrhizobium sediminis	0	0
GCF_018798885.1	Gemmobacter	Gemmobacter fulva	0	0
GCF_024072275.1	Pseudomonas	Pseudomonas siliginis	0	0
GCF_019141525.1	Pseudomonas	Pseudomonas alvandae	0	0
GCF_019139815.1	Pseudomonas	Pseudomonas asgharzadehiana	0	0
GCF_019139795.1	Pseudomonas	Pseudomonas azerbaijanoriens	0	0
GCF_019139675.1	Pseudomonas	Pseudomonas maumuensis	0	0
GCF_019139535.1	Pseudomonas	Pseudomonas muyukensis	0	0
GCF_019203965.1	Elioraea	Elioraea tepida	0	0
GCF_025263685.1	Geoalkalibacter	Geoalkalibacter halelectricus	0	0
GCF_019203205.1	Geomonas	Geomonas subterranea	0	0
GCF_019063885.1	Geomonas	Geomonas nitrogeniifigens	0	0
GCF_018986915.1	Geomonas	Geomonas oryzisoli	0	0
GCF_019722725.1	Halomonas	Halomonas profundi	0	0
GCF_024112395.1	Pseudomonas	Pseudomonas pergaminensis	0	0
GCF_019285595.1	Rickettsiella	Rickettsiella endosymbiont	0	0
GCF_019297855.1	Gymnodinialimonas	Gymnodinialimonas ceratoperidinii	0	0
GCF_024749365.1	Pseudomonas	Pseudomonas canavaninivorans	0	0
GCF_019504385.1	Devosia	Devosia salina	0	0
GCF_019428685.1	Paraburkholderia	Paraburkholderia edwinii	0	0
GCF_014489475.1	Lysobacter	Lysobacter terrestris	0	0
GCF_019711315.1	Qipengyuania	Qipengyuania gelatinilytica	0	0
GCF_019711375.1	Qipengyuania	Qipengyuania aurantiaca	0	0
GCF_019711335.1	Qipengyuania	Qipengyuania xiapuensis	0	0
GCF_019711355.1	Qipengyuania	Qipengyuania psychrotolerans	0	0
GCF_023038235.1	Shinella	Shinella oryzae	0	0
GCF_019797845.1	Symbiopectobacterium	Symbiopectobacterium purcellii	0	0
GCF_020181655.1	Pectobacterium	Pectobacterium colocasium	0	0
GCF_020268605.1	Arsenophonus	Arsenophonus apicola	0	0
GCF_020447175.2	Methylophaga	Methylophaga pinxianii	0	0
GCF_918342435.1	Wolbachia	Wolbachia endosymbiont	0	0
GCF_918315375.1	Wolbachia	Wolbachia endosymbiont	0	0
GCF_918308855.1	Rickettsia	Rickettsia endosymbiont	0	0
GCF_918697765.1	Wolbachia	Wolbachia endosymbiont	0	0
GCF_025133195.1	Yersinia	Yersinia alsatica	0	0
GCF_020866845.1	Sphingomonas	Sphingomonas radiodurans	0	0
GCF_017901135.1	Thiothrix	Thiothrix litoralis	0	0
GCF_021172065.1	Pseudocitrobacter	Pseudocitrobacter corydidari	0	0
GCF_022559585.1	Bartonella	Bartonella machadoae	0	0
GCF_003940825.1	Pseudomonas	Pseudomonas oryziphila	0	0
GCF_021233355.1	Luteimonas	Luteimonas fraxinea	0	0
GCF_022701215.1	Moraxella	Moraxella nasovis	0	0
GCF_021029445.1	Pseudomonas	Pseudomonas wenzhouensis	0	0
GCF_022354425.1	Wielerella	Wielerella bovis	0	0
GCF_024172705.1	Candidatus	Candidatus Comchoanobacter	0	0
GCF_023585785.1	Blochmannia	Blochmannia endosymbiont	0	0
GCF_024297065.1	Bartonella	Bartonella harrusi	0	0
GCF_016028635.1	Stutzerimonas	Stutzerimonas degradans	0	0
GCF_016028515.1	Stutzerimonas	Stutzerimonas frequens	0	0
GCF_000632475.1	Azospirillum	Azospirillum argentinense	0	0
GCF_023159115.1	Shewanella	Shewanella sp.	0	0
GCF_000242915.1	Sulfurimonas	Sulfurimonas gotlandica	0	0
GCF_000255355.1	Rickettsia	Rickettsia helvetica	0	0
GCF_000263675.1	Pseudomonas	Pseudomonas lactis	0	0
GCF_000314895.2	Providencia	Providencia sneebia	0	0
GCF_000384965.1	Bartonella	Bartonella bovis	0	0
GCF_000442985.1	Agrobacterium	Agrobacterium fabacearum	0	0
GCF_000454545.1	Xanthomonas	Xanthomonas cassavae	0	0
GCF_000577275.2	Rhizobium	Rhizobium favelukesii	0	0
GCF_001439985.1	Wolbachia	Wolbachia endosymbiont	0	0
GCF_002993885.1	Sphingopyxis	Sphingopyxis lindanitolerans	0	0
GCF_006704145.1	Pseudoalteromonas	Pseudoalteromonas luteoviolacea	0	0
GCF_014925355.1	Pseudoalteromonas	Pseudoalteromonas prydzensis	0	0
GCF_021613355.1	Pseudoalteromonas	Pseudoalteromonas mariniglutinosa	0	0
