# Supplementary material for: Next-generation fungal identification using target enrichment and Nanopore sequencing
Source: BMC Genomics. 2023 Oct 2;24:581. doi: 10.1186/s12864-023-09691-w (PMC10544392; doi:10.1186/s12864-023-09691-w)
Supplement: Supplementary file 7 — Supplementary Material 7 [file 12864_2023_9691_MOESM7_ESM.xlsx]

## Sheet: Sheet1
Table S7. Number of probes that are likely to hybridize with mammalian reference genome sequences.
Accession number	Taxonomy ID	Family	Genus	Species	Unique probe number	Total probe hits
GCF_000001405.40	9606	Hominidae	Homo	Homo sapiens	15	70
GCF_000001635.27	10090	Muridae	Mus	Mus musculus	20	98
GCF_000001905.1	9785	Elephantidae	Loxodonta	Loxodonta africana	19	49
GCF_000002285.5	9615	Canidae	Canis	Canis lupus	16	80
GCF_000002295.2	13616	Didelphidae	Monodelphis	Monodelphis domestica	11	13
GCF_000003025.6	9823	Suidae	Sus	Sus scrofa	26	79
GCF_000147115.1	59463	Vespertilionidae	Myotis	Myotis lucifugus	27	118
GCF_000151735.1	10141	Caviidae	Cavia	Cavia porcellus	21	40
GCF_000151845.1	132908	Pteropodidae	Pteropus	Pteropus vampyrus	29	54
GCF_000151885.1	10020	Heteromyidae	Dipodomys	Dipodomys ordii	18	29
GCF_000164805.1	1868482	Tarsiidae	Carlito	Carlito syrichta	25	56
GCF_000164845.4	30538	Camelidae	Vicugna	Vicugna pacos	34	51
GCF_000165445.2	30608	Cheirogaleidae	Microcebus	Microcebus murinus	26	65
GCF_000181275.1	42254	Soricidae	Sorex	Sorex araneus	28	81
GCF_000181295.1	30611	Galagidae	Otolemur	Otolemur garnettii	29	57
GCF_000208655.3	9361	Dasypodidae	Dasypus	Dasypus novemcinctus	26	75
GCF_000223135.1	10029	Cricetidae	Cricetulus	Cricetulus griseus	16	49
GCF_000243295.1	127582	Trichechidae	Trichechus	Trichechus manatus	20	39
GCF_000247695.1	10181	Bathyergidae	Heterocephalus	Heterocephalus glaber	24	49
GCF_000247795.1	9915	Bovidae	Bos	Bos indicus	18	67
GCF_000260255.1	10160	Octodontidae	Octodon	Octodon degus	22	89
GCF_000260355.1	143302	Talpidae	Condylura	Condylura cristata	26	58
GCF_000276665.1	34839	Chinchillidae	Chinchilla	Chinchilla lanigera	16	48
GCF_000283155.1	73337	Rhinocerotidae	Ceratotherium	Ceratotherium simum	30	76
GCF_000296735.1	185453	Chrysochloridae	Chrysochloris	Chrysochloris asiatica	12	21
GCF_000296755.1	9365	Erinaceidae	Erinaceus	Erinaceus europaeus	19	27
GCF_000298275.1	1230840	Orycteropodidae	Orycteropus	Orycteropus afer	15	22
GCF_000298355.1	72004	Bovidae	Bos	Bos mutus	21	57
GCF_000299155.1	28737	Macroscelididae	Elephantulus	Elephantulus edwardii	39	204
GCF_000308155.1	29078	Vespertilionidae	Eptesicus	Eptesicus fuscus	23	71
GCF_000313985.2	9371	Tenrecidae	Echinops	Echinops telfairi	23	51
GCF_000317375.1	79684	Cricetidae	Microtus	Microtus ochrogaster	19	66
GCF_000321225.1	9708	Odobenidae	Odobenus	Odobenus rosmarus	18	102
GCF_000325575.1	9402	Pteropodidae	Pteropus	Pteropus alecto	25	59
GCF_000327345.1	225400	Vespertilionidae	Myotis	Myotis davidii	27	71
GCF_000334495.1	246437	Tupaiidae	Tupaia	Tupaia chinensis	25	106
GCF_000349705.1	9713	Phocidae	Leptonychotes	Leptonychotes weddellii	17	79
GCF_000412655.1	109478	Vespertilionidae	Myotis	Myotis brandtii	26	112
GCF_000442215.1	118797	Lipotidae	Lipotes	Lipotes vexillifer	21	40
GCF_000493695.1	310752	Balaenopteridae	Balaenoptera	Balaenoptera acutorostrata	21	56
GCF_000622305.1	1026970	Spalacidae	Nannospalax	Nannospalax galili	17	103
GCF_000696425.1	482537	Cynocephalidae	Galeopterus	Galeopterus variegatus	17	52
GCF_000696695.1	9798	Equidae	Equus	Equus przewalskii	24	60
GCF_000754665.1	43346	Bovidae	Bison	Bison bison	24	74
GCF_000767855.1	9837	Camelidae	Camelus	Camelus bactrianus	38	66
GCF_000803125.2	9838	Camelidae	Camelus	Camelus dromedarius	38	80
GCF_000951035.1	336983	Cercopithecidae	Colobus	Colobus angolensis	16	39
GCF_000951045.1	9568	Cercopithecidae	Mandrillus	Mandrillus leucophaeus	18	37
GCF_000952055.2	37293	Aotidae	Aotus	Aotus nancymaae	17	57
GCF_000955945.1	9531	Cercopithecidae	Cercocebus	Cercocebus atys	17	38
GCF_000956065.1	9545	Cercopithecidae	Macaca	Macaca nemestrina	15	33
GCF_000956105.1	379532	Indriidae	Propithecus	Propithecus coquereli	22	41
GCF_001458135.2	9994	Sciuridae	Marmota	Marmota marmota	21	82
GCF_001595765.1	291302	Vespertilionidae	Miniopterus	Miniopterus natalensis	23	117
GCF_001604975.1	2715852	Cebidae	Cebus	Cebus imitator	18	51
GCF_001698545.2	61621	Cercopithecidae	Rhinopithecus	Rhinopithecus bieti	17	49
GCF_001704415.2	9925	Bovidae	Capra	Capra hircus	25	45
GCF_001857705.1	9691	Felidae	Panthera	Panthera pardus	20	79
GCF_001890085.1	186990	Hipposideridae	Hipposideros	Hipposideros armiger	15	41
GCF_001984765.1	51338	Castoridae	Castor	Castor canadensis	11	31
GCF_002007445.2	9646	Ursidae	Ailuropoda	Ailuropoda melanoleuca	23	93
GCF_002099425.1	38626	Phascolarctidae	Phascolarctos	Phascolarctos cinereus	9	16
GCF_002102435.1	9880	Cervidae	Odocoileus	Odocoileus virginianus	25	65
GCF_002201575.2	29088	Phocidae	Neomonachus	Neomonachus schauinslandi	22	75
GCF_002204375.1	10047	Muridae	Meriones	Meriones unguiculatus	15	60
GCF_002263795.2	9913	Bovidae	Bos	Bos taurus	23	94
GCF_002288905.1	391180	Mustelidae	Enhydra	Enhydra lutris	20	45
GCF_002288925.2	9749	Monodontidae	Delphinapterus	Delphinapterus leucas	29	62
GCF_002776525.4	591936	Cercopithecidae	Piliocolobus	Piliocolobus tephrosceles	14	42
GCF_002837175.2	9755	Physeteridae	Physeter	Physeter catodon	19	59
GCF_002863925.1	9796	Equidae	Equus	Equus caballus	27	87
GCF_002880755.1	9598	Hominidae	Pan	Pan troglodytes	16	45
GCF_002880775.1	9601	Hominidae	Pongo	Pongo abelii	20	43
GCF_002940915.2	9430	Phyllostomidae	Desmodus	Desmodus rotundus	32	109
GCF_003009895.1	95912	Hyaenidae	Hyaena	Hyaena hyaena	23	102
GCF_003031525.2	1706337	Phocoenidae	Neophocaena	Neophocaena asiaeorientalis	24	52
GCF_003160815.1	9627	Canidae	Vulpes	Vulpes vulpes	18	103
GCF_003254725.2	286419	Canidae	Canis	Canis lupus	16	80
GCF_003255815.1	9565	Cercopithecidae	Theropithecus	Theropithecus gelada	17	39
GCF_003265705.1	34884	Otariidae	Callorhinus	Callorhinus ursinus	25	91
GCF_003327715.1	9696	Felidae	Puma	Puma concolor	17	51
GCF_003339765.1	9544	Cercopithecidae	Macaca	Macaca mulatta	18	38
GCF_003369695.1	30522	Bovidae	Bos	Bos indicus x Bos taurus	21	84
GCF_003426925.1	9999	Sciuridae	Urocitellus	Urocitellus parryii	20	78
GCF_003668045.3	10029	Cricetidae	Cricetulus	Cricetulus griseus	15	51
GCF_003676075.3	93162	Sciuridae	Marmota	Marmota flaviventris	21	88
GCF_003676395.1	90247	Delphinidae	Lagenorhynchus	Lagenorhynchus obliquidens	27	59
GCF_003704035.1	230844	Cricetidae	Peromyscus	Peromyscus maniculatus	14	70
GCF_003709585.1	32536	Felidae	Acinonyx	Acinonyx jubatus	20	49
GCF_004028035.1	34886	Otariidae	Eumetopias	Eumetopias jubatus	17	73
GCF_004115215.2	9258	Ornithorhynchidae	Ornithorhynchus	Ornithorhynchus anatinus	35	187
GCF_004115265.2	59479	Rhinolophidae	Rhinolophus	Rhinolophus ferrumequinum	22	57
GCF_004126475.2	89673	Phyllostomidae	Phyllostomus	Phyllostomus discolor	26	85
GCF_004348235.1	9720	Phocidae	Phoca	Phoca vitulina	19	168
GCF_004664715.2	10041	Cricetidae	Peromyscus	Peromyscus leucopus	15	85
GCF_004785775.1	491861	Muridae	Grammomys	Grammomys surdaster	16	32
GCF_005190385.1	40151	Monodontidae	Monodon	Monodon monoceros	26	62
GCF_006229205.1	37032	Herpestidae	Suricata	Suricata suricatta	21	85
GCF_006542625.1	61853	Hylobatidae	Nomascus	Nomascus leucogenys	12	25
GCF_006547405.1	9731	Delphinidae	Globicephala	Globicephala melas	28	71
GCF_007474595.2	61383	Felidae	Lynx	Lynx canadensis	20	86
GCF_007565055.1	61622	Cercopithecidae	Rhinopithecus	Rhinopithecus roxellana	17	50
GCF_008122165.1	9595	Hominidae	Gorilla	Gorilla gorilla	15	42
GCF_008632895.1	35658	Muridae	Mastomys	Mastomys coucha	20	47
GCF_008692025.1	42100	Phocoenidae	Phocoena	Phocoena sinus	24	62
GCF_008728515.1	9555	Cercopithecidae	Papio	Papio anubis	15	33
GCF_009663435.1	9483	Cebidae	Callithrix	Callithrix jacchus	17	52
GCF_009761245.1	9515	Cebidae	Sapajus	Sapajus apella	17	57
GCF_009762305.2	9704	Otariidae	Zalophus	Zalophus californianus	20	91
GCF_009764315.1	54180	Cercopithecidae	Trachypithecus	Trachypithecus francoisi	20	50
GCF_009806435.1	9986	Leporidae	Oryctolagus	Oryctolagus cuniculus	44	159
GCF_009828535.2	81572	Hylobatidae	Hylobates	Hylobates moloch	12	26
GCF_009829155.1	36723	Mustelidae	Mustela	Mustela erminea	21	107
GCF_009834535.1	419612	Camelidae	Camelus	Camelus ferus	39	77
GCF_009873245.2	9771	Balaenopteridae	Balaenoptera	Balaenoptera musculus	23	63
GCF_009914755.1	9606	Hominidae	Homo	Homo sapiens	15	50
GCF_010015895.1	76717	Mustelidae	Lontra	Lontra canadensis	18	47
GCF_011064425.1	10117	Muridae	Rattus	Rattus rattus	12	36
GCF_011100635.1	9337	Phalangeridae	Trichosurus	Trichosurus vulpecula	9	26
GCF_011762505.1	61156	Muridae	Arvicanthis	Arvicanthis niloticus	11	63
GCF_011762595.1	9739	Delphinidae	Tursiops	Tursiops truncatus	25	79
GCF_011764305.1	9669	Mustelidae	Mustela	Mustela putorius	23	110
GCF_011800145.1	9715	Phocidae	Mirounga	Mirounga leonina	21	59
GCF_012274545.1	885580	Bathyergidae	Fukomys	Fukomys damarensis	17	35
GCF_012393455.1	9711	Phocidae	Halichoerus	Halichoerus grypus	20	103
GCF_012559485.2	9541	Cercopithecidae	Macaca	Macaca fascicularis	17	37
GCF_013052645.1	9597	Hominidae	Pan	Pan paniscus	15	45
GCF_014108235.1	51298	Vespertilionidae	Myotis	Myotis myotis	28	120
GCF_014108245.1	59472	Vespertilionidae	Pipistrellus	Pipistrellus kuhlii	25	117
GCF_014108415.1	27622	Molossidae	Molossus	Molossus molossus	24	91
GCF_014176215.1	9407	Pteropodidae	Rousettus	Rousettus aegyptiacus	24	78
GCF_014441545.1	9615	Canidae	Canis	Canis lupus	16	79
GCF_014570535.1	9974	Manidae	Manis	Manis javanica	23	34
GCF_014570555.1	143292	Manidae	Manis	Manis pentadactyla	21	33
GCF_014633375.1	9978	Ochotonidae	Ochotona	Ochotona princeps	21	45
GCF_014754425.2	59534	Bovidae	Oryx	Oryx dammah	31	149
GCF_014824575.2	192404	Phyllostomidae	Sturnira	Sturnira hondurensis	23	84
GCF_014825515.1	9417	Phyllostomidae	Artibeus	Artibeus jamaicensis	32	67
GCF_014885135.2	100897	Cricetidae	Microtus	Microtus fortis	17	79
GCF_014898055.1	50954	Talpidae	Talpa	Talpa occidentalis	30	117
GCF_014898765.1	1608482	Felidae	Puma	Puma yagouaroundi	20	50
GCF_015220235.1	27675	Megalonychidae	Choloepus	Choloepus didactylus	26	52
GCF_015227675.2	10116	Muridae	Rattus	Rattus norvegicus	15	42
GCF_015252025.1	60711	Cercopithecidae	Chlorocebus	Chlorocebus sabaeus	17	36
GCF_015852505.1	9261	Tachyglossidae	Tachyglossus	Tachyglossus aculeatus	21	81
GCF_016077325.2	9793	Equidae	Equus	Equus asinus	26	75
GCF_016432865.1	38775	Dasyuridae	Antechinus	Antechinus flavipes	10	17
GCF_016433145.1	191870	Didelphidae	Gracilinanus	Gracilinanus agilis	15	19
GCF_016509475.1	37029	Felidae	Prionailurus	Prionailurus bengalensis	20	80
GCF_016699345.2	39432	Cebidae	Saimiri	Saimiri boliviensis	20	49
GCF_016772045.1	9940	Bovidae	Ovis	Ovis aries	25	51
GCF_016881025.1	43179	Sciuridae	Ictidomys	Ictidomys tridecemlineatus	23	91
GCF_016906955.1	41426	Suidae	Phacochoerus	Phacochoerus africanus	25	89
GCF_017311325.1	29073	Ursidae	Ursus	Ursus maritimus	22	104
GCF_017591425.1	130825	Ochotonidae	Ochotona	Ochotona curzoniae	23	111
GCF_017639785.1	10036	Cricetidae	Mesocricetus	Mesocricetus auratus	14	69
GCF_018167655.1	111838	Cricetidae	Microtus	Microtus oregoni	22	137
GCF_018345385.1	494514	Canidae	Vulpes	Vulpes lagopus	18	116
GCF_018350155.1	46844	Felidae	Leopardus	Leopardus geoffroyi	21	83
GCF_018350175.1	9685	Felidae	Felis	Felis catus	20	80
GCF_018350195.1	9694	Felidae	Panthera	Panthera tigris	20	85
GCF_018350215.1	9689	Felidae	Panthera	Panthera leo	21	77
GCF_019054845.1	105255	Heteromyidae	Dipodomys	Dipodomys spectabilis	22	43
GCF_019186645.2	9423	Phyllostomidae	Phyllostomus	Phyllostomus hastatus	24	99
GCF_019320065.1	1574408	Cervidae	Cervus	Cervus canadensis	23	103
GCF_019393635.1	33562	Microbiotheriidae	Dromiciops	Dromiciops gliroides	7	12
GCF_019923935.1	89462	Bovidae	Bubalus	Bubalus bubalis	26	66
GCF_020171115.1	452646	Mustelidae	Neogale	Neogale vison	19	63
GCF_020740605.2	9447	Lemuridae	Lemur	Lemur catta	20	39
GCF_020740685.1	51337	Dipodidae	Jaculus	Jaculus jaculus	15	67
GCF_020975775.1	9643	Ursidae	Ursus	Ursus americanus	18	99
GCF_021218885.1	9995	Sciuridae	Marmota	Marmota monax	19	101
GCF_021288785.1	9716	Phocidae	Mirounga	Mirounga angustirostris	20	99
GCF_021613505.1	89248	Equidae	Equus	Equus quagga	22	73
GCF_022079265.1	61384	Felidae	Lynx	Lynx rufus	19	80
GCF_022837055.1	61388	Felidae	Prionailurus	Prionailurus viverrinus	20	83
GCF_023065955.1	9644	Ursidae	Ursus	Ursus arctos	18	99
GCF_023159225.1	214514	Heteromyidae	Perognathus	Perognathus longimembris	21	44
GCF_023721935.1	29064	Felidae	Panthera	Panthera uncia	20	59
GCF_024139225.1	109475	Soricidae	Suncus	Suncus etruscus	27	106
GCF_024166365.1	99487	Elephantidae	Elephas	Elephas maximus	23	57
GCF_024542745.1	257877	Cercopithecidae	Macaca	Macaca thibetana	16	38
GCF_900094665.1	10089	Muridae	Mus	Mus caroli	17	66
GCF_900095145.1	10093	Muridae	Mus	Mus pahari	23	78
GCF_900497805.2	29139	Vombatidae	Vombatus	Vombatus ursinus	5	12
GCF_902635505.1	9305	Dasyuridae	Sarcophilus	Sarcophilus harrisii	15	18
GCF_902655055.1	9657	Mustelidae	Lutra	Lutra lutra	18	70
GCF_902686445.1	30640	Sciuridae	Sciurus	Sciurus carolinensis	28	95
GCF_902729225.1	143291	Pteropodidae	Pteropus	Pteropus giganteus	28	111
GCF_902806735.1	447135	Cricetidae	Myodes	Myodes glareolus	20	64
GCF_903992535.2	1047088	Cricetidae	Arvicola	Arvicola amphibius	14	79
GCF_903995425.1	38674	Cricetidae	Onychomys	Onychomys torridus	10	107
GCF_903995435.1	60746	Muridae	Acomys	Acomys russatus	16	55
GCF_910594005.1	9860	Cervidae	Cervus	Cervus elaphus	21	60
GCF_922984935.1	9662	Mustelidae	Meles	Meles meles	18	68
GCF_937001465.1	9733	Delphinidae	Orcinus	Orcinus orca	29	75
GCF_943737965.1	109678	Cricetidae	Phodopus	Phodopus roborovskii	20	51
GCF_947179515.1	10129	Muridae	Apodemus	Apodemus sylvaticus	14	62
