# Supplementary material for: Next-generation fungal identification using target enrichment and Nanopore sequencing
Source: BMC Genomics. 2023 Oct 2;24:581. doi: 10.1186/s12864-023-09691-w (PMC10544392; doi:10.1186/s12864-023-09691-w)
Supplement: Supplementary file 8 — Supplementary Material 8 [file 12864_2023_9691_MOESM8_ESM.xlsx]

## Sheet: Sheet1
Table S8. List of probes likely to hybridize with nematode reference genome sequences.
Accession number	Taxonomy ID	Family	Genus	Species	Unique probe number	Total probe hits
GCA_000688135.1	53326	Ancylostomatidae	Ancylostoma	Ancylostoma ceylanicum	77	200
GCA_000816745.1	51022	Ancylostomatidae	Ancylostoma	Ancylostoma duodenale	51	79
GCA_003336725.1	29170	Ancylostomatidae	Ancylostoma	Ancylostoma caninum	85	143
GCA_009735665.1	6313	Angiostrongylidae	Angiostrongylus	Angiostrongylus cantonensis	5	5
GCA_013433145.1	6253	Ascarididae	Ascaris	Ascaris suum	33	56
GCA_006503575.1	522413	Ascarididae	Baylisascaris	Baylisascaris schroederi	19	24
GCA_000002995.5	6279	Onchocercidae	Brugia	Brugia malayi	1	1
GCA_012070555.1	6280	Onchocercidae	Brugia	Brugia pahangi	3	3
GCA_014805405.1	2761626	Bunonematidae	Bunonema	Bunonema sp.	39	49
GCA_000002985.3	6239	Rhabditidae	Caenorhabditis	Caenorhabditis elegans	57	75
GCA_000004555.3	6238	Rhabditidae	Caenorhabditis	Caenorhabditis briggsae	60	99
GCA_000143925.2	135651	Rhabditidae	Caenorhabditis	Caenorhabditis brenneri	90	196
GCA_000147155.1	281687	Rhabditidae	Caenorhabditis	Caenorhabditis japonica	62	97
GCA_000149515.1	31234	Rhabditidae	Caenorhabditis	Caenorhabditis remanei	40	73
GCA_000165025.1	860376	Rhabditidae	Caenorhabditis	Caenorhabditis angaria	25	26
GCA_002259235.2	1503980	Rhabditidae	Caenorhabditis	Caenorhabditis latens	52	74
GCA_002742825.1	1611254	Rhabditidae	Caenorhabditis	Caenorhabditis nigoni	67	107
GCA_003052745.1	1978547	Rhabditidae	Caenorhabditis	Caenorhabditis inopinata	19	19
GCA_013365365.1	1766051	Onchocercidae	Cruorifilaria	Cruorifilaria tuberocauda	2	2
GCA_009724625.1	287718	Sphaerulariidae	Deladenus	Deladenus siricidicola	6	9
GCA_000816705.1	29172	Dictyocaulidae	Dictyocaulus	Dictyocaulus viviparus	1	1
GCA_013365325.1	1766039	Onchocercidae	Dipetalonema	Dipetalonema caudispina	2	2
GCA_014805445.1	560213	Diplogasteroididae	Diplogasteroides	Diplogasteroides magnus	32	98
GCA_002207785.1	288516	Rhabditidae	Diploscapter	Diploscapter coronatus	111	449
GCA_002287525.1	2018661	Rhabditidae	Diploscapter	Diploscapter pachys	106	276
GCA_008729115.1	31241	Onchocercidae	Dirofilaria	Dirofilaria repens	1	1
GCA_004194705.1	166011	Anguinidae	Ditylenchus	Ditylenchus dipsaci	13	14
GCA_001723225.1	1517492	Heteroderidae	Globodera	Globodera ellingtonae	1	1
GCA_000469685.2	6289	Haemonchidae	Haemonchus	Haemonchus contortus	9	15
GCA_009193035.1	2559892	Panagrolaimidae	Halicephalobus	Halicephalobus mephisto	32	52
GCA_009761265.1	2598192	Panagrolaimidae	Halicephalobus	Halicephalobus sp. NKZ332	30	30
GCA_004148225.2	51029	Heteroderidae	Heterodera	Heterodera glycines	3	4
GCA_000223415.1	37862	Heterorhabditidae	Heterorhabditis	Heterorhabditis bacteriophora	1	1
GCA_014805365.1	912562	Neodiplogasteridae	Koerneria	Koerneria luziae	19	25
GCA_014805385.1	1486449	Diplogasteridae	Levipalatum	Levipalatum texanum	61	174
GCA_013365315.1	42156	Onchocercidae	Litomosoides	Litomosoides sigmodontis	2	3
GCA_013365375.1	221926	Onchocercidae	Litomosoides	Litomosoides brasiliensis	1	1
GCA_000183805.3	7209	Onchocercidae	Loa	Loa loa	4	4
GCA_013365335.1	1240987	Onchocercidae	Madathamugadia	Madathamugadia hiepei	1	1
GCA_000172435.1	6305	Meloidogynidae	Meloidogyne	Meloidogyne hapla	4	5
GCA_003693605.1	298350	Meloidogynidae	Meloidogyne	Meloidogyne floridensis	1	1
GCA_003693625.1	6303	Meloidogynidae	Meloidogyne	Meloidogyne javanica	0	0
GCA_014132215.1	6306	Meloidogynidae	Meloidogyne	Meloidogyne incognita	1	1
GCA_014773135.1	189291	Meloidogynidae	Meloidogyne	Meloidogyne graminicola	1	1
GCA_004026265.1	2492660	NA	NA	Rhabditida sp. S2_005_001R2	18	18
GCA_000507365.1	51031	Ancylostomatidae	Necator	Necator americanus	36	57
GCA_000797555.1	61180	Chabertiidae	Oesophagostomum	Oesophagostomum dentatum	49	113
GCA_000499405.2	6282	Onchocercidae	Onchocerca	Onchocerca volvulus	1	1
GCA_000950515.2	42157	Onchocercidae	Onchocerca	Onchocerca ochengi	1	1
GCA_002249935.1	387005	Onchocercidae	Onchocerca	Onchocerca flexuosa	2	2
GCA_000934875.1	1523172	Rhabditidae	Oscheius	Oscheius sp. MCB	59	66
GCA_001513535.1	1573569	Rhabditidae	Oscheius	Oscheius sp. TEL-2014	32	33
GCA_013425905.1	141969	Rhabditidae	Oscheius	Oscheius tipulae	73	194
GCA_000341325.1	6233	Panagrolaimidae	Panagrellus	Panagrellus redivivus	104	144
GCA_002259215.1	6257	Ascarididae	Parascaris	Parascaris univalens	32	44
GCA_000941615.1	131310	Strongyloididae	Parastrongyloides	Parastrongyloides trichosuri	0	0
GCA_002796945.1	2011161	Plectidae	Plectus	Plectus sambesii	80	127
GCA_004785735.1	538668	Plectidae	Plectus	Plectus murrayi	38	74
GCA_000180635.4	54126	Neodiplogasteridae	Pristionchus	Pristionchus pacificus	70	300
GCA_013357305.1	46012	Pratylenchidae	Radopholus	Radopholus similis	11	14
GCA_000944355.1	114890	Alloionematidae	Rhabditophanes	Rhabditophanes sp. KR3021	1	3
GCA_001039655.1	13658	Mermithidae	Romanomermis	Romanomermis culicivorax	1	1
GCA_001026735.1	239373	Hoplolaimidae	Rotylenchulus	Rotylenchulus reniformis	19	52
GCA_003012265.1	221942	Setariidae	Setaria	Setaria equina	3	3
GCA_003640385.1	48799	Setariidae	Setaria	Setaria digitata	0	0
GCA_000505645.1	90984	Steinernematidae	Steinernema	Steinernema monticolum	21	26
GCA_000757645.3	34508	Steinernematidae	Steinernema	Steinernema carpocapsae	93	188
GCA_000757745.1	90986	Steinernematidae	Steinernema	Steinernema scapterisci	117	148
GCA_000757755.1	37863	Steinernematidae	Steinernema	Steinernema glaseri	42	52
GCA_007213375.1	52066	Steinernematidae	Steinernema	Steinernema feltiae	55	369
GCA_013436035.1	193536	Steinernematidae	Steinernema	Steinernema diaprepesi	90	210
GCA_000947215.1	6248	Strongyloididae	Strongyloides	Strongyloides stercoralis	0	0
GCA_001028725.1	75913	Strongyloididae	Strongyloides	Strongyloides venezuelensis	1	1
GCA_001040885.1	34506	Strongyloididae	Strongyloides	Strongyloides ratti	1	1
GCA_005656395.1	174720	Strongyloididae	Strongyloides	Strongyloides papillosus	1	1
GCA_000981365.1	1120120	Anguinidae	Subanguina	Subanguina moxae	7	9
GCA_002352805.1	45464	Haemonchidae	Teladorsagia	Teladorsagia circumcincta	18	21
GCA_000803305.1	6265	Toxocaridae	Toxocara	Toxocara canis	2	3
GCA_000181795.2	6334	Trichinellidae	Trichinella	Trichinella spiralis	0	0
GCA_000181795.3	6334	Trichinellidae	Trichinella	Trichinella spiralis	0	0
GCA_001447435.1	92179	Trichinellidae	Trichinella	Trichinella sp. T6	44	44
GCA_001447455.1	6336	Trichinellidae	Trichinella	Trichinella nelsoni	3	3
GCA_001447505.1	181606	Trichinellidae	Trichinella	Trichinella sp. T9	0	0
GCA_001447565.1	6335	Trichinellidae	Trichinella	Trichinella nativa	0	0
GCA_001447585.1	45882	Trichinellidae	Trichinella	Trichinella britovi	0	0
GCA_001447645.1	6337	Trichinellidae	Trichinella	Trichinella pseudospiralis	0	0
GCA_001447655.1	990121	Trichinellidae	Trichinella	Trichinella patagoniensis	1	1
GCA_001447665.1	268475	Trichinellidae	Trichinella	Trichinella zimbabwensis	0	0
GCA_001447745.1	92180	Trichinellidae	Trichinella	Trichinella sp. T8	0	0
GCA_001447755.1	268474	Trichinellidae	Trichinella	Trichinella papuae	15	15
GCA_002221485.1	144512	Trichinellidae	Trichinella	Trichinella murrelli	0	0
GCA_011764315.1	2600093	Trichinellidae	Trichinella	Trichinella sp. 17WV049-YT159	0	0
GCA_000612645.2	70415	Trichuridae	Trichuris	Trichuris muris	0	0
GCA_000613005.1	36087	Trichuridae	Trichuris	Trichuris trichiura	0	0
GCA_000797535.1	68888	Trichuridae	Trichuris	Trichuris suis	1	1
GCA_005281725.1	6293	Onchocercidae	Wuchereria	Wuchereria bancrofti	3	3
