# Supplementary material for: Next-generation fungal identification using target enrichment and Nanopore sequencing
Source: BMC Genomics. 2023 Oct 2;24:581. doi: 10.1186/s12864-023-09691-w (PMC10544392; doi:10.1186/s12864-023-09691-w)
Supplement: Supplementary file 9 — Supplementary Material 9 [file 12864_2023_9691_MOESM9_ESM.xlsx]

## Sheet: Sheet1
Table S9. Number of probes likely to hybridize with plant reference genome sequences
Accession number	Taxonomy ID	Phylum	Family	Genus	Species	Unique probe number	Total probe hits
GCF_002906115.1	58331	Streptophyta	Fagaceae	Quercus	Quercus suber	581a	855
GCF_018294505.1	4565	Streptophyta	Poaceae	Triticum	Triticum aestivum	130	1571
GCF_902167145.1	4577	Streptophyta	Poaceae	Zea	Zea mays	79	192
GCF_001433935.1	39947	Streptophyta	Poaceae	Oryza	Oryza sativa	79	188
GCF_002114115.1	3750	Streptophyta	Rosaceae	Malus	Malus domestica	32	45
GCF_000004515.6	3847	Streptophyta	Fabaceae	Glycine	Glycine max	16	21
GCF_011075055.1	29780	Streptophyta	Anacardiaceae	Mangifera	Mangifera indica	13	46
GCF_000188115.5	4081	Streptophyta	Solanaceae	Solanum	Solanum lycopersicum	13	14
GCF_000226075.1	4113	Streptophyta	Solanaceae	Solanum	Solanum tuberosum	12	34
GCF_002162155.2	85692	Streptophyta	Poaceae	Triticum	Triticum dicoccoides	125	1169
GCF_022539505.1	89674	Streptophyta	Poaceae	Lolium	Lolium rigidum	114	666
GCF_003073215.2	4572	Streptophyta	Poaceae	Triticum	Triticum urartu	110	543
GCF_002575655.2	200361	Streptophyta	Poaceae	Aegilops	Aegilops tauschii	100	485
GCF_020379485.1	3708	Chlorophyta	Brassicaceae	Brassica	Brassica napus	96	374
GCF_000695525.1	109376	Streptophyta	Brassicaceae	Brassica	Brassica oleracea	94	246
GCF_904849725.1	112509	Streptophyta	Poaceae	Hordeum	Hordeum vulgare	91	543
GCF_000801105.1	3726	Streptophyta	Brassicaceae	Raphanus	Raphanus sativus	88	314
GCF_016808335.1	38727	Streptophyta	Poaceae	Panicum	Panicum virgatum	82	298
GCF_000309985.2	3711	Chlorophyta	Brassicaceae	Brassica	Brassica rapa	80	172
GCF_002211085.1	206008	Streptophyta	Poaceae	Panicum	Panicum hallii	73	149
GCF_005286985.1	4556	Streptophyta	Poaceae	Setaria	Setaria viridis	71	137
GCF_000263155.2	4555	Streptophyta	Poaceae	Setaria	Setaria italica	71	133
GCF_007655135.1	22663	Streptophyta	Lythraceae	Punica	Punica granatum	68	143
GCF_000231095.2	4533	Streptophyta	Poaceae	Oryza	Oryza brachyantha	68	149
GCF_016545825.1	71139	Streptophyta	Myrtaceae	Eucalyptus	Eucalyptus grandis	64	104
GCF_000005505.3	15368	Chlorophyta	Poaceae	Brachypodium	Brachypodium distachyon	62	128
GCF_000442705.1	51953	Streptophyta	Arecaceae	Elaeis	Elaeis guineensis	59	77
GCF_000003195.3	4558	Streptophyta	Poaceae	Sorghum	Sorghum bicolor	59	129
GCF_004379255.1	180675	Streptophyta	Lamiaceae	Salvia	Salvia splendens	54	153
GCF_000633955.1	90675	Streptophyta	Brassicaceae	Camelina	Camelina sativa	53	339
GCF_000004255.2	81972	Streptophyta	Brassicaceae	Arabidopsis	Arabidopsis lyrata	51	55
GCF_000463585.1	28532	Streptophyta	Cleomaceae	Tarenaya	Tarenaya hassleriana	51	73
GCF_000414095.1	981085	Streptophyta	Moraceae	Morus	Morus notabilis	48	136
GCF_008831285.2	210225	Streptophyta	Nymphaeaceae	Nymphaea	Nymphaea colorata	48	52
GCF_006381635.1	106335	Streptophyta	Malvaceae	Hibiscus	Hibiscus syriacus	47	77
GCF_020921035.1	178133	Streptophyta	Myrtaceae	Rhodamnia	Rhodamnia argentea	47	50
GCF_000504015.1	4155	Streptophyta	Phrymaceae	Erythranthe	Erythranthe guttata	45	107
GCF_001659605.2	3983	Streptophyta	Euphorbiaceae	Manihot	Manihot esculenta	44	75
GCF_018446385.1	94328	Streptophyta	Zingiberaceae	Zingiber	Zingiber officinale	44	99
GCF_000375325.1	81985	Streptophyta	Brassicaceae	Capsella	Capsella rubella	43	43
GCF_000313855.2	214687	Streptophyta	Musaceae	Musa	Musa acuminata	43	58
GCF_009389715.1	42345	Streptophyta	Arecaceae	Phoenix	Phoenix dactylifera	42	71
GCF_001540865.1	4615	Streptophyta	Bromeliaceae	Ananas	Ananas comosus	42	81
GCF_000150535.2	3649	Chlorophyta	Caricaceae	Carica	Carica papaya	41	118
GCF_023119035.1	49212	Streptophyta	Lamiaceae	Salvia	Salvia hispanica	41	113
GCF_000478725.1	72664	Chlorophyta	Brassicaceae	Eutrema	Eutrema salsugineum	39	119
GCF_000090985.2	296587	Streptophyta	Mamiellaceae	Micromonas	Micromonas commoda	39	72
GCF_003576645.1	35885	Streptophyta	Convolvulaceae	Ipomoea	Ipomoea triloba	36	58
GCF_019419815.1	225117	Streptophyta	Rosaceae	Pyrus	Pyrus x bretschneideri	35	55
GCF_019578655.1	3988	Streptophyta	Euphorbiaceae	Ricinus	Ricinus communis	32	82
GCF_002168275.1	108875	Streptophyta	Malvaceae	Herrania	Herrania umbratica	31	47
GCF_916048215.2	3752	Streptophyta	Rosaceae	Malus	Malus sylvestris	30	58
GCF_000208745.1	3641	Streptophyta	Malvaceae	Theobroma	Theobroma cacao	28	47
GCF_002806865.1	3664	Streptophyta	Cucurbitaceae	Cucurbita	Cucurbita pepo	27	27
GCF_013358625.1	60698	Streptophyta	Proteaceae	Macadamia	Macadamia integrifolia	27	28
GCF_000346465.2	3760	Streptophyta	Rosaceae	Prunus	Prunus persica	27	29
GCF_008641045.1	55513	Streptophyta	Anacardiaceae	Pistacia	Pistacia vera	26	45
GCF_902201215.1	3755	Streptophyta	Rosaceae	Prunus	Prunus dulcis	25	26
GCF_002738345.1	3661	Streptophyta	Cucurbitaceae	Cucurbita	Cucurbita maxima	24	24
GCF_002742605.1	158386	Streptophyta	Oleaceae	Olea	Olea europaea	24	29
GCF_000611645.1	145388	Streptophyta	Selenastraceae	Monoraphidium	Monoraphidium neglectum	24	24
GCF_000471905.2	13333	Chlorophyta	Amborellaceae	Amborella	Amborella trichopoda	23	27
GCF_013401445.1	458696	Streptophyta	Celastraceae	Tripterygium	Tripterygium wilfordii	23	38
GCF_002738365.1	3662	Streptophyta	Cucurbitaceae	Cucurbita	Cucurbita moschata	23	23
GCF_018687715.1	32201	Streptophyta	Juglandaceae	Carya	Carya illinoinensis	23	23
GCF_004785595.1	2249226	Streptophyta	Juglandaceae	Juglans	Juglans microcarpa x Juglans regia	23	23
GCF_000512975.1	4182	Streptophyta	Pedaliaceae	Sesamum	Sesamum indicum	23	47
GCF_000393655.1	4096	Streptophyta	Solanaceae	Nicotiana	Nicotiana sylvestris	23	56
GCF_000002595.2	3055	Streptophyta	Chlamydomonadaceae	Chlamydomonas	Chlamydomonas reinhardtii	22	241
GCF_000147415.1	554065	Streptophyta	Chlorellaceae	Chlorella	Chlorella variabilis	22	88
GCF_000151265.2	564608	Streptophyta	Mamiellaceae	Micromonas	Micromonas pusilla	22	32
GCF_002870075.3	4236	Streptophyta	Asteraceae	Lactuca	Lactuca sativa	21	23
GCF_000733215.1	3075	Chlorophyta	Chlorellaceae	Auxenochlorella	Auxenochlorella protothecoides	21	83
GCF_001879085.1	49451	Streptophyta	Solanaceae	Nicotiana	Nicotiana attenuata	21	24
GCF_001876935.1	4686	Streptophyta	Asparagaceae	Asparagus	Asparagus officinalis	20	20
GCF_001411555.2	51240	Streptophyta	Juglandaceae	Juglans	Juglans regia	20	20
GCF_000715135.1	4097	Streptophyta	Solanaceae	Nicotiana	Nicotiana tabacum	20	66
GCF_000365185.1	4432	Chlorophyta	Nelumbonaceae	Nelumbo	Nelumbo nucifera	19	37
GCF_003573695.1	3469	Streptophyta	Papaveraceae	Papaver	Papaver somniferum	19	43
GCF_000184155.1	101020	Streptophyta	Rosaceae	Fragaria	Fragaria vesca	19	24
GCF_000001735.4	3702	Streptophyta	Brassicaceae	Arabidopsis	Arabidopsis thaliana	18	37
GCF_001879475.1	35883	Streptophyta	Convolvulaceae	Ipomoea	Ipomoea nil	18	18
GCF_002994745.2	74649	Streptophyta	Rosaceae	Rosa	Rosa chinensis	18	22
GCF_933775445.1	57926	Streptophyta	Rosaceae	Potentilla	Potentilla anserina	17	29
GCF_907164915.1	253017	Streptophyta	Balsaminaceae	Impatiens	Impatiens glandulifera	16	22
GCF_900626175.2	3483	Chlorophyta	Cannabaceae	Cannabis	Cannabis sativa	16	16
GCF_003473485.1	3880	Streptophyta	Fabaceae	Medicago	Medicago truncatula	16	26
GCF_004193775.1	3848	Streptophyta	Fabaceae	Glycine	Glycine soja	16	22
GCF_002207925.1	42229	Streptophyta	Rosaceae	Prunus	Prunus avium	16	20
GCF_000493195.1	85681	Streptophyta	Rutaceae	Citrus	Citrus clementina	16	22
GCF_932294415.1	38942	Streptophyta	Fagaceae	Quercus	Quercus robur	15	23
GCF_000317415.1	2711	Streptophyta	Rutaceae	Citrus	Citrus sinensis	15	21
GCF_000143415.4	88036	Streptophyta	Selaginellaceae	Selaginella	Selaginella moellendorffii	15	40
GCF_900185275.1	315347	Streptophyta	Solanaceae	Solanum	Solanum verrucosum	15	27
GCF_019186545.1	172797	Streptophyta	Solanaceae	Solanum	Solanum stenotomum	15	25
GCF_003086295.2	3818	Streptophyta	Fabaceae	Arachis	Arachis hypogaea	14	33
GCF_002303985.1	66656	Streptophyta	Malvaceae	Durio	Durio zibethinus	14	16
GCF_001633185.2	97700	Streptophyta	Fagaceae	Quercus	Quercus lobata	13	20
GCF_007990345.1	3635	Chlorophyta	Malvaceae	Gossypium	Gossypium hirsutum	13	25
GCF_000346735.1	102107	Streptophyta	Rosaceae	Prunus	Prunus mume	13	14
GCF_001406875.1	28526	Streptophyta	Solanaceae	Solanum	Solanum pennellii	13	16
GCF_000143455.1	3068	Streptophyta	Volvocaceae	Volvox	Volvox carteri	13	25
GCF_018835915.1	87088	Streptophyta	Fabaceae	Vigna	Vigna umbellata	12	24
GCF_001865875.1	3871	Streptophyta	Fabaceae	Lupinus	Lupinus angustifolius	12	23
GCF_000816755.2	130454	Streptophyta	Fabaceae	Arachis	Arachis ipaensis	12	17
GCF_000499845.1	3885	Streptophyta	Fabaceae	Phaseolus	Phaseolus vulgaris	12	14
GCF_001625215.1	79200	Streptophyta	Apiaceae	Daucus	Daucus carota	11	14
GCF_001531365.2	59895	Streptophyta	Asteraceae	Cynara	Cynara cardunculus	11	13
GCF_002127325.2	4232	Streptophyta	Asteraceae	Helianthus	Helianthus annuus	11	13
GCF_001190045.1	3914	Streptophyta	Fabaceae	Vigna	Vigna angularis	11	16
GCF_000612285.1	29729	Streptophyta	Malvaceae	Gossypium	Gossypium arboreum	11	15
GCF_000495115.1	75702	Streptophyta	Salicaceae	Populus	Populus euphratica	11	17
GCF_002007265.1	3562	Streptophyta	Chenopodiaceae	Spinacia	Spinacia oleracea	10	11
GCF_000817695.2	130453	Streptophyta	Fabaceae	Arachis	Arachis duranensis	10	15
GCF_002878395.1	4072	Streptophyta	Solanaceae	Capsicum	Capsicum annuum	10	17
GCF_020283565.1	57577	Streptophyta	Fabaceae	Trifolium	Trifolium pratense	9	18
GCF_000340665.2	3821	Streptophyta	Fabaceae	Cajanus	Cajanus cajan	9	16
GCF_000002425.4	3218	Streptophyta	Funariaceae	Physcomitrium	Physcomitrium patens	9	14
GCF_000327365.2	29730	Streptophyta	Malvaceae	Gossypium	Gossypium raimondii	9	11
GCF_018873765.1	54955	Streptophyta	Proteaceae	Telopea	Telopea speciosissima	9	9
GCF_000390325.2	4098	Streptophyta	Solanaceae	Nicotiana	Nicotiana tomentosiformis	9	9
GCF_010389155.1	72917	Streptophyta	Asteraceae	Erigeron	Erigeron canadensis	8	13
GCF_001683475.1	63459	Streptophyta	Chenopodiaceae	Chenopodium	Chenopodium quinoa	8	18
GCF_000331145.1	3827	Streptophyta	Fabaceae	Cicer	Cicer arietinum	8	17
GCF_004799145.1	207710	Streptophyta	Fabaceae	Prosopis	Prosopis alba	8	14
GCF_004118075.2	3917	Streptophyta	Fabaceae	Vigna	Vigna unguiculata	8	13
GCF_000258705.1	574566	Rhodophyta	NA	Coccomyxa	Coccomyxa subellipsoidea	8	27
GCF_000002775.4	3694	Streptophyta	Salicaceae	Populus	Populus trichocarpa	8	16
GCF_005239225.1	43335	Streptophyta	Salicaceae	Populus	Populus alba	8	11
GCF_004353265.1	96939	Streptophyta	Vitaceae	Vitis	Vitis riparia	8	9
GCF_001654055.1	3981	Streptophyta	Euphorbiaceae	Hevea	Hevea brasiliensis	7	22
GCF_003713205.1	49369	Streptophyta	Rubiaceae	Coffea	Coffea eugenioides	7	14
GCF_003713225.1	13443	Streptophyta	Rubiaceae	Coffea	Coffea arabica	7	11
GCF_004153795.1	4442	Streptophyta	Theaceae	Camellia	Camellia sinensis	7	10
GCF_000003745.3	29760	Streptophyta	Vitaceae	Vitis	Vitis vinifera	7	7
GCF_000741045.1	3916	Streptophyta	Fabaceae	Vigna	Vigna radiata	6	7
GCF_000350225.1	2769	Streptophyta	Gigartinaceae	Chondrus	Chondrus crispus	6	6
GCF_020796205.1	714518	Streptophyta	Rhamnaceae	Ziziphus	Ziziphus jujuba	6	6
GCF_002917755.1	3555	Streptophyta	Chenopodiaceae	Beta	Beta vulgaris	5	6
GCF_001995035.1	3673	Streptophyta	Cucurbitaceae	Momordica	Momordica charantia	4	5
GCF_000004075.3	3659	Rhodophyta	Cucurbitaceae	Cucumis	Cucumis sativus	4	4
GCF_009727055.1	102211	Chlorophyta	Cucurbitaceae	Benincasa	Benincasa hispida	4	4
GCF_009730915.1	55577	Streptophyta	Dioscoreaceae	Dioscorea	Dioscorea cayenensis	4	4
GCF_024323335.1	3888	Streptophyta	Fabaceae	Pisum	Pisum sativum	4	6
GCF_003935025.1	3816	Streptophyta	Fabaceae	Abrus	Abrus precatorius	4	4
GCF_001605985.2	906689	Streptophyta	Orchidaceae	Dendrobium	Dendrobium catenatum	4	4
GCF_001263595.1	78828	Streptophyta	Orchidaceae	Phalaenopsis	Phalaenopsis equestris	4	4
GCF_000214015.3	70448	Streptophyta	Bathycoccaceae	Ostreococcus	Ostreococcus tauri	3	3
GCF_014843425.1	180498	Streptophyta	Euphorbiaceae	Jatropha	Jatropha curcas	3	3
GCF_000092065.1	436017	Streptophyta	Bathycoccaceae	Ostreococcus	Ostreococcus sp. 'lucimarinus'	2	2
GCF_937616625.1	3986	Streptophyta	Euphorbiaceae	Mercurialis	Mercurialis annua	2	2
GCF_002220235.1	41875	Rhodophyta	Bathycoccaceae	Bathycoccus	Bathycoccus prasinos	1	1
GCF_000091205.1	280699	Streptophyta	Cyanidiaceae	Cyanidioschyzon	Cyanidioschyzon merolae	1	3
GCF_000313045.1	3656	Streptophyta	Cucurbitaceae	Cucumis	Cucumis melo	0	0
GCF_000341285.1	130081	Streptophyta	Cyanidiaceae	Galdieria	Galdieria sulphuraria	0	0
a Probe were designed to target fungal ortholog groups including 18S rRNA (Guanine(1575)-N(7))-methyltransferase, 40S ribosomal protein S26, ATP synthase subunit gamma, cell cycle control protein cwf14, mitochondrial carrier, ribosomal protein S7 domain, actin and actin-related proteins, beta-tubulin and its related protein, calmodium and its related protein, cell division control proteins, DNA-d…
