# Supplementary material for: Next-generation fungal identification using target enrichment and Nanopore sequencing
Source: BMC Genomics. 2023 Oct 2;24:581. doi: 10.1186/s12864-023-09691-w (PMC10544392; doi:10.1186/s12864-023-09691-w)
Supplement: Supplementary file 10 — Supplementary Material 10 [file 12864_2023_9691_MOESM10_ESM.xlsx]

## Sheet: Sheet1
Table S10. Number of probes that are likely to hybridize with viral reference genome sequences.
Accession number	Taxonomy ID	Species	Unique probe number	Total probe hits
GCF_000845845.1	10640	Carnation etched ring virus	0	0
GCF_000848745.2	10641	Cauliflower mosaic virus	0	0
GCF_000845905.1	10649	Figwort mosaic virus	0	0
GCF_000847985.1	10651	Soybean chlorotic mottle virus	0	0
GCF_000849585.1	10653	Commelina yellow mottle virus	0	0
GCF_000849605.1	10654	Rice tungro bacilliform virus	0	0
GCF_000839545.1	10820	Chloris striate mosaic virus	0	0
GCF_000839585.1	10826	Panicum streak virus	0	0
GCF_000840085.1	10830	Tobacco yellow dwarf virus	0	0
GCF_000858205.1	10832	Tomato yellow leaf curl virus	0	0
GCF_000840065.1	10836	Sugarcane streak virus	0	0
GCF_000838685.1	10837	Digitaria streak virus	0	0
GCF_000843505.1	10840	Beet curly top virus	0	0
GCF_000854705.1	11986	Carnation mottle virus	0	0
GCF_000865645.1	11987	Melon necrotic spot virus	0	0
GCF_000853045.1	11988	Turnip crinkle virus	0	0
GCF_000850345.1	12041	Bean leafroll virus	0	0
GCF_000852565.1	12042	Beet western yellows virus	0	0
GCF_000848565.1	12049	Soybean dwarf virus	0	0
GCF_000857065.1	12055	Tobacco necrosis virus A	0	0
GCF_000848725.1	12056	Tobacco necrosis virus D	0	0
GCF_000856925.1	12138	Maize chlorotic mottle virus	0	0
GCF_000860745.1	12139	Southern bean mosaic virus	0	0
GCF_000864965.1	12142	Artichoke mottled crinkle virus	0	0
GCF_000848185.1	12143	Cucumber necrosis virus	0	0
GCF_000854345.1	12144	Cymbidium ringspot virus	0	0
GCF_000858805.1	12145	Tomato bushy stunt virus	0	0
GCF_002986145.1	12149	Belladonna mottle virus	0	0
GCF_002986155.1	12150	Cacao yellow mosaic virus	0	0
GCF_000847385.1	12151	Eggplant mosaic virus	0	0
GCF_000847445.1	12152	Erysimum latent virus	0	0
GCF_000850025.1	12153	Ononis yellow mosaic virus	0	0
GCF_000862065.1	12154	Turnip yellow mosaic virus	0	0
GCF_002817855.1	12157	Clitoria yellow vein virus	0	0
GCF_000849065.1	12158	Kennedya yellow mosaic virus	0	0
GCF_000860605.1	12161	Beet yellows virus	0	0
GCF_000862265.1	12162	Citrus tristeza virus	0	0
GCF_002986105.1	12164	Carnation latent virus	0	0
GCF_000870605.1	12165	Chrysanthemum virus B	0	0
GCF_000854985.1	12166	Poplar mosaic virus	0	0
GCF_000860585.1	12167	Potato virus M	0	0
GCF_000866605.1	12169	Potato virus S	0	0
GCF_002817565.1	12171	Helenium virus S	0	0
GCF_000854125.1	12173	Lily symptomless virus	0	0
GCF_000848285.1	12175	Apple chlorotic leaf spot virus	0	0
GCF_000849905.1	12177	Clover yellow mosaic virus	0	0
GCF_000865585.1	12178	Cymbidium mosaic virus	0	0
GCF_000849045.1	12179	Foxtail mosaic virus	0	0
GCF_000849125.1	12180	Narcissus mosaic virus	0	0
GCF_000847685.1	12181	Papaya mosaic virus	0	0
GCF_000852045.1	12182	Potato aucuba mosaic virus	0	0
GCF_000866465.1	12183	Potato virus X	0	0
GCF_000855525.1	12187	Strawberry mild yellow edge virus	0	0
GCF_000855045.1	12188	White clover mosaic virus	0	0
GCF_000865605.1	12194	Lily virus X	0	0
GCF_000857245.1	12196	Bean common mosaic virus	0	0
GCF_000863145.1	12197	Bean yellow mosaic virus	0	0
GCF_000861485.1	12198	Clover yellow vein virus	0	0
GCF_000861665.1	12199	Cowpea aphid-borne mosaic virus	0	0
GCF_002828505.1	12201	Gloriosa stripe mosaic virus	0	0
GCF_000862305.1	12202	Lettuce mosaic virus	0	0
GCF_000863225.1	12203	Maize dwarf mosaic virus	0	0
GCF_000901615.1	12204	Ornithogalum mosaic virus	0	0
GCF_000862045.1	12205	Papaya ringspot virus	0	0
GCF_000860445.1	12208	Pea seed-borne mosaic virus	0	0
GCF_000860525.1	12209	Pepper mottle virus	0	0
GCF_000868525.1	12210	Pepper severe mosaic virus	0	0
GCF_000862085.1	12211	Plum pox virus	0	0
GCF_000861585.1	12215	Potato virus A	0	0
GCF_000862905.1	12216	Potato virus Y	0	0
GCF_000862465.1	12222	Soybean mosaic virus	0	0
GCF_000854025.1	12224	Sugarcane mosaic virus	0	0
GCF_000861345.1	12227	Tobacco etch virus	0	0
GCF_000860705.1	12228	Tobacco vein mottling virus	0	0
GCF_002829105.1	12229	Tulip breaking virus	0	0
GCF_000863465.1	12230	Turnip mosaic virus	0	0
GCF_000861645.1	12232	Zucchini yellow mosaic virus	0	0
GCF_000849225.1	12235	Cucumber green mottle mosaic virus	0	0
GCF_000859905.1	12238	Odontoglossum ringspot virus	0	0
GCF_000859645.1	12239	Pepper mild mottle virus	0	0
GCF_002866985.1	12240	Sunn-hemp mosaic virus	0	0
GCF_000847545.1	12241	Tobacco mild green mosaic virus	0	0
GCF_000854365.1	12242	Tobacco mosaic virus	0	0
GCF_000853705.1	12253	Tomato mosaic virus	0	0
GCF_000915015.1	12430	Garlic virus D	0	0
GCF_000847865.1	12431	Garlic virus C	0	0
GCF_000928855.1	12432	Garlic virus B	0	0
GCF_000848665.1	12433	Garlic virus A	0	0
GCF_000861405.1	12470	Lucerne transient streak virus	0	0
GCF_002004135.1	12471	Solanum nodiflorum mottle virus	0	0
GCF_000862585.1	12472	Subterranean clover mottle virus	0	0
GCF_000889275.1	12473	Velvet tobacco mottle virus	0	0
GCF_000862445.1	12558	Sesbania mosaic virus	0	0
GCF_000851965.1	12627	Cowpea mottle virus	0	0
GCF_000862945.1	12777	Parsnip yellow fleck virus	0	0
GCF_000855365.1	12783	Pear blister canker viroid	0	0
GCF_000863185.1	12844	Sweet potato feathery mottle virus	0	0
GCF_000848345.1	12885	Tomato apical stunt viroid	0	0
GCF_000856425.1	12888	Tomato planta macho viroid	0	0
GCF_000848305.1	12889	Coconut tinangaja viroid	0	0
GCF_000849865.1	12890	Citrus exocortis viroid	0	0
GCF_000856265.1	12892	Potato spindle tuber viroid	0	0
GCF_000847785.1	12893	Hop stunt viroid	0	0
GCF_000850605.1	12894	Peach latent mosaic viroid	0	0
GCF_000854585.1	12895	Apple scar skin viroid	0	0
GCF_000853625.1	12896	Avocado sunblotch viroid	0	0
GCF_000853905.1	12897	Chrysanthemum stunt viroid	0	0
GCF_000852785.1	12898	Citrus bark cracking viroid	0	0
GCF_000850525.1	12901	Columnea latent viroid	0	0
GCF_000854565.1	12904	Grapevine yellow speckle viroid 1	0	0
GCF_000855385.1	12906	Citrus bent leaf viroid	0	0
GCF_000856285.1	12907	Hop latent viroid	0	0
GCF_000859505.1	28347	Apple stem grooving virus	0	0
GCF_000838425.1	28350	Tomato leaf curl virus	0	0
GCF_000856745.1	28354	Plantago asiatica mosaic virus	0	0
GCF_000860885.1	29271	Dasheen mosaic virus	0	0
GCF_000849245.1	29272	Turnip vein-clearing virus	0	0
GCF_000848365.1	31711	Cardamine chlorotic fleck virus	0	0
GCF_000861365.1	31722	Blueberry scorch virus	0	0
GCF_000889535.1	31732	Passion fruit woodiness virus	0	0
GCF_000862365.1	31741	Wheat streak mosaic virus	0	0
GCF_000861465.1	31742	Johnsongrass mosaic virus	0	0
GCF_000905635.1	31743	Sweet potato latent virus	0	0
GCF_000863085.1	31744	Rice yellow mottle virus	0	0
GCF_000852265.1	31749	Obuda pepper virus	0	0
GCF_000850765.1	31770	Shallot virus X	0	0
GCF_000856865.1	32619	Sorghum mosaic virus	0	0
GCF_001551305.1	32620	Iris severe mosaic virus	0	0
GCF_000866425.1	32624	Lily mottle virus	0	0
GCF_000860725.1	33763	Peanut mottle virus	0	0
GCF_000873745.1	33765	Tobacco vein banding mosaic virus	0	0
GCF_001685265.1	35280	Pelargonium leaf curl virus	0	0
GCF_000853745.1	35281	Paprika mild mottle virus	0	0
GCF_002987695.1	35284	Tulip mosaic virus	0	0
GCF_000847825.1	35286	Bamboo mosaic virus	0	0
GCF_000860625.1	35287	Rice tungro spherical virus	0	0
GCF_000855125.1	35288	Grapevine virus A	0	0
GCF_000857765.1	35289	Grapevine virus B	0	0
GCF_002820285.1	35290	Beet yellow stunt virus	0	0
GCF_000853565.1	35291	Pelargonium flower break virus	0	0
GCF_000850465.1	35350	Apple stem pitting virus	0	0
GCF_000845345.1	35593	Peanut chlorotic streak virus	0	0
GCF_000879695.1	36403	Potato virus T	0	0
GCF_000848145.1	36453	Coconut cadang-cadang viroid	0	0
GCF_000838625.1	38062	Cassava vein mosaic virus	0	0
GCF_000849345.1	39046	Cassava common mosaic virus	0	0
GCF_000856765.2	39443	Carnation Italian ringspot virus	0	0
GCF_000856325.1	40279	Panicum mosaic virus	0	0
GCF_000860845.1	40640	Potato virus V	0	0
GCF_000860685.1	40666	Ryegrass mosaic virus	0	0
GCF_000855085.1	40979	Cocksfoot mottle virus	0	0
GCF_000860665.1	41459	Sweet potato mild mottle virus	0	0
GCF_000851785.1	41460	Yam mosaic virus	0	0
GCF_000856705.1	41763	Agropyron mosaic virus	0	0
GCF_000855025.1	41764	Hordeum mosaic virus	0	0
GCF_000858985.1	42004	Leek yellow stripe virus	0	0
GCF_000860645.1	42631	Brome streak mosaic virus	0	0
GCF_000855945.1	42882	Cherry virus A	0	0
GCF_000862605.1	43130	Onion yellow dwarf virus	0	0
GCF_000861385.1	43240	Bean common mosaic necrosis virus	0	0
GCF_000857345.1	44560	Ageratum yellow vein virus	0	0
GCF_001008515.1	44560	Ageratum yellow vein virus	0	0
GCF_000859825.1	44562	Pothos latent virus	0	0
GCF_000855105.1	45224	Leek white stripe virus	0	0
GCF_000871865.1	45661	Banana bract mosaic virus	0	0
GCF_000969175.1	46076	Artichoke latent virus	0	0
GCF_000850565.1	46342	Grapevine yellow speckle viroid 2	0	0
GCF_000837985.1	46448	Horseradish curly top virus	0	0
GCF_000898935.1	46619	Sweet potato virus G	0	0
GCF_000860965.1	46917	Papaya leaf distortion mosaic virus	0	0
GCF_000855965.1	47669	Olive latent virus 1	0	0
GCF_000856805.1	47736	Carrot mottle mimic virus	0	0
GCF_000851225.1	47740	Groundnut rosette virus	0	0
GCF_000896535.1	47900	Garlic common latent virus	0	0
GCF_000857365.1	47903	Strawberry vein banding virus	0	0
GCF_000895715.1	47985	Grapevine leafroll-associated virus 1	0	0
GCF_002828085.1	48200	Narcissus latent virus	0	0
GCF_002828065.1	48201	Maclura mosaic virus	0	0
GCF_003058005.1	48876	Heracleum latent virus	0	0
GCF_002829045.1	48982	Sweet potato mild speckling virus	0	0
GCF_000848785.1	49267	Tomato pseudo-curly top virus	0	0
GCF_000861445.1	51354	Maize chlorotic dwarf virus	0	0
GCF_002817775.1	51617	Grapevine virus D	0	0
GCF_000854645.1	51680	Ribgrass mosaic virus	0	0
GCF_000853965.1	52274	Saguaro cactus virus	0	0
GCF_000860025.1	52280	Chilli veinal mottle virus	0	0
GCF_000859105.1	53181	Hibiscus chlorotic ringspot virus	0	0
GCF_000852825.1	53193	Iresine viroid 1	0	0
GCF_000841085.1	53260	Papaya leaf curl virus	0	0
GCF_000887195.1	53954	Sugarcane streak mosaic virus	0	0
GCF_002986095.1	55074	Garlic mite-borne filamentous virus	0	0
GCF_000851885.1	55951	Grapevine leafroll-associated virus 3	0	0
GCF_000861425.1	56879	Oat blue dwarf virus	0	0
GCF_002987325.1	58166	Chickpea stunt disease associated virus	0	0
GCF_000839385.1	59504	Petunia vein clearing virus	0	0
GCF_000862485.2	59749	Maize rayado fino virus	0	0
GCF_000859945.1	60714	Galinsoga mosaic virus	0	0
GCF_000864145.1	62059	Shallot yellow stripe virus	0	0
GCF_000864185.1	64003	Grapevine leafroll-associated virus 2	0	0
GCF_000848245.1	65467	Cherry green ring mottle virus	0	0
GCF_000854305.1	66200	Carrot red leaf virus	0	0
GCF_002828365.1	66702	Ceratobium mosaic virus	0	0
GCF_000888775.1	67761	Cowpea mild mottle virus	0	0
GCF_000893875.1	68033	Carrot mottle virus	0	0
GCF_000839165.1	68402	Chrysanthemum chlorotic mottle viroid	0	0
GCF_002829165.1	70134	Watermelon leaf mottle virus	0	0
GCF_000894055.1	70177	Grapevine leafroll-associated virus 4	0	0
GCF_002817875.1	70821	Desmodium yellow mottle virus	0	0
GCF_000873885.1	70822	Okra mosaic virus	0	0
GCF_000864285.1	70823	Dulcamara mottle virus	0	0
GCF_002817935.1	70824	Wild cucumber mosaic virus	0	0
GCF_000862665.1	71030	Chayote mosaic virus	0	0
GCF_000856825.1	72539	Physalis mottle virus	0	0
GCF_002116235.1	73423	Endive necrotic mosaic virus	0	0
GCF_000854605.1	73494	Apple dimple fruit viroid	0	0
GCF_000906715.1	73819	Andean potato latent virus	0	0
GCF_002828305.1	73840	Calanthe mild mosaic virus	0	0
GCF_000888875.1	75387	Apricot latent virus	0	0
GCF_000856845.1	77344	Japanese iris necrotic ring virus	0	0
GCF_000843205.1	78395	Sugarcane streak Reunion virus	0	0
GCF_000863265.1	79917	Japanese yam mosaic virus	0	0
GCF_000893215.1	81877	Grapevine berry inner necrosis virus	0	0
GCF_002986305.1	82791	Olive leaf yellowing-associated virus	0	0
GCF_002828325.1	82847	Carnation vein mottle virus	0	0
GCF_000838585.1	83839	Pepper leaf curl virus	0	0
GCF_000866985.1	85454	Alternanthera mosaic virus	0	0
GCF_000901635.1	87097	Yam mild mosaic virus	0	0
GCF_000903975.1	91613	Colombian datura virus	0	0
GCF_000855065.1	91753	Cucurbit aphid-borne yellows virus	0	0
GCF_000861525.1	94290	Sugarcane yellow leaf virus	0	0
GCF_000840685.1	96054	Tomato leaf curl Philippines virus	0	0
GCF_000887655.1	99585	Frangipani mosaic virus	0	0
GCF_000855405.1	100785	Tomato chlorotic dwarf viroid	0	0
GCF_002829085.1	101281	Tuberose mild mosaic virus	0	0
GCF_000863345.1	101764	Aconitum latent virus	0	0
GCF_000859005.1	103722	Grapevine fleck virus	0	0
GCF_000863305.1	104263	Hop latent virus	0	0
GCF_002828425.1	104389	Cypripedium virus Y	0	0
GCF_002828765.1	104390	Pleione virus Y	0	0
GCF_002828965.1	104392	Rhopalanthe virus Y	0	0
GCF_002828985.1	104393	Sarcochilus virus Y	0	0
GCF_003180955.1	104637	Cardamom mosaic virus	0	0
GCF_000847765.1	104664	Indian citrus ringspot virus	0	0
GCF_000837445.1	107324	Tobacco vein clearing virus	0	0
GCF_000859845.1	111418	Zucchini green mottle mosaic virus	0	0
GCF_002828465.1	111427	Diuris virus Y	0	0
GCF_000859605.1	111970	Kyuri green mottle mosaic virus	0	0
GCF_000856405.1	112227	Cactus virus X	0	0
GCF_000858825.1	112228	Hydrangea ringspot virus	0	0
GCF_000856965.1	112229	Pepino mosaic virus	0	0
GCF_000893475.1	112436	Celery mosaic virus	0	0
GCF_000852625.1	112437	Oat necrotic mottle virus	0	0
GCF_000860785.1	113553	Poinsettia mosaic virus	0	0
GCF_002828405.1	114891	Clitoria virus Y	0	0
GCF_002828525.1	114892	Hibbertia virus Y	0	0
GCF_000854465.1	114921	Beet mosaic virus	0	0
GCF_000924455.1	114922	Carrot thin leaf virus	0	0
GCF_002828345.1	114923	Carrot virus Y	0	0
GCF_000860825.1	119910	Ryegrass mottle virus	0	0
GCF_000844945.1	123735	Tomato yellow leaf curl Sardinia virus	0	0
GCF_000897555.1	128818	Chinese yam necrotic mosaic virus	0	0
GCF_000852305.1	129141	Citrus leaf blotch virus	0	0
GCF_000849465.1	129143	Cherry necrotic rusty mottle virus	0	0
GCF_000886335.1	129732	Sunflower chlorotic mottle virus	0	0
GCF_000847745.1	131082	Beet chlorosis virus	0	0
GCF_000855905.1	131083	Turnip yellows virus	0	0
GCF_000848465.1	131226	Cherry mottle leaf virus	0	0
GCF_000886555.1	132477	Kalanchoe latent virus	0	0
GCF_002817695.1	134374	Verbena latent virus	0	0
GCF_002830665.1	136138	Tobacco mottle virus	0	0
GCF_002820265.1	136234	Pineapple mealybug wilt-associated virus 2	0	0
GCF_000858065.1	137475	Cucumber vein yellowing virus	0	0
GCF_000865385.1	137556	Maize necrotic streak virus	0	0
GCF_000884835.1	137758	Cassava brown streak virus	0	0
GCF_000883255.1	138982	Potato latent virus	0	0
GCF_000875045.1	142843	Hop mosaic virus	0	0
GCF_000849365.1	146499	Cucumber fruit mottle mosaic virus	0	0
GCF_000856625.1	146500	Watermelon mosaic virus	0	0
GCF_000856785.1	146762	Oat chlorotic stunt virus	0	0
GCF_002817915.1	147306	Petunia vein banding virus	0	0
GCF_000848545.1	148879	Banmivirus BanMMV	0	0
GCF_000856365.1	150284	Garlic virus X	0	0
GCF_000852345.1	150285	Garlic virus E	0	0
GCF_000855865.1	154339	Little cherry virus 2	0	0
GCF_000857745.1	156690	Beet mild yellowing virus	0	0
GCF_000858245.1	157018	Scallion mosaic virus	0	0
GCF_000899795.1	157270	Gooseberry vein banding associated virus	0	0
GCF_002819405.1	157271	Spiraea yellow leafspot virus	0	0
GCF_001184965.1	157777	Pea streak virus	0	0
GCF_000889995.1	160358	Pepper yellow mosaic virus	0	0
GCF_000917115.1	160842	Narcissus late season yellows virus	0	0
GCF_000882395.1	160843	Narcissus yellow stripe virus	0	0
GCF_000869965.1	160844	Narcissus common latent virus	0	0
GCF_002986605.1	163655	Hollyhock leaf curl virus	0	0
GCF_000868905.1	165432	Cucumber leaf spot virus	0	0
GCF_000930275.1	167018	Elderberry latent virus	0	0
GCF_000863485.1	167019	Pelargonium line pattern virus	0	0
GCF_000929215.1	167020	Pelargonium ringspot virus	0	0
GCF_000853545.1	167021	Pelargonium chlorotic ring pattern virus	0	0
GCF_000871305.1	167129	Moroccan watermelon mosaic virus	0	0
GCF_000852485.1	167132	Tulip virus X	0	0
GCF_002817815.1	167478	Bermuda grass etched-line virus	0	0
GCF_000891455.1	168135	Apium virus Y	0	0
GCF_002833665.1	169102	Abutilon yellows virus	0	0
GCF_000846445.1	169687	Ageratum yellow leaf curl betasatellite	0	0
GCF_000837345.1	172220	Blueberry red ringspot virus	0	0
GCF_000838245.1	174178	Citrus yellow mosaic virus	0	0
GCF_000845725.1	175814	Cestrum yellow leaf curling virus	0	0
GCF_000840385.1	178354	Taro bacilliform virus	0	0
GCF_002987495.1	178599	Tomato mild mottle virus	0	0
GCF_000872265.1	180903	Pineapple mealybug wilt-associated virus 1	0	0
GCF_000883375.1	183585	Peach mosaic virus	0	0
GCF_000851725.1	184020	Tobacco bushy top virus	0	0
GCF_002829025.1	185017	Sunflower mosaic virus	0	0
GCF_000882155.1	185218	African oil palm ringspot virus	0	0
GCF_002817895.1	185692	Passion fruit yellow mosaic virus	0	0
GCF_000844745.1	185750	Ageratum yellow vein betasatellite	0	0
GCF_000867565.1	185955	Hibiscus latent Singapore virus	0	0
GCF_002828605.1	186187	Lycoris mild mottle virus	0	0
GCF_000838325.1	186637	Eupatorium yellow vein mosaic virus	0	0
GCF_002828665.1	186642	Ornithogalum virus 2	0	0
GCF_002828685.1	186643	Ornithogalum virus 3	0	0
GCF_001974535.1	187850	Ageratum yellow vein alphasatellite	0	0
GCF_000863445.1	187977	Wild potato mosaic virus	0	0
GCF_000861725.1	187978	Peru tomato mosaic virus	0	0
GCF_000859025.1	188333	Ageratum enation virus	0	0
GCF_000854625.1	190810	Australian grapevine viroid	0	0
GCF_000852905.1	192025	Coleus blumei viroid 1	0	0
GCF_000851325.1	192026	Coleus blumei viroid 2	0	0
GCF_000852105.1	192027	Coleus blumei viroid 3	0	0
GCF_000879975.1	192203	Tobacco vein distorting virus	0	0
GCF_000862565.1	192452	Cocksfoot streak virus	0	0
GCF_000850825.1	193120	Pea enation mosaic virus 2	0	0
GCF_000852845.1	193121	Pea enation mosaic virus 1	0	0
GCF_000845365.1	194445	Mirabilis mosaic virus	0	0
GCF_000840145.1	196093	Tomato leaf curl Taiwan virus	0	0
GCF_000855285.1	196375	Beet black scorch virus	0	0
GCF_000863105.1	196398	Southern cowpea mosaic virus	0	0
GCF_000860125.1	196400	Grapevine rupestris stem pitting-associated virus	0	0
GCF_000928335.1	198310	Rubus yellow net virus	0	0
GCF_000851825.1	199361	Pea stem necrosis virus	0	0
GCF_000866545.1	201862	Wisteria vein mosaic virus	0	0
GCF_002827985.1	204073	Alpinia mosaic virus	0	0
GCF_000908175.1	204928	Calibrachoa mottle virus	0	0
GCF_002828565.1	206392	Iris mild mosaic virus	0	0
GCF_000857305.1	207697	Croton yellow vein mosaic virus	0	0
GCF_000883275.1	208084	Grapevine Algerian latent virus	0	0
GCF_000903935.1	208086	Moroccan pepper virus	0	0
GCF_000860165.1	211866	Tobacco leaf curl Yunnan virus	0	0
GCF_000900115.1	213888	Dahlia mosaic virus	0	0
GCF_000880815.1	214439	Hosta virus X	0	0
GCF_000867245.1	216614	Daphne virus S	0	0
GCF_000895675.1	217615	Grapevine leafroll-associated virus 7	0	0
GCF_000862325.1	217686	Little cherry virus 1	0	0
GCF_002828385.1	218282	Chinese artichoke mosaic virus	0	0
GCF_000842025.1	218387	Kalanchoe top-spotting virus	0	0
GCF_000846005.2	218845	Tobacco leaf curl Yunnan betasatellite	0	0
GCF_000916675.1	218923	Turnip rosette virus	0	0
GCF_003047555.1	219174	Eggplant latent viroid	0	0
GCF_000845605.1	219596	Tobacco curly shoot betasatellite	0	0
GCF_000842905.1	219744	Tomato yellow leaf curl Malaga virus	0	0
GCF_000839265.1	220608	Tomato leaf curl Bangalore virus	0	0
GCF_000840185.1	220932	Tomato leaf curl Karnataka virus	0	0
GCF_000848105.1	221037	Honeysuckle yellow vein betasatellite	0	0
GCF_000846485.1	221054	Eupatorium yellow vein betasatellite	0	0
GCF_000863645.1	221262	Pennisetum mosaic virus	0	0
GCF_000838805.1	222459	Cotton leaf curl Gezira virus	0	0
GCF_000840425.1	222464	Cotton leaf curl Kokhran virus	0	0
GCF_000858265.1	222474	Squash leaf curl Yunnan virus	0	0
GCF_000842105.1	222475	Malvastrum yellow vein virus	0	0
GCF_000838925.1	223337	Tobacco leaf curl Zimbabwe virus	0	0
GCF_000840445.1	223344	Tomato leaf curl Bangladesh virus	0	0
GCF_000842065.1	223345	Tomato leaf curl Laos virus	0	0
GCF_000852505.1	228578	Youcai mosaic virus	0	0
GCF_000848445.1	228582	Cereal yellow dwarf virus RPS	0	0
GCF_000883515.1	229030	Cactus mild mottle virus	0	0
GCF_000853605.1	229149	Johnsongrass chlorotic stripe mosaic virus	0	0
GCF_000927655.1	232380	Tomato yellow leaf curl Axarquia virus	0	0
GCF_000925375.1	233051	Hibiscus latent Fort Pierce virus	0	0
GCF_003034015.1	240557	Tomato yellow leaf curl China alphasatellite	0	0
GCF_000859185.1	240865	Honeysuckle yellow vein virus	0	0
GCF_002817515.1	241525	Cole latent virus	0	0
GCF_002987515.1	241651	Amaranthus leaf mottle virus	0	0
GCF_002987685.1	244050	Tuberose mild mottle virus	0	0
GCF_000881915.1	253700	Schlumbergera virus X	0	0
GCF_000854525.1	253701	Zygocactus virus X	0	0
GCF_000853845.1	253702	Opuntia virus X	0	0
GCF_002830565.1	254711	Havel River virus	0	0
GCF_000883555.1	255066	Pepper veinal mottle virus	0	0
GCF_002817615.1	255255	Melon yellowing-associated virus	0	0
GCF_002988035.1	255520	Neckar River virus	0	0
GCF_002830645.1	255521	Sikte waterborne virus	0	0
GCF_000858365.1	255587	Pelargonium necrotic spot virus	0	0
GCF_002828625.1	256591	Meadow saffron breaking virus	0	0
GCF_002828745.1	258471	Pfaffia mosaic virus	0	0
GCF_002828125.1	260374	Alstroemeria mosaic virus	0	0
GCF_002828165.1	260375	Amazon lily mosaic virus	0	0
GCF_001028945.1	260377	Tomato yellow leaf curl Mali virus	0	0
GCF_000840925.1	260378	Pepper yellow vein Mali virus	0	0
GCF_000841705.1	260379	Tomato leaf curl Mali virus	0	0
GCF_000911095.1	262957	Piper yellow mottle virus	0	0
GCF_000842305.1	263001	Tomato leaf curl Java virus	0	0
GCF_000854905.1	263004	Sweet potato chlorotic fleck virus	0	0
GCF_000880895.1	263892	Bougainvillea chlorotic vein banding virus	0	0
GCF_000897895.1	264076	Horseradish latent virus	0	0
GCF_002820325.1	265877	Mint vein banding-associated virus	0	0
GCF_000845745.1	270140	Tomato leaf curl Iran virus	0	0
GCF_000842665.1	270146	Tomato leaf curl Sudan virus	0	0
GCF_002830625.1	270255	Petunia asteroid mosaic virus	0	0
GCF_000916815.1	270256	Eggplant mottled crinkle virus	0	0
GCF_002830585.1	270257	Limonium flower distortion virus	0	0
GCF_000882455.1	270478	Zantedeschia mild mosaic virus	0	0
GCF_003029315.1	282712	Daphne virus Y	0	0
GCF_000868865.1	283876	Nootka lupine vein clearing virus	0	0
GCF_000857485.1	290030	Malvastrum yellow vein Yunnan virus	0	0
GCF_002829005.1	290031	Spiranthes mosaic virus 3	0	0
GCF_001766625.1	291286	Euphorbia ringspot virus	0	0
GCF_000858865.1	295090	Olive mild mosaic virus	0	0
GCF_000866365.1	299200	Thunberg fritillary mosaic virus	0	0
GCF_000858345.1	300740	Mint virus 1	0	0
GCF_000859705.1	301865	Mint virus X	0	0
GCF_000883315.1	305785	Poinsettia latent virus	0	0
GCF_002817715.1	307671	Banana virus X	0	0
GCF_000858925.1	307677	Apricot pseudo-chlorotic leaf spot virus	0	0
GCF_002829065.1	307997	Tradescantia mild mosaic virus	0	0
GCF_000860065.1	310103	Senecio yellow mosaic virus	0	0
GCF_000864345.1	310749	Vicia faba alphaendornavirus	0	0
GCF_000858145.1	312008	Citrus sudden death-associated virus	0	0
GCF_000881735.1	312009	Nemesia ring necrosis virus	0	0
GCF_000882375.1	312273	Scrophularia mottle virus	0	0
GCF_000883295.1	312274	Plantago mottle virus	0	0
GCF_000880855.1	312275	Anagyris vein yellowing virus	0	0
GCF_000890175.1	312295	Cotton leafroll dwarf virus	0	0
GCF_002817795.1	312998	Mint virus 2	0	0
GCF_000866665.1	316983	Alstroemeria virus X	0	0
GCF_000882735.1	317027	Allium virus X	0	0
GCF_000915195.1	320856	Bidens mosaic virus	0	0
GCF_000867105.1	322053	Konjac mosaic virus	0	0
GCF_000868605.1	323118	Blackberry virus Y	0	0
GCF_000926935.1	326202	Vanilla distortion mosaic virus	0	0
GCF_000873145.1	326811	Clerodendron yellow mosaic virus	0	0
GCF_000870265.1	326941	Raspberry leaf mottle virus	0	0
GCF_001654245.1	327387	Tropical soda apple mosaic virus	0	0
GCF_000868345.1	328430	Chickpea chlorotic stunt virus	0	0
GCF_000862625.1	328670	Banana streak GF virus	0	0
GCF_000857505.1	328671	Banana streak OL virus	0	0
GCF_002829125.1	329048	Twisted-stalk chlorotic streak virus	0	0
GCF_000871905.1	329164	Potato virus P	0	0
GCF_000866525.1	329288	Ageratum yellow vein China betasatellite	0	0
GCF_000880155.1	332471	Fritillary virus Y	0	0
GCF_000866105.1	333348	Nerine virus X	0	0
GCF_000870125.1	335187	Streptocarpus flower break virus	0	0
GCF_000880795.1	335963	Hippeastrum latent virus	0	0
GCF_000866845.1	337823	Sida leaf curl virus	0	0
GCF_000864405.1	339965	Malvastrum leaf curl betasatellite	0	0
GCF_002828905.1	341110	Ranunculus leaf distortion virus	0	0
GCF_002828925.1	341111	Ranunculus mild mosaic virus	0	0
GCF_002828945.1	341112	Ranunculus mosaic virus	0	0
GCF_000866965.1	341167	East Asian Passiflora virus	0	0
GCF_001502755.1	351426	Asian prunus virus 2	0	0
GCF_000924795.1	351427	Asian prunus virus 1	0	0
GCF_000865425.2	352882	Angelonia flower break virus	0	0
GCF_002820425.1	354328	Bell pepper alphaendornavirus	0	0
GCF_000838945.1	362398	Sugarcane bacilliform IM virus	0	0
GCF_000868105.1	362399	Sugarcane bacilliform MO virus	0	0
GCF_000866065.1	362692	Oryza rufipogon alphaendornavirus	0	0
GCF_000866885.1	362693	Oryza sativa alphaendornavirus	0	0
GCF_000874985.1	365150	Lolium latent virus	0	0
GCF_000873425.1	368735	Bell pepper mottle virus	0	0
GCF_000868765.1	368736	Maracuja mosaic virus	0	0
GCF_001029025.1	369752	Catharanthus mosaic virus	0	0
GCF_002987545.1	369762	Henbane mosaic virus	0	0
GCF_000867465.1	371401	Siegesbeckia yellow vein virus	0	0
GCF_000874125.1	373398	Basella rugose mosaic virus	0	0
GCF_002925565.1	373861	Pineapple mealybug wilt-associated virus 3	0	0
GCF_000886495.1	375546	Hydrangea chlorotic mottle virus	0	0
GCF_003034005.1	377461	Malvastrum yellow mosaic alphasatellite	0	0
GCF_000868445.1	377609	Tomato leaf curl Guangxi virus	0	0
GCF_000881455.1	378833	Sowbane mosaic virus	0	0
GCF_000867585.1	379728	Siegesbeckia yellow vein Guangxi virus	0	0
GCF_000867525.1	379892	Passiflora latent virus	0	0
GCF_000867285.1	380669	Dracaena mottle virus	0	0
GCF_000869625.1	388038	Cucumber mottle virus	0	0
GCF_002829225.1	390849	Zucchini yellow fleck virus	0	0
GCF_000879795.1	391228	Beet curly top Iran virus	0	0
GCF_002826705.1	391912	Sweet potato leaf speckling virus	0	0
GCF_000869265.1	392174	Malva mosaic virus	0	0
GCF_002817435.1	393603	Dandelion yellow mosaic virus	0	0
GCF_000870425.1	394036	Narcissus degeneration virus	0	0
GCF_000879215.1	397544	Squash vein yellowing virus	0	0
GCF_000869405.1	399314	Strawberry chlorotic fleck-associated virus	0	0
GCF_000873465.1	400394	Telosma mosaic virus	0	0
GCF_000871025.1	400396	Wild tomato mosaic virus	0	0
GCF_000879495.1	402399	Brugmansia mild mottle virus	0	0
GCF_000871925.1	404404	Coleus vein necrosis virus	0	0
GCF_000897375.1	405558	Arracacha mottle virus	0	0
GCF_000868585.1	407837	Tomato leaf curl Pune virus	0	0
GCF_000871705.1	409287	Tobacco leaf curl Thailand virus	0	0
GCF_000890955.1	409486	Hardenbergia mosaic virus	0	0
GCF_000869565.1	411248	Croton yellow vein mosaic betasatellite	0	0
GCF_002986585.1	412688	Euphorbia leaf curl Guangxi virus	0	0
GCF_000896355.1	414528	Chilli ringspot virus	0	0
GCF_000894095.1	418827	Yambean mosaic virus	0	0
GCF_002819365.1	419782	Canna yellow mottle virus	0	0
GCF_000894695.1	421010	Hippeastrum mosaic virus	0	0
GCF_000889895.1	421012	Freesia mosaic virus	0	0
GCF_002937175.1	421013	Hyacinth mosaic virus	0	0
GCF_002828645.1	424679	Nerine yellow stripe virus	0	0
GCF_000870525.1	425279	Rehmannia mosaic virus	0	0
GCF_000871445.1	425303	Tomato leaf curl Seychelles virus	0	0
GCF_002828145.1	429130	Alternanthera mild mosaic virus	0	0
GCF_002829145.1	430059	Vallota mosaic virus	0	0
GCF_000887675.1	430710	Blueberry latent virus	0	0
GCF_000883975.1	431317	Triticum mosaic virus	0	0
GCF_000889115.1	433357	Bidens mottle virus	0	0
GCF_000885315.1	433462	Canna yellow streak virus	0	0
GCF_002828185.1	436007	Angelica virus Y	0	0
GCF_000873785.1	436066	Phlox virus S	0	0
GCF_002817635.1	437470	Phlox virus M	0	0
GCF_002987045.1	439421	Tomato leaf curl Namakely virus	0	0
GCF_002986935.1	439422	Tomato leaf curl Anjouan virus	0	0
GCF_002986905.1	439423	Tobacco leaf curl Comoros virus	0	0
GCF_002987035.1	439425	Tomato leaf curl Moheli virus	0	0
GCF_002986995.1	439426	Tomato leaf curl Diana virus	0	0
GCF_002987065.1	439427	Tomato leaf curl Toliara virus	0	0
GCF_000928895.1	443746	Asparagus virus 1	0	0
GCF_000873205.1	445227	Maize white line mosaic virus	0	0
GCF_000855185.1	445435	Asparagus virus 3	0	0
GCF_000879175.1	445435	Asparagus virus 3	0	0
GCF_000879535.1	447171	Lettuce virus X	0	0
GCF_000870865.1	447597	Sida yellow vein Vietnam alphasatellite	0	0
GCF_000873345.1	447604	Tomato yellow leaf curl Vietnam betasatellite	0	0
GCF_000870905.1	447605	Lindernia anagallis yellow vein betasatellite	0	0
GCF_000871765.1	447606	Alternanthera yellow vein betasatellite	0	0
GCF_000896295.1	453050	Sweet potato virus 2	0	0
GCF_002828205.1	454757	Araujia mosaic virus	0	0
GCF_002987525.1	456390	Butterfly flower mosaic virus	0	0
GCF_000872505.1	457382	Phaius virus X	0	0
GCF_000878955.1	459949	Citrus viroid V	0	0
GCF_000873525.1	460364	Wheat eqlid mosaic virus	0	0
GCF_000880315.1	463360	Chickpea chlorotic dwarf virus	0	0
GCF_000874325.1	471498	Peach chlorotic mottle virus	0	0
GCF_000879435.1	471717	Melon aphid-borne yellows virus	0	0
GCF_001271115.2	473784	Opium poppy mosaic virus	0	0
GCF_000874445.1	474454	Rose spring dwarf-associated virus	0	0
GCF_000871325.1	475777	Phlox virus B	0	0
GCF_000874885.1	478550	Ligustrum necrotic ringspot virus	0	0
GCF_000875565.1	479060	Cocksfoot mild mosaic virus	0	0
GCF_002986115.1	487095	Phlomis mottle virus	0	0
GCF_000889295.1	487155	Brugmansia suaveolens mottle virus	0	0
GCF_000872685.1	496807	Eragrostis streak virus	0	0
GCF_000875245.1	497863	Oat dwarf virus	0	0
GCF_000879055.1	497865	Cardiospermum yellow leaf curl betasatellite	0	0
GCF_002818175.1	504455	Vicia cryptic virus M	0	0
GCF_000872745.1	507476	Tomato leaf curl Mindanao virus	0	0
GCF_000879355.1	515320	Lamium leaf distortion virus	0	0
GCF_000875185.1	515446	Verbena virus Y	0	0
GCF_000879995.1	515575	Algerian watermelon mosaic virus	0	0
GCF_000881395.1	516956	Grapevine virus E	0	0
GCF_000874425.1	520848	Urochloa streak virus	0	0
GCF_000880775.1	524023	Imperata yellow mottle virus	0	0
GCF_002986925.1	530536	Tobacco mottle leaf curl virus	0	0
GCF_000906675.1	535898	Rosa rugosa leaf distortion virus	0	0
GCF_002823325.1	536082	Sida common mosaic virus	0	0
GCF_000875545.2	549205	Cycad leaf necrosis virus	0	0
GCF_002828725.1	551003	Passiflora chlorosis virus	0	0
GCF_002820305.1	551454	Carnation necrotic fleck virus	0	0
GCF_000856305.1	551523	Citrus dwarfing viroid	0	0
GCF_002987555.1	565624	Malva vein clearing virus	0	0
GCF_000887935.1	573615	Lupinus mosaic virus	0	0
GCF_000881835.1	574040	Pepper chat fruit viroid	0	0
GCF_000882795.1	575918	Tomato leaf curl Patna betasatellite	0	0
GCF_000869045.1	578107	Daphne mosaic virus	0	0
GCF_000881895.1	578361	Soybean yellow mottle mosaic virus	0	0
GCF_000881055.1	587370	Rudbeckia flower distortion virus	0	0
GCF_018589655.1	588752	Begonia flower breaking virus	0	0
GCF_000881135.1	590403	Red clover vein mosaic virus	0	0
GCF_000883395.1	591166	Southern tomato virus	0	0
GCF_000883575.1	592206	Helleborus net necrosis virus	0	0
GCF_002817585.1	592207	Helleborus mosaic virus	0	0
GCF_000868385.1	619631	Pedilanthus leaf curl virus	0	0
GCF_000881095.1	619631	Pedilanthus leaf curl virus	0	0
GCF_000888135.1	626962	Olive latent virus 3	0	0
GCF_000882775.1	630199	Grapevine Syrah virus 1	0	0
GCF_000884795.1	638358	Eragrostis curvula streak virus	0	0
GCF_000900095.2	646010	Suakwa aphid-borne yellows virus	0	0
GCF_000884435.1	652718	Sweet potato leaf curl Canary virus	0	0
GCF_003028915.1	656025	Gossypium darwinii symptomless alphasatellite	0	0
GCF_000884075.1	656190	Carrot yellow leaf virus	0	0
GCF_000878995.1	662596	Radish leaf curl betasatellite	0	0
GCF_000885995.1	666635	Vernonia yellow vein betasatellite	0	0
GCF_000886075.1	666859	Butterbur mosaic virus	0	0
GCF_002817835.1	670883	Blackberry virus S	0	0
GCF_002828585.1	674908	Kalanchoe mosaic virus	0	0
GCF_000872345.1	675077	Plum bark necrosis stem pitting-associated virus	0	0
GCF_000905235.1	676234	Furcraea necrotic streak virus	0	0
GCF_000886955.1	679536	Cotton leaf curl Gezira alphasatellite	0	0
GCF_002817415.1	680112	Carrot necrotic dieback virus	0	0
GCF_000886895.1	683179	Saccharum streak virus	0	0
GCF_000897515.1	685899	Papaya lethal yellowing virus	0	0
GCF_000889035.1	688701	Chiltepin yellow mosaic virus	0	0
GCF_000845625.1	693897	Tomato yellow leaf curl Thailand betasatellite	0	0
GCF_000884515.1	697192	Citrus viroid VI	0	0
GCF_000888115.1	713089	Croton yellow vein mosaic alphasatellite	0	0
GCF_000844765.1	714640	Papaya leaf curl betasatellite	0	0
GCF_000904735.1	715480	Sunflower mild mosaic virus	0	0
GCF_002817475.1	717848	Lagenaria mild mosaic virus	0	0
GCF_000887975.1	741733	Malvastrum yellow mosaic Cameroon alphasatellite	0	0
GCF_000890355.1	743040	Tomato leaf curl Cameroon alphasatellite	0	0
GCF_000888375.1	761701	Soybean mild mottle virus	0	0
GCF_000887435.1	796352	Panax virus Y	0	0
GCF_001430135.1	797075	Nerine latent virus	0	0
GCF_000887455.1	859650	Turnip curly top virus	0	0
GCF_000898155.1	861561	Cyrtanthus elatus virus A	0	0
GCF_000888695.1	873160	Spinach severe curly top virus	0	0
GCF_000921455.1	875323	Rose leaf curl virus	0	0
GCF_000887615.1	878260	Rhododendron virus A	0	0
GCF_000905155.1	881944	Pepper yellow leaf curl virus	0	0
GCF_000890315.1	887827	Chickpea redleaf virus	0	0
GCF_000889315.1	889510	Digitaria didactyla striate mosaic virus	0	0
GCF_000888815.1	912035	Ageratum leaf curl Buea betasatellite	0	0
GCF_000842005.1	915293	Ageratum yellow vein Singapore alphasatellite	0	0
GCF_000892575.1	930168	Sweet potato collusive virus	0	0
GCF_000888795.1	930881	Sweet potato virus C	0	0
GCF_000890415.1	936005	Bromus catharticus striate mosaic virus	0	0
GCF_002820345.1	937809	Cordyline virus 1	0	0
GCF_018577755.1	938277	Tomato leaf curl Ranchi betasatellite	0	0
GCF_000891515.1	943272	Honeysuckle ringspot virus	0	0
GCF_000893115.1	945225	Spinach curly top Arizona virus	0	0
GCF_000955115.1	945960	Tamarillo leaf malformation virus	0	0
GCF_000888855.1	946046	Ugandan cassava brown streak virus	0	0
GCF_000892255.1	971271	Tomato leaf curl Hanoi virus	0	0
GCF_000927695.1	994388	Sweet potato leaf curl Sao Paulo virus	0	0
GCF_000891675.1	995049	Sweet potato vein clearing virus	0	0
GCF_001430535.1	997078	Tomato leaf curl Comoros virus	0	0
GCF_000893435.1	999288	Sweet potato leaf curl South Carolina virus	0	0
GCF_004786915.1	1001341	Vernonia yellow vein Fujian virus	0	0
GCF_000892595.1	1003891	Hardenbergia virus A	0	0
GCF_000892735.1	1016853	Banana streak IM virus	0	0
GCF_000891075.1	1016854	Banana streak UA virus	0	0
GCF_000892715.1	1016855	Banana streak UI virus	0	0
GCF_000892055.1	1016856	Banana streak UL virus	0	0
GCF_000893615.1	1016857	Banana streak UM virus	0	0
GCF_000893655.1	1030595	Eragrostis minor streak virus	0	0
GCF_002817495.1	1031708	Caper latent virus	0	0
GCF_000892095.1	1032457	Passion fruit mosaic virus	0	0
GCF_002821805.1	1032478	Chenopodium leaf curl virus	0	0
GCF_000895535.1	1034096	Fig badnavirus 1	0	0
GCF_004788495.1	1038082	Datura leaf curl virus	0	0
GCF_000893735.1	1043184	Blackberry virus E	0	0
GCF_000899815.1	1046402	Potato virus H	0	0
GCF_000900415.1	1048434	Rose yellow mosaic virus	0	0
GCF_000897295.1	1048668	Cotton leaf curl Multan alphasatellite	0	0
GCF_000891255.1	1050407	Grapevine vein clearing virus	0	0
GCF_000894735.2	1051792	Grapevine Pinot gris virus	0	0
GCF_000902235.1	1072517	Blue squill virus A	0	0
GCF_000899195.1	1072672	Paspalum striate mosaic virus	0	0
GCF_000928135.1	1076345	Catharanthus yellow mosaic virus	0	0
GCF_000893015.1	1080798	Soybean yellow common mosaic virus	0	0
GCF_000895595.1	1080799	Keunjorong mosaic virus	0	0
GCF_000891355.1	1081702	Tamus red mosaic virus	0	0
GCF_002817535.1	1092564	Cucumber vein-clearing virus	0	0
GCF_000893055.1	1093773	Mirabilis jalapa mottle virus	0	0
GCF_002817755.1	1112769	Actinidia virus A	0	0
GCF_000896495.1	1112770	Actinidia virus B	0	0
GCF_000895695.1	1123754	Rattail cactus necrosis-associated virus	0	0
GCF_000896575.1	1128119	Clitoria yellow mottle virus	0	0
GCF_000895195.1	1131702	Persea americana alphaendornavirus 1	0	0
GCF_000896195.1	1133751	Artemisia virus A	0	0
GCF_002825025.1	1162557	Chickpea yellows virus	0	0
GCF_000849485.1	1169032	Wasabi mottle virus	0	0
GCF_001430335.1	1170656	Vinca leaf curl virus	0	0
GCF_000894555.1	1174526	Wheat dwarf India virus	0	0
GCF_000898035.1	1176153	Tomato necrotic stunt virus	0	0
GCF_000901415.1	1176156	Tomato leaf curl Yemen betasatellite	0	0
GCF_000923195.1	1176736	Pitaya virus X	0	0
GCF_000898055.1	1177630	American hop latent virus	0	0
GCF_003177355.1	1177751	Cordyline virus 2	0	0
GCF_002820365.1	1177752	Cordyline virus 3	0	0
GCF_002820385.1	1177753	Cordyline virus 4	0	0
GCF_000894615.1	1182518	Maize streak Reunion virus	0	0
GCF_002820445.1	1188792	Phaseolus vulgaris alphaendornavirus 1	0	0
GCF_002820465.1	1188793	Phaseolus vulgaris alphaendornavirus 2	0	0
GCF_000898615.1	1196236	Paspalum dilatatum striate mosaic virus	0	0
GCF_000900075.1	1196237	Digitaria ciliaris striate mosaic virus	0	0
GCF_000907335.1	1198144	Donkey orchid virus A	0	0
GCF_000897635.1	1198147	Caladenia virus A	0	0
GCF_002830085.1	1198498	Honeysuckle yellow vein mosaic betasatellite	0	0
GCF_000898955.1	1202142	Citrus chlorotic dwarf associated virus	0	0
GCF_000897595.1	1206566	Blueberry virus A	0	0
GCF_000906295.1	1213588	Rose yellow vein virus	0	0
GCF_000955035.1	1214459	Citrus yellow vein clearing virus	0	0
GCF_000899975.1	1218727	French bean severe leaf curl virus	0	0
GCF_000897915.1	1220025	Pokeweed mosaic virus	0	0
GCF_000899135.1	1221437	Grapevine virus F	0	0
GCF_000899175.1	1221449	Soybean Putnam virus	0	0
GCF_000930135.2	1227557	Mulberry badnavirus 1	0	0
GCF_000898675.1	1231298	Cassava mosaic Madagascar alphasatellite	0	0
GCF_000899255.1	1231334	Tomato leaf curl Hajipur betasatellite	0	0
GCF_000906515.1	1239452	Brugmansia mosaic virus	0	0
GCF_001504015.1	1241370	Okra leaf curl Oman virus	0	0
GCF_000900395.1	1243178	Rubus canadensis virus 1	0	0
GCF_000899555.1	1247115	Diuris virus A	0	0
GCF_000901495.1	1247116	Diuris virus B	0	0
GCF_000902995.1	1249467	Okra enation leaf curl alphasatellite	0	0
GCF_000901935.1	1250303	Sunflower leaf curl Karnataka alphasatellite	0	0
GCF_000902015.1	1260769	Ageratum enation alphasatellite	0	0
GCF_000906555.1	1278205	Dahlia latent viroid	0	0
GCF_000905815.1	1296569	Andean potato mild mosaic virus	0	0
GCF_000906695.1	1297645	Corchorus yellow vein mosaic virus	0	0
GCF_000910315.1	1301220	Citrus vein enation virus	0	0
GCF_000911975.1	1302848	Chickpea chlorosis Australia virus	0	0
GCF_000897615.1	1302849	Sporobolus striate mosaic virus 1	0	0
GCF_000899215.1	1302850	Sporobolus striate mosaic virus 2	0	0
GCF_000915295.1	1303385	Tomato leaf curl Liwa virus	0	0
GCF_001271015.1	1306546	Alfalfa leaf curl virus	0	0
GCF_000898495.1	1307958	Sweet potato C6 virus	0	0
GCF_000907155.1	1312929	Cherry rusty mottle associated virus	0	0
GCF_000908975.1	1324128	Habenaria mosaic virus	0	0
GCF_001465485.1	1331744	Plantain virus X	0	0
GCF_000916795.1	1343920	Apricot vein clearing associated virus	0	0
GCF_000910355.1	1352511	Thin paspalum asymptomatic virus	0	0
GCF_000913355.1	1381464	Blackberry vein banding-associated virus	0	0
GCF_002820405.1	1384490	Basella alba alphaendornavirus 1	0	0
GCF_000915235.1	1384632	Tomato leaf curl Gandhinagar betasatellite	0	0
GCF_000911995.1	1391702	Tomato mottle mosaic virus	0	0
GCF_000914975.1	1400526	Donkey orchid symptomless virus	0	0
GCF_004134065.1	1403565	Pleione flower breaking virus	0	0
GCF_000915255.1	1406816	Zucchini tigre mosaic virus	0	0
GCF_000903535.1	1407058	Ageratum yellow vein India alphasatellite	0	0
GCF_000859245.1	1411991	Banana streak VN virus	0	0
GCF_000911235.1	1414644	Tall oatgrass mosaic virus	0	0
GCF_000912435.1	1416026	Yellow tailflower mild mottle virus	0	0
GCF_018580205.1	1417304	Ambrosia asymptomatic virus 1	0	0
GCF_002830225.1	1418029	Siegesbeckia yellow vein betasatellite	0	0
GCF_000913095.1	1421055	Yam spherical virus	0	0
GCF_000921255.1	1424279	Cherry twisted leaf associated virus	0	0
GCF_000925095.1	1425362	Carrot Ch virus 2	0	0
GCF_000925115.1	1425363	Carrot Ch virus 1	0	0
GCF_000915855.1	1428189	Hedyotis yellow mosaic betasatellite	0	0
GCF_003029015.1	1428342	Chilli leaf curl alphasatellite	0	0
GCF_000923935.1	1431395	Mirabilis leaf curl virus	0	0
GCF_001021255.1	1432563	Rottboellia yellow mottle virus	0	0
GCF_003028995.1	1441797	Pea necrotic yellow dwarf alphasatellite 1	0	0
GCF_000915415.1	1454227	Ageratum yellow vein China alphasatellite	0	0
GCF_001654125.1	1462681	Pepo aphid-borne yellows virus	0	0
GCF_000919115.1	1468172	Gaillardia latent virus	0	0
GCF_001019755.1	1471299	Grapevine Roditis leaf discoloration-associated virus	0	0
GCF_000922315.1	1472425	Prunus virus T	0	0
GCF_000920515.2	1476485	Andrographis yellow vein leaf curl betasatellite	0	0
GCF_000920415.1	1476487	Axonopus compressus streak virus	0	0
GCF_000858465.1	1476909	Banana streak MY virus	0	0
GCF_000907875.1	1489311	Sweet potato leaf curl Henan virus	0	0
GCF_000921495.1	1489312	Sweet potato leaf curl Guangxi virus	0	0
GCF_000919135.1	1492296	Sugarcane white streak virus	0	0
GCF_000928155.1	1493829	Persimmon virus B	0	0
GCF_000973375.1	1501716	Plumeria mosaic virus	0	0
GCF_000926955.1	1503864	Yam virus X	0	0
GCF_000923515.1	1505530	Pagoda yellow mosaic associated virus	0	0
GCF_009731755.1	1512278	Aglaonema bacilliform virus	0	0
GCF_001967215.1	1513528	Sweet potato mosaic virus	0	0
GCF_000923175.1	1514896	Yerba mate alphaendornavirus	0	0
GCF_000921715.1	1538549	Ethiopian tobacco bushy top virus	0	0
GCF_000924295.1	1543207	Rose leaf rosette-associated virus	0	0
GCF_000925235.1	1544378	Synedrella leaf curl alphasatellite	0	0
GCF_000928595.1	1561150	Yacon necrotic mottle virus	0	0
GCF_000927635.1	1568974	Chickpea yellow dwarf virus	0	0
GCF_004130965.1	1569057	Ribes americanum virus A	0	0
GCF_003029205.1	1578825	Euphorbia yellow leaf curl virus	0	0
GCF_000988995.1	1592930	Yam latent virus	0	0
GCF_001020015.1	1602124	Cymbidium chlorotic mosaic virus	0	0
GCF_003029065.1	1608257	Tomato latent virus	0	0
GCF_002819385.1	1619899	Dioscorea bacilliform AL virus	0	0
GCF_000973315.1	1634914	Taro bacilliform CH virus	0	0
GCF_001019835.1	1654603	Areca palm velarivirus 1	0	0
GCF_002817735.1	1667230	Caucasus prunus virus	0	0
GCF_002829205.1	1679239	Zucchini shoestring virus	0	0
GCF_001271135.1	1688637	Lettuce Italian necrotic virus	0	0
GCF_001271275.1	1692045	Tobacco virus 1	0	0
GCF_003029105.1	1702121	Atractylodes mottle virus	0	0
GCF_000899235.1	1705093	Mesta yellow vein mosaic alphasatellite	0	0
GCF_001308595.1	1711684	Hot pepper alphaendornavirus	0	0
GCF_001308615.1	1711685	Atractylodes mild mottle virus	0	0
GCF_001586925.1	1714570	Blueberry shoestring virus	0	0
GCF_001308735.1	1720595	Bellflower vein chlorosis virus	0	0
GCF_001629905.1	1725329	Potato necrosis virus	0	0
GCF_001441075.1	1738045	Andrographis yellow vein leaf curl virus	0	0
GCF_001448395.1	1751715	Blueberry fruit drop associated virus	0	0
GCF_001461485.1	1761477	Tomato brown rugose fruit virus	0	0
GCF_001550845.1	1766828	Turnip leaf roll virus	0	0
GCF_001634515.1	1770265	Alfalfa enamovirus 1	0	0
GCF_001567035.1	1770618	Currant virus A	0	0
GCF_001502155.1	1774276	Hordeum vulgare alphaendornavirus	0	0
GCF_001549545.1	1775963	Jasmine virus T	0	0
GCF_001550465.1	1776177	Cucumis melo alphaendornavirus	0	0
GCF_001646355.1	1792583	Tobacco mosqueado virus	0	0
GCF_004787675.1	1808970	Angelica bushy stunt virus	0	0
GCF_001605795.1	1815581	Grapevine leafroll-associated virus 13	0	0
GCF_002116155.1	1817526	Ixeridium yellow mottle virus 2	0	0
GCF_002824765.1	1830242	Plantago lanceolata latent virus	0	0
GCF_001661875.1	1856031	Pecan mosaic-associated virus	0	0
GCF_001678235.1	1862127	Wild onion symptomless virus	0	0
GCF_001707025.1	1881013	Senna mosaic virus	0	0
GCF_003029325.1	1881630	Velvet bean golden mosaic virus	0	0
GCF_004130615.1	1883104	Adonis mosaic virus	0	0
GCF_001706945.1	1884991	Senna leaf curl virus	0	0
GCF_001714495.1	1886606	Callistephus mottle virus	0	0
GCF_001717335.1	1890365	Coccinia mottle virus	0	0
GCF_001744835.1	1899566	Ligustrum virus A	0	0
GCF_001766605.1	1906317	Grapevine geminivirus A	0	0
GCF_001879265.1	1912598	Cherry associated luteovirus	0	0
GCF_001891015.1	1919062	Sugarcane chlorotic streak virus	0	0
GCF_001904945.1	1921009	Arachis pintoi virus	0	0
GCF_001907845.1	1925152	Vernonia crinkle betasatellite	0	0
GCF_001907745.1	1925153	Vernonia crinkle virus	0	0
GCF_001995595.1	1931113	Pea leaf distortion betasatellite	0	0
GCF_002004675.1	1940252	Cacao mild mosaic virus	0	0
GCF_013087435.1	1945850	Ash gourd yellow vein mosaic alphasatellite	0	0
GCF_003029415.1	1949198	Sida golden yellow spot virus	0	0
GCF_002005705.1	1950126	Clematis chlorotic mottle virus	0	0
GCF_002005645.1	1955054	Tomato leaf curl Burkina Faso virus	0	0
GCF_002819425.1	1960252	Sugarcane bacilliform Guadeloupe A virus	0	0
GCF_000886875.1	1960253	Sugarcane bacilliform Guadeloupe D virus	0	0
GCF_002819325.1	1960255	Cacao swollen shoot CD virus	0	0
GCF_018580745.1	1960887	Jasmine virus H	0	0
GCF_002029655.1	1963260	Sunflower ring blotch virus	0	0
GCF_002922445.1	1965355	Pepper vein yellows virus 5	0	0
GCF_002116215.1	1972716	Arracacha virus V	0	0
GCF_013087455.1	1972994	Gomphocarpus mosaic virus	0	0
GCF_002080255.1	1973265	Wisteria badnavirus 1	0	0
GCF_002116295.1	1977392	Cassava virus X	0	0
GCF_002105425.1	1978413	Watermelon virus A	0	0
GCF_003029555.1	1982660	Bellflower veinal mottle virus	0	0
GCF_002204065.1	1985164	Spinach amalgavirus 1	0	0
GCF_002158655.1	1985968	Alfalfa virus S	0	0
GCF_002828025.1	1987403	Broad-leafed dock virus A	0	0
GCF_000910735.1	1993643	Malvastrum leaf curl deltasatellite	0	0
GCF_000894135.1	1993647	Sweet potato leaf curl deltasatellite 1	0	0
GCF_000925215.2	1993648	Sweet potato leaf curl deltasatellite 2	0	0
GCF_000843845.1	1993650	Tomato leaf curl deltasatellite	0	0
GCF_002210975.1	2005044	Cucurbit vein banding virus	0	0
GCF_000843905.1	2010286	Chili leaf curl betasatellite	0	0
GCF_002830025.1	2010315	Chili leaf curl Sri Lanka betasatellite	0	0
GCF_002987855.1	2010317	Ageratum yellow vein Sri Lanka betasatellite	0	0
GCF_002830065.1	2010319	Eupatorium yellow vein mosaic betasatellite	0	0
GCF_002830125.1	2010323	Okra leaf curl Oman betasatellite	0	0
GCF_002830185.1	2010325	Rhynchosia yellow mosaic betasatellite	0	0
GCF_000871565.1	2010326	Tobacco leaf curl Japan betasatellite	0	0
GCF_002830245.1	2010327	Tobacco leaf curl Patna betasatellite	0	0
GCF_002830265.1	2010331	Tomato leaf curl Bangalore betasatellite	0	0
GCF_002830305.1	2010332	Tomato leaf curl Laguna betasatellite	0	0
GCF_002987955.1	2010333	Tomato leaf curl Laos betasatellite	0	0
GCF_003029355.1	2011125	Dioscorea bacilliform RT virus 2	0	0
GCF_004130535.1	2012857	Rice latent virus 2	0	0
GCF_002219625.1	2013968	Euonymus yellow vein virus	0	0
GCF_002219605.1	2016426	Vanilla latent virus	0	0
GCF_002219785.1	2016427	Vanilla virus X	0	0
GCF_002270985.1	2018312	Sudan watermelon mosaic virus	0	0
GCF_002270645.1	2020956	Jujube mosaic-associated virus	0	0
GCF_002270925.1	2021667	Tomato leaf curl purple vein virus	0	0
GCF_004131225.1	2022475	Grapevine virus G	0	0
GCF_004132005.1	2022475	Grapevine virus G	0	0
GCF_002270905.1	2024724	Actinidia virus 1	0	0
GCF_000912175.1	2026195	Sweet potato leaf curl Sichuan virus 2	0	0
GCF_002823585.1	2026196	Sweet potato leaf curl Sichuan virus 1	0	0
GCF_013087675.1	2030126	Eclipta yellow vein alphasatellite	0	0
GCF_013087685.1	2030909	Malvastrum yellow vein Lahore virus	0	0
GCF_002987965.1	2031200	Tomato leaf curl Nepal betasatellite	0	0
GCF_000889415.1	2033633	Pineapple bacilliform CO virus	0	0
GCF_002830385.1	2033721	Tomato yellow leaf curl Yunnan betasatellite	0	0
GCF_000893715.1	2034762	Sweet potato pakakuy virus	0	0
GCF_009732115.1	2034763	Pineapple bacilliform ER virus	0	0
GCF_002830365.1	2040662	Tomato yellow leaf curl Shandong betasatellite	0	0
GCF_004131305.1	2045345	Grapevine virus H	0	0
GCF_013087705.1	2048879	Tomato leaf curl Virudhunagar alphasatellite	0	0
GCF_002987875.1	2049883	Mirabilis leaf curl betasatellite	0	0
GCF_002830325.1	2049892	Tomato leaf curl Malaysia betasatellite	0	0
GCF_002824165.1	2050583	Tomato leaf curl New Delhi virus 2	0	0
GCF_000892915.1	2050589	Vernonia yellow vein Fujian betasatellite	0	0
GCF_002937185.1	2052157	Grapevine virus I	0	0
GCF_013087745.1	2052838	Grapevine badnavirus 1	0	0
GCF_004131505.1	2054409	Apple associated luteovirus	0	0
GCF_004788695.1	2056161	African eggplant mosaic virus	0	0
GCF_004131745.1	2056879	Cacao swollen shoot CE virus	0	0
GCF_004788595.1	2056883	Cacao swollen shoot Ghana M virus	0	0
GCF_004131825.1	2056884	Cacao swollen shoot Ghana N virus	0	0
GCF_004788615.1	2056885	Cacao swollen shoot Ghana Q virus	0	0
GCF_004132845.1	2057979	Birch leaf roll-associated virus	0	0
GCF_004788515.1	2058396	Paris mosaic necrosis virus	0	0
GCF_004788675.1	2058620	Mediterranean ruda virus	0	0
GCF_002890315.1	2058778	Allium cepa amalgavirus 1	0	0
GCF_002889815.1	2058779	Allium cepa amalgavirus 2	0	0
GCF_002890015.1	2060511	Babaco mosaic virus	0	0
GCF_002922455.1	2070152	Saffron latent virus	0	0
GCF_002830965.1	2083209	Tobacco latent virus	0	0
GCF_013087795.1	2093224	Pistachio ampelovirus A	0	0
GCF_004132725.1	2093496	Grapevine virus J	0	0
GCF_004132585.1	2122733	Camellia chlorotic dwarf-associated virus	0	0
GCF_004133125.1	2137858	Mume virus A	0	0
GCF_018583095.1	2161875	Coconut foliar decay alphasatellite 2	0	0
GCF_004132025.1	2161876	Coconut foliar decay alphasatellite 3	0	0
GCF_004132045.1	2161876	Coconut foliar decay alphasatellite 3	0	0
GCF_018583105.1	2161877	Coconut foliar decay alphasatellite 4	0	0
GCF_018583115.1	2161878	Coconut foliar decay alphasatellite 5	0	0
GCF_004132085.1	2161880	Coconut foliar decay alphasatellite 7	0	0
GCF_004132865.1	2162638	Passion fruit chlorotic mottle virus	0	0
GCF_018582785.1	2164175	Hibiscus vein enation betasatellite	0	0
GCF_001755825.1	2169693	Winged bean alphaendornavirus 1	0	0
GCF_003029585.1	2169721	Banana bunchy top alphasatellite 1	0	0
GCF_003028905.1	2169722	Banana bunchy top alphasatellite 2	0	0
GCF_003028945.1	2169723	Banana bunchy top alphasatellite 3	0	0
GCF_000913955.1	2169724	Cardamom bushy dwarf alphasatellite	0	0
GCF_002005015.1	2169726	Cacao yellow vein banding virus	0	0
GCF_003029345.1	2169727	Dioscorea bacilliform RT virus 1	0	0
GCF_003029445.1	2169728	Dioscorea bacilliform TR virus	0	0
GCF_003029055.1	2169734	Jatropha leaf curl Gujarat virus	0	0
GCF_003029275.1	2169736	Sweet potato golden vein Korea virus	0	0
GCF_002817675.1	2169804	Sint-Jan onion latent virus	0	0
GCF_000890255.1	2169824	Cleome leaf crumple alphasatellite	0	0
GCF_000890035.1	2169825	Melon chlorotic mosaic alphasatellite	0	0
GCF_003029425.1	2169827	Tomato yellow spot alphasatellite	0	0
GCF_003029175.1	2169828	Whitefly associated Guatemala alphasatellite 2	0	0
GCF_003029195.1	2169829	Whitefly associated Puerto Rico alphasatellite 1	0	0
GCF_000890935.1	2169841	Cotton leaf curl Lucknow alphasatellite	0	0
GCF_001967255.1	2169842	Pedilanthus leaf curl alphasatellite	0	0
GCF_003034085.1	2169843	Sida leaf curl alphasatellite	0	0
GCF_003029525.1	2169846	Tomato yellow leaf curl Yunnan alphasatellite	0	0
GCF_003028925.1	2169907	Gossypium mustelinum symptomless alphasatellite	0	0
GCF_003028985.1	2169908	Vernonia yellow vein Fujian alphasatellite	0	0
GCF_003033115.1	2169980	Barley yellow dwarf virus GPV	0	0
GCF_002826665.1	2169981	Barley yellow dwarf virus SGV	0	0
GCF_000850645.1	2169984	Barley yellow dwarf virus MAV	0	0
GCF_000850165.1	2169985	Barley yellow dwarf virus PAS	0	0
GCF_000859045.1	2169986	Barley yellow dwarf virus PAV	0	0
GCF_000907695.1	2169987	Barley yellow dwarf virus kerII	0	0
GCF_002826645.1	2169988	Barley yellow dwarf virus kerIII	0	0
GCF_001856635.1	2169998	Grapevine asteroid mosaic associated virus	0	0
GCF_000853365.1	2170100	Cereal yellow dwarf virus RPV	0	0
GCF_000909295.1	2170101	Maize yellow dwarf virus RMV	0	0
GCF_001717275.1	2170132	Barbacena virus Y	0	0
GCF_001654345.1	2170135	Impatiens flower break virus	0	0
GCF_000922155.1	2170240	Yellow oat grass mosaic virus	0	0
GCF_004132825.1	2170538	Alfalfa virus F	0	0
GCF_004130875.1	2170544	Apple luteovirus 1	0	0
GCF_018582825.1	2172094	Codiaeum leaf curl betasatellite	0	0
GCF_000870925.1	2173168	Tomato leaf curl Philippine betasatellite	0	0
GCF_013088035.1	2175329	Yam chlorotic necrosis virus	0	0
GCF_013088045.1	2182585	Ageratum leaf curl Sichuan virus	0	0
GCF_004131165.1	2184469	Helianthus annuus alphaendornavirus	0	0
GCF_004132425.1	2185086	Blackberry virus A	0	0
GCF_004133325.1	2201042	Arracacha virus 1	0	0
GCF_013088065.1	2212477	Alpinia oxyphylla mosaic virus	0	0
GCF_013088085.1	2282485	Sweet potato leaf curl Hubei virus	0	0
GCF_013088115.1	2283388	Faba bean polerovirus 1	0	0
GCF_004133565.1	2292642	Turtle grass virus X	0	0
GCF_013088125.1	2293720	Mashua virus Y	0	0
GCF_013088135.1	2294149	Passiflora edulis symptomless virus	0	0
GCF_013088145.1	2303151	Tomato leaf curl Mahe virus	0	0
GCF_013088155.1	2303390	Hollyhock yellow vein virus	0	0
GCF_004134025.1	2306623	Areca palm necrotic spindle-spot virus	0	0
GCF_013088175.1	2306727	Areca palm necrotic ringspot virus	0	0
GCF_018583075.1	2315478	Desmodium leaf distortion deltasatellite	0	0
GCF_004133525.1	2316740	Rehmannia virus 1	0	0
GCF_013088195.1	2320870	Platycodon mild mottle virus	0	0
GCF_013088245.1	2491019	Dioscorea mosaic virus	0	0
GCF_013088255.1	2494552	Celery latent virus	0	0
GCF_018583615.1	2496574	Emilia yellow vein Fujian betasatellite	0	0
GCF_013088295.1	2496575	Emilia yellow vein Fujian virus	0	0
GCF_018582755.1	2510428	Cnidium virus X	0	0
GCF_018584005.1	2518104	Patrinia mild mottle virus	0	0
GCF_013088335.1	2518373	Pumpkin polerovirus	0	0
GCF_018583775.1	2528410	Polyscias mosaic virus	0	0
GCF_013088405.1	2557970	Maize streak dwarfing virus	0	0
GCF_018584755.1	2558065	Parsley severe stunt alphasatellite 3	0	0
GCF_018584765.1	2558066	Parsley severe stunt alphasatellite 4	0	0
GCF_004131265.1	2560282	Actinidia seed borne latent virus	0	0
GCF_001567075.1	2560349	Blackberry virus F	0	0
GCF_004787075.1	2560350	Blechum yellow vein virus	0	0
GCF_001684505.1	2560371	Canna yellow mottle associated virus	0	0
GCF_004787215.1	2560380	Chilli leaf curl Gonda virus	0	0
GCF_004786955.1	2560381	Chilli leaf curl Sri Lanka virus	0	0
GCF_000852545.1	2560401	Cucumber Bulgarian latent virus	0	0
GCF_002184215.1	2560515	Grapevine enamovirus 1	0	0
GCF_004786855.1	2560636	Pepper vein yellows virus 2	0	0
GCF_004787115.1	2560810	Tomato leaf curl Karnataka virus 2	0	0
GCF_004787135.1	2560811	Tomato leaf curl Karnataka virus 3	0	0
GCF_004786775.1	2560812	Tomato leaf curl New Delhi virus 5	0	0
GCF_004787335.1	2560813	Tomato severe leaf curl Kalakada virus	0	0
GCF_003029185.1	2560838	Whitefly associated Guatemala alphasatellite 1	0	0
GCF_013088425.1	2562807	Dendrobium chlorotic mosaic virus	0	0
GCF_013088455.1	2571287	Tomato twisted leaf virus	0	0
GCF_013088465.1	2575594	Melon yellow mosaic virus	0	0
GCF_018585535.1	2586645	Euonymus yellow mottle associated virus	0	0
GCF_018587145.1	2588671	Chickpea redleaf virus 2	0	0
GCF_018584915.1	2591696	Costus stripe mosaic virus	0	0
GCF_018585455.1	2596881	Eleusine indica associated virus	0	0
GCF_018585475.1	2596883	Sorghum arundinaceum associated virus	0	0
GCF_018583925.1	2601256	Tomato leaf curl Anand alphasatellite	0	0
GCF_018586895.1	2607629	Physalis rugose mosaic virus	0	0
GCF_018587615.1	2608606	Noni mosaic virus	0	0
GCF_018589455.1	2651595	Tomato yellow spot alphasatellite 2	0	0
GCF_018589505.1	2664236	Malus domestica virus A	0	0
GCF_018584805.1	2676436	Cytorhabdovirus fragariae	0	0
GCF_018589485.1	2697535	Camellia lemon glow virus	0	0
GCF_018587595.1	2706523	Opuntia virus 1	0	0
GCF_018587725.1	2713640	Epiphyllum virus 4	0	0
GCF_018589515.1	2730579	Paris virus 1	0	0
GCF_018591105.1	2731270	Ivy ringspot-associated virus	0	0
GCF_013087805.1	2734556	East Asian Passiflora distortion virus	0	0
GCF_000969055.1	2843704	Apple geminivirus 1	0	0
