# Supplementary material for: Next-generation fungal identification using target enrichment and Nanopore sequencing
Source: BMC Genomics. 2023 Oct 2;24:581. doi: 10.1186/s12864-023-09691-w (PMC10544392; doi:10.1186/s12864-023-09691-w)
Supplement: Supplementary file 11 — Supplementary Material 11 [file 12864_2023_9691_MOESM11_ESM.xlsx]

## Sheet: Sheet1
Table S11. Read count and read depth of targeted genes in Fusarium circinatum.
Chromosome	Start	End	Gene size (bp)	Total read length (bp)	Read Count (n)	Depth of coverage	Enrichement efficiency	KOa	Description
CM043921.1_Fusarium_circinatum_strain_CMWF1803_chromosome_4,_whole_genome_shotgun_sequence	1931932	1933260	1328	17208576	24823	12958	598	K00134	GAPDH, gapA; glyceraldehyde 3-phosphate dehydrogenase (phosphorylating) [EC:1.2.1.12]
CM043926.1_Fusarium_circinatum_strain_CMWF1803_chromosome_9,_whole_genome_shotgun_sequence	1862057	1863615	1558	23837184	34184	15300	702	K00927	PGK, pgk; phosphoglycerate kinase [EC:2.7.2.3]
CM043925.1_Fusarium_circinatum_strain_CMWF1803_chromosome_8,_whole_genome_shotgun_sequence	810100	811964	1864	1144246	1386	614	24	K01687	ilvD; dihydroxy-acid dehydratase [EC:4.2.1.9]
CM043920.1_Fusarium_circinatum_strain_CMWF1803_chromosome_3,_whole_genome_shotgun_sequence	2855151	2856463	1312	9860851	13971	7516	341	K02136	ATPeF1G, ATP5C1, ATP3; F-type H+-transporting ATPase subunit gamma
CM043919.1_Fusarium_circinatum_strain_CMWF1803_chromosome_2,_whole_genome_shotgun_sequence	1248074	1248635	561	4380520	11003	7808	627	K02183	calmodulin
CM043925.1_Fusarium_circinatum_strain_CMWF1803_chromosome_8,_whole_genome_shotgun_sequence	1321341	1322224	883	9626330	17328	10902	628	K02183	CALM; calmodulin
CM043920.1_Fusarium_circinatum_strain_CMWF1803_chromosome_3,_whole_genome_shotgun_sequence	1429783	1430752	969	5169717	8588	5335	283	K02264	COX5A; cytochrome c oxidase subunit 5a
CM043919.1_Fusarium_circinatum_strain_CMWF1803_chromosome_2,_whole_genome_shotgun_sequence	828368	830833	2465	10051494	11307	4078	147	K02355	fusA, GFM, EFG; elongation factor G
CM043920.1_Fusarium_circinatum_strain_CMWF1803_chromosome_3,_whole_genome_shotgun_sequence	1647638	1649052	1414	13435899	18189	9502	411	K02358	tuf, TUFM; elongation factor Tu
CM043920.1_Fusarium_circinatum_strain_CMWF1803_chromosome_3,_whole_genome_shotgun_sequence	2666605	2667407	802	7754944	15120	9670	603	K02865	RP-L10Ae, RPL10A; large subunit ribosomal protein L10Ae
CM043922.1_Fusarium_circinatum_strain_CMWF1803_chromosome_5,_whole_genome_shotgun_sequence	1412317	1413196	879	8789268	16394	9999	597	K02866	RP-L10e, RPL10; large subunit ribosomal protein L10e
CM043919.1_Fusarium_circinatum_strain_CMWF1803_chromosome_2,_whole_genome_shotgun_sequence	1143019	1143537	518	1606023	4321	3100	267	K02867	RP-L11, MRPL11, rplK; large subunit ribosomal protein L11
CM043918.1_Fusarium_circinatum_strain_CMWF1803_chromosome_1,_whole_genome_shotgun_sequence	2756849	2757487	638	7388412	17027	11581	854	K02868	RP-L11e, RPL11; large subunit ribosomal protein L11e
CM043925.1_Fusarium_circinatum_strain_CMWF1803_chromosome_8,_whole_genome_shotgun_sequence	682435	683474	1039	8655225	14275	8330	439	K02872	RP-L13Ae, RPL13A; large subunit ribosomal protein L13Ae
CM043918.1_Fusarium_circinatum_strain_CMWF1803_chromosome_1,_whole_genome_shotgun_sequence	1255535	1256176	641	3968005	8758	6190	437	K02882	RP-L18Ae, RPL18A; large subunit ribosomal protein L18Ae
CM043922.1_Fusarium_circinatum_strain_CMWF1803_chromosome_5,_whole_genome_shotgun_sequence	2774830	2775683	853	7109848	13469	8335	505	K02883	RP-L18e, RPL18; large subunit ribosomal protein L18e
CM043923.1_Fusarium_circinatum_strain_CMWF1803_chromosome_6,_whole_genome_shotgun_sequence	1015653	1016327	674	4790580	10597	7108	503	K02889	RP-L21e, RPL21; large subunit ribosomal protein L21e
CM043922.1_Fusarium_circinatum_strain_CMWF1803_chromosome_5,_whole_genome_shotgun_sequence	3658260	3659230	970	7636902	13182	7873	435	K02893	RP-L23Ae, RPL23A; large subunit ribosomal protein L23Ae
CM043918.1_Fusarium_circinatum_strain_CMWF1803_chromosome_1,_whole_genome_shotgun_sequence	5463232	5464269	1037	9507651	15502	9168	478	K02894	RP-L23e, RPL23; large subunit ribosomal protein L23e
CM043925.1_Fusarium_circinatum_strain_CMWF1803_chromosome_8,_whole_genome_shotgun_sequence	1831476	1832180	704	7644425	16595	10859	754	K02900	RP-L27Ae, RPL27A; large subunit ribosomal protein L27Ae
CM043922.1_Fusarium_circinatum_strain_CMWF1803_chromosome_5,_whole_genome_shotgun_sequence	1411441	1412023	582	5581755	13749	9591	756	K02908	RP-L30e, RPL30; large subunit ribosomal protein L30e
CM043920.1_Fusarium_circinatum_strain_CMWF1803_chromosome_3,_whole_genome_shotgun_sequence	3289965	3290632	667	4280773	9473	6418	454	K02921	RP-L37Ae, RPL37A; large subunit ribosomal protein L37Ae
CM043922.1_Fusarium_circinatum_strain_CMWF1803_chromosome_5,_whole_genome_shotgun_sequence	1614500	1615389	889	7610821	13362	8561	481	K02929	RP-L44e, RPL44; large subunit ribosomal protein L44e
CM043923.1_Fusarium_circinatum_strain_CMWF1803_chromosome_6,_whole_genome_shotgun_sequence	2078095	2079070	975	7379975	12211	7569	401	K02936	RP-L7Ae, RPL7A; large subunit ribosomal protein L7Ae
CM043922.1_Fusarium_circinatum_strain_CMWF1803_chromosome_5,_whole_genome_shotgun_sequence	3810729	3812170	1441	10961215	14851	7607	330	K02937	RP-L7e, RPL7; large subunit ribosomal protein L7e
CM043920.1_Fusarium_circinatum_strain_CMWF1803_chromosome_3,_whole_genome_shotgun_sequence	3009638	3010685	1047	7474105	12094	7139	369	K02941	RP-LP0, RPLP0; large subunit ribosomal protein LP0
CM043919.1_Fusarium_circinatum_strain_CMWF1803_chromosome_2,_whole_genome_shotgun_sequence	1433873	1434501	628	4906026	11402	7812	581	K02950	RP-S12, MRPS12, rpsL; small subunit ribosomal protein S12
CM043924.1_Fusarium_circinatum_strain_CMWF1803_chromosome_7,_whole_genome_shotgun_sequence	2811989	2812996	1007	5756359	9628	5716	306	K02956	putative mitochondrial ribosomal protein subunit S28
CM043924.1_Fusarium_circinatum_strain_CMWF1803_chromosome_7,_whole_genome_shotgun_sequence	2096703	2097202	499	6287694	17668	12601	1133	K02973	RP-S23e, RPS23; small subunit ribosomal protein S23e
CM043924.1_Fusarium_circinatum_strain_CMWF1803_chromosome_7,_whole_genome_shotgun_sequence	2946868	2947600	732	7005471	14477	9570	633	K02976	RP-S26e, RPS26; small subunit ribosomal protein S26e
CM043921.1_Fusarium_circinatum_strain_CMWF1803_chromosome_4,_whole_genome_shotgun_sequence	1097183	1097985	802	8707294	17144	10857	684	K02989	RP-S5e, RPS5; small subunit ribosomal protein S5e
CM043918.1_Fusarium_circinatum_strain_CMWF1803_chromosome_1,_whole_genome_shotgun_sequence	4812045	4812729	684	8299349	18661	12134	873	K02995	RP-S8e, RPS8; small subunit ribosomal protein S8e
CM043926.1_Fusarium_circinatum_strain_CMWF1803_chromosome_9,_whole_genome_shotgun_sequence	1243376	1248463	5087	14230145	15977	2797	100	K02999	RPA1, POLR1A; DNA-directed RNA polymerase I subunit RPA1 [EC:2.7.7.6]
CM043918.1_Fusarium_circinatum_strain_CMWF1803_chromosome_1,_whole_genome_shotgun_sequence	4461850	4467213	5363	7647481	7390	1426	44	K03006	RPB1, POLR2A; DNA-directed RNA polymerase II subunit RPB1 [EC:2.7.7.6]
CM043922.1_Fusarium_circinatum_strain_CMWF1803_chromosome_5,_whole_genome_shotgun_sequence	4007073	4010981	3908	26098640	22895	6678	187	K03010	RPB2, POLR2B; DNA-directed RNA polymerase II subunit RPB2 [EC:2.7.7.6]
CM043920.1_Fusarium_circinatum_strain_CMWF1803_chromosome_3,_whole_genome_shotgun_sequence	3890166	3890791	625	5098362	11562	8157	592	K03014	RPABC2, RPB6, POLR2F; DNA-directed RNA polymerases I, II, and III subunit RPABC2
CM043918.1_Fusarium_circinatum_strain_CMWF1803_chromosome_1,_whole_genome_shotgun_sequence	4351366	4355002	3636	14670776	14422	4035	127	K03021	RPC2, POLR3B; DNA-directed RNA polymerase III subunit RPC2 [EC:2.7.7.6]
CM043918.1_Fusarium_circinatum_strain_CMWF1803_chromosome_1,_whole_genome_shotgun_sequence	5390890	5392037	1147	10253668	15719	8940	438	K03030	PSMD14, RPN11, POH1; 26S proteasome regulatory subunit N11
CM043924.1_Fusarium_circinatum_strain_CMWF1803_chromosome_7,_whole_genome_shotgun_sequence	2255434	2256865	1431	2737318	3522	1913	79	K03063	PSMC4, RPT3; 26S proteasome regulatory subunit T3
CM043922.1_Fusarium_circinatum_strain_CMWF1803_chromosome_5,_whole_genome_shotgun_sequence	2829134	2830681	1547	5336695	6776	3450	140	K03065	PSMC3, RPT5; 26S proteasome regulatory subunit T5
CM043923.1_Fusarium_circinatum_strain_CMWF1803_chromosome_6,_whole_genome_shotgun_sequence	3213059	3214599	1540	4655777	6201	3023	129	K03144	TFIIH4, GTF2H4, TFB2; transcription initiation factor TFIIH subunit 4
CM043920.1_Fusarium_circinatum_strain_CMWF1803_chromosome_3,_whole_genome_shotgun_sequence	2857343	2860488	3145	35608235	36527	11322	372	K03163	TOP1; DNA topoisomerase I [EC:5.6.2.1]
CM043923.1_Fusarium_circinatum_strain_CMWF1803_chromosome_6,_whole_genome_shotgun_sequence	1340199	1341959	1760	26292447	33516	14939	609	K03231	EEF1A; elongation factor 1-alpha
CM043918.1_Fusarium_circinatum_strain_CMWF1803_chromosome_1,_whole_genome_shotgun_sequence	3019032	3020061	1029	9951245	16622	9671	517	K03232	EEF1B; elongation factor 1-beta
CM043920.1_Fusarium_circinatum_strain_CMWF1803_chromosome_3,_whole_genome_shotgun_sequence	1240560	1242164	1604	16688333	21820	10404	435	K03233	EEF1G; elongation factor 1-gamma
CM043919.1_Fusarium_circinatum_strain_CMWF1803_chromosome_2,_whole_genome_shotgun_sequence	2766038	2768822	2784	28366943	28618	10189	329	K03234	EEF2; elongation factor 2
CM043920.1_Fusarium_circinatum_strain_CMWF1803_chromosome_3,_whole_genome_shotgun_sequence	2954309	2955953	1644	15341621	18272	9332	356	K03242	EIF2S3; translation initiation factor 2 subunit 3
CM043924.1_Fusarium_circinatum_strain_CMWF1803_chromosome_7,_whole_genome_shotgun_sequence	1819664	1820627	963	7449293	12148	7736	404	K03264	EIF6; translation initiation factor 6
CM043925.1_Fusarium_circinatum_strain_CMWF1803_chromosome_8,_whole_genome_shotgun_sequence	691115	693489	2374	5050822	4844	2128	65	K03360	GRR1; F-box and leucine-rich repeat protein GRR1
CM043921.1_Fusarium_circinatum_strain_CMWF1803_chromosome_4,_whole_genome_shotgun_sequence	2873738	2876959	3221	1840728	1673	571	17	K03361	CDC4; F-box and WD-40 domain protein CDC4
CM043922.1_Fusarium_circinatum_strain_CMWF1803_chromosome_5,_whole_genome_shotgun_sequence	3390692	3391415	723	2547426	5242	3523	232	K03937	NDUFS4; NADH dehydrogenase (ubiquinone) Fe-S protein 4
CM043923.1_Fusarium_circinatum_strain_CMWF1803_chromosome_6,_whole_genome_shotgun_sequence	1139418	1140260	842	6385827	11919	7584	453	K04392	RAC1; Ras-related C3 botulinum toxin substrate 1
CM043924.1_Fusarium_circinatum_strain_CMWF1803_chromosome_7,_whole_genome_shotgun_sequence	1761147	1762211	1064	8524215	13498	8011	406	K04393	CDC42; cell division control protein 42
CM043925.1_Fusarium_circinatum_strain_CMWF1803_chromosome_8,_whole_genome_shotgun_sequence	918647	919494	847	1625426	2898	1919	109	K04649	UBE2K, HIP2, UBC1; ubiquitin-conjugating enzyme (huntingtin interacting protein 2) [EC:2.3.2.23]
CM043920.1_Fusarium_circinatum_strain_CMWF1803_chromosome_3,_whole_genome_shotgun_sequence	1219930	1220890	960	1065837	1744	1110	58	K06268	PPP3R, CNB; serine/threonine-protein phosphatase 2B regulatory subunit
CM043918.1_Fusarium_circinatum_strain_CMWF1803_chromosome_1,_whole_genome_shotgun_sequence	1328456	1329103	647	92123	195	142	10	K06688	UBE2C, UBC11; ubiquitin-conjugating enzyme E2 C [EC:2.3.2.23]
CM043924.1_Fusarium_circinatum_strain_CMWF1803_chromosome_7,_whole_genome_shotgun_sequence	2393543	2394899	1356	2957093	3861	2181	91	K06689	UBE2D, UBC4, UBC5; ubiquitin-conjugating enzyme E2 D [EC:2.3.2.23]
CM043920.1_Fusarium_circinatum_strain_CMWF1803_chromosome_3,_whole_genome_shotgun_sequence	2590192	2592336	2144	8024413	8305	3743	124	K07359	CAMKK2; calcium/calmodulin-dependent protein kinase kinase 2 [EC:2.7.11.17]
CM043918.1_Fusarium_circinatum_strain_CMWF1803_chromosome_1,_whole_genome_shotgun_sequence	3882334	3884046	1712	3663261	4552	2140	85	K07374	TUBA; tubulin alpha
CM043918.1_Fusarium_circinatum_strain_CMWF1803_chromosome_1,_whole_genome_shotgun_sequence	4840874	4843019	2145	6720761	6935	3133	103	K07374	TUBA; tubulin alpha
CM043919.1_Fusarium_circinatum_strain_CMWF1803_chromosome_2,_whole_genome_shotgun_sequence	2907407	2910421	3014	32060596	31465	10637	334	K07375	TUBB; tubulin beta
CM043920.1_Fusarium_circinatum_strain_CMWF1803_chromosome_3,_whole_genome_shotgun_sequence	4207208	4208928	1720	14308472	17488	8319	325	K07375	TUBB; tubulin beta
CM043922.1_Fusarium_circinatum_strain_CMWF1803_chromosome_5,_whole_genome_shotgun_sequence	1797349	1799327	1978	9798653	11224	4954	182	K07466	RFA1, RPA1, rpa; replication factor A1
CM043919.1_Fusarium_circinatum_strain_CMWF1803_chromosome_2,_whole_genome_shotgun_sequence	1155270	1156258	988	1409743	2310	1427	75	K07901	RAB8A, MEL; Ras-related protein Rab-8A
CM043920.1_Fusarium_circinatum_strain_CMWF1803_chromosome_3,_whole_genome_shotgun_sequence	4363996	4365091	1095	892078	1361	815	40	K08870	TWF; twinfilin
CM043920.1_Fusarium_circinatum_strain_CMWF1803_chromosome_3,_whole_genome_shotgun_sequence	3898753	3899751	998	6553214	10427	6566	334	K10351	myosin regulatory light chain 2, ventricular/cardiac muscle isoform
CM043920.1_Fusarium_circinatum_strain_CMWF1803_chromosome_3,_whole_genome_shotgun_sequence	1483624	1485115	1491	14024355	18071	9406	388	K10355	ACTF; actin, other eukaryote
CM043922.1_Fusarium_circinatum_strain_CMWF1803_chromosome_5,_whole_genome_shotgun_sequence	2060790	2062650	1860	3147915	3678	1692	63	K10389	TUBG; tubulin gamma
CM043923.1_Fusarium_circinatum_strain_CMWF1803_chromosome_6,_whole_genome_shotgun_sequence	1780745	1781370	625	885469	1955	1417	100	K10580	UBE2N, BLU, UBC13; ubiquitin-conjugating enzyme E2 N [EC:2.3.2.23]
CM043924.1_Fusarium_circinatum_strain_CMWF1803_chromosome_7,_whole_genome_shotgun_sequence	1347929	1349699	1770	9166830	10954	5179	198	K10684	UBLE1A, SAE1; ubiquitin-like 1-activating enzyme E1 A [EC:6.2.1.45]
CM043918.1_Fusarium_circinatum_strain_CMWF1803_chromosome_1,_whole_genome_shotgun_sequence	4147402	4150753	3351	12984198	12909	3875	123	K10754	RFC1; replication factor C subunit 1
CM043918.1_Fusarium_circinatum_strain_CMWF1803_chromosome_1,_whole_genome_shotgun_sequence	2339506	2340811	1305	10437180	14467	7998	355	K10755	RFC2_4; replication factor C subunit 2/4
CM043920.1_Fusarium_circinatum_strain_CMWF1803_chromosome_3,_whole_genome_shotgun_sequence	1572225	1573383	1158	3828153	5295	3306	146	K10755	RFC2_4; replication factor C subunit 2/4
CM043918.1_Fusarium_circinatum_strain_CMWF1803_chromosome_1,_whole_genome_shotgun_sequence	4144625	4145802	1177	8121168	11799	6900	321	K10756	RFC3_5; replication factor C subunit 3/5
CM043921.1_Fusarium_circinatum_strain_CMWF1803_chromosome_4,_whole_genome_shotgun_sequence	1114681	1115961	1280	9854250	14131	7699	353	K10756	RFC3_5; replication factor C subunit 3/5
CM043920.1_Fusarium_circinatum_strain_CMWF1803_chromosome_3,_whole_genome_shotgun_sequence	3490953	3493430	2477	4324053	4141	1746	53	K10843	ERCC3, XPB; DNA excision repair protein ERCC-3 [EC:5.6.2.4]
CM043921.1_Fusarium_circinatum_strain_CMWF1803_chromosome_4,_whole_genome_shotgun_sequence	4173362	4175641	2279	6589097	7045	2891	99	K10843	ERCC3, XPB; DNA excision repair protein ERCC-3 [EC:5.6.2.4]
CM043926.1_Fusarium_circinatum_strain_CMWF1803_chromosome_9,_whole_genome_shotgun_sequence	1249126	1249677	551	6287219	16454	11411	955	K11253	H3; histone H3
CM043920.1_Fusarium_circinatum_strain_CMWF1803_chromosome_3,_whole_genome_shotgun_sequence	3662755	3666332	3577	17466272	15415	4883	138	K11380	NTO1; NuA3 HAT complex component NTO1
CM043922.1_Fusarium_circinatum_strain_CMWF1803_chromosome_5,_whole_genome_shotgun_sequence	3544174	3548068	3894	9601051	10797	2466	89	K11427	DOT1L, DOT1; [histone H3]-lysine79 N-trimethyltransferase [EC:2.1.1.360]
CM043922.1_Fusarium_circinatum_strain_CMWF1803_chromosome_5,_whole_genome_shotgun_sequence	3644409	3644934	525	3815253	9472	7267	577	K11495	CENPA; histone H3-like centromeric protein A
CM043923.1_Fusarium_circinatum_strain_CMWF1803_chromosome_6,_whole_genome_shotgun_sequence	3832057	3833432	1375	3744897	4964	2724	115	K11662	ACTR6, ARP6; actin-related protein 6
CM043920.1_Fusarium_circinatum_strain_CMWF1803_chromosome_3,_whole_genome_shotgun_sequence	3951780	3954131	2351	3599232	3468	1531	47	K11673	ACTR8, ARP8, INO80N; actin-related protein 8
CM043919.1_Fusarium_circinatum_strain_CMWF1803_chromosome_2,_whole_genome_shotgun_sequence	2331313	2334484	3171	5493813	4904	1733	49	K12200	ALG-2 interacting protein X
CM043920.1_Fusarium_circinatum_strain_CMWF1803_chromosome_3,_whole_genome_shotgun_sequence	2183676	2187166	3490	16444768	17186	4712	158	K12837	U2AF2; splicing factor U2AF 65 kDa subunit
CM043920.1_Fusarium_circinatum_strain_CMWF1803_chromosome_3,_whole_genome_shotgun_sequence	2631724	2632225	501	2357780	6128	4706	391	K12873	BUD31, G10; bud site selection protein 31
CM043920.1_Fusarium_circinatum_strain_CMWF1803_chromosome_3,_whole_genome_shotgun_sequence	2055962	2057062	1100	353956	567	322	16	K13346	PEX10; peroxin-10
CM043918.1_Fusarium_circinatum_strain_CMWF1803_chromosome_1,_whole_genome_shotgun_sequence	2547732	2548376	644	4510517	10444	7004	519	K13993	heat shock protein Hsp16
CM043925.1_Fusarium_circinatum_strain_CMWF1803_chromosome_8,_whole_genome_shotgun_sequence	1408402	1412140	3738	11760586	12665	3146	108	K14006	SEC23; protein transport protein SEC23
CM043919.1_Fusarium_circinatum_strain_CMWF1803_chromosome_2,_whole_genome_shotgun_sequence	3141892	3144369	2477	15723786	16700	6348	216	K14416	HBS1; elongation factor 1 alpha-like protein
CM043922.1_Fusarium_circinatum_strain_CMWF1803_chromosome_5,_whole_genome_shotgun_sequence	3537334	3540565	3231	17042858	15447	5275	153	K14536	RIA1; ribosome assembly protein 1 [EC:3.6.5.-]
CM043924.1_Fusarium_circinatum_strain_CMWF1803_chromosome_7,_whole_genome_shotgun_sequence	1886120	1887405	1285	7827802	10925	6092	272	K14962	WDR82, SWD2, CPS35; COMPASS component SWD2
CM043918.1_Fusarium_circinatum_strain_CMWF1803_chromosome_1,_whole_genome_shotgun_sequence	4907296	4908664	1368	15556680	21490	11372	502	K15107	SLC (SoLute Carrier) homolog
CM043920.1_Fusarium_circinatum_strain_CMWF1803_chromosome_3,_whole_genome_shotgun_sequence	1267705	1268189	484	2893724	8129	5979	537	K15171	SUPT4H1, SPT4; transcription elongation factor SPT4
CM043918.1_Fusarium_circinatum_strain_CMWF1803_chromosome_1,_whole_genome_shotgun_sequence	4402620	4403442	822	1637118	2982	1992	116	K15544	SSU72; RNA polymerase II subunit A C-terminal domain phosphatase SSU72 [EC:3.1.3.16]
CM043922.1_Fusarium_circinatum_strain_CMWF1803_chromosome_5,_whole_genome_shotgun_sequence	1007806	1009182	1376	7064370	9430	5134	219	K16575	ACTR1, ARP1; centractin
CM043921.1_Fusarium_circinatum_strain_CMWF1803_chromosome_4,_whole_genome_shotgun_sequence	1129886	1131075	1189	12497985	18217	10511	490	K16938	SEPT3_9_12; septin 3/9/12
CM043919.1_Fusarium_circinatum_strain_CMWF1803_chromosome_2,_whole_genome_shotgun_sequence	2397467	2399417	1950	21011639	25297	10775	415	K16944	SEPT7, CDC3; septin 7
CM043919.1_Fusarium_circinatum_strain_CMWF1803_chromosome_2,_whole_genome_shotgun_sequence	3438375	3439805	1430	17742179	24191	12407	541	K16945	CDC11; cell division control protein 11
CM043923.1_Fusarium_circinatum_strain_CMWF1803_chromosome_6,_whole_genome_shotgun_sequence	2760147	2761775	1628	9227015	11472	5668	225	K16945	septin, putative
CM043920.1_Fusarium_circinatum_strain_CMWF1803_chromosome_3,_whole_genome_shotgun_sequence	1342810	1344174	1364	16873515	24897	12371	584	K16948	CDC12; cell division control protein 12
CM043926.1_Fusarium_circinatum_strain_CMWF1803_chromosome_9,_whole_genome_shotgun_sequence	528280	529600	1320	8086264	11018	6126	267	K17260	ACTR2, ARP2; actin-related protein 2
CM043922.1_Fusarium_circinatum_strain_CMWF1803_chromosome_5,_whole_genome_shotgun_sequence	2784611	2786773	2162	3234131	3330	1496	49	K17275	PLS1; plastin-1
CM043924.1_Fusarium_circinatum_strain_CMWF1803_chromosome_7,_whole_genome_shotgun_sequence	2612615	2614261	1646	2134169	2429	1297	47	K18584	ACTR3, ARP3; actin-related protein 3
CM043918.1_Fusarium_circinatum_strain_CMWF1803_chromosome_1,_whole_genome_shotgun_sequence	4582192	4588208	6016	15572600	13213	2589	70	K20178	VPS8; vacuolar protein sorting-associated protein 8
CM043922.1_Fusarium_circinatum_strain_CMWF1803_chromosome_5,_whole_genome_shotgun_sequence	3977722	3978466	744	1902137	3848	2557	165	K20302	TRAPPC3, BET3; trafficking protein particle complex subunit 3
CM043918.1_Fusarium_circinatum_strain_CMWF1803_chromosome_1,_whole_genome_shotgun_sequence	765203	769111	3908	15332498	12915	3923	106	K21157	SAK1; SNF1-activating kinase 1 [EC:2.7.11.1]
CM043919.1_Fusarium_circinatum_strain_CMWF1803_chromosome_2,_whole_genome_shotgun_sequence	1752570	1756341	3771	12298747	10270	3261	87	K21767	TBCD; tubulin-specific chaperone D
CM043920.1_Fusarium_circinatum_strain_CMWF1803_chromosome_3,_whole_genome_shotgun_sequence	2932354	2933395	1041	2827558	4422	2716	136	K23146	probable 3-hydroxyisobutyrate dehydrogenase, mitochondrial isoform X1
CM043919.1_Fusarium_circinatum_strain_CMWF1803_chromosome_2,_whole_genome_shotgun_sequence	1245299	1245816	517	1997104	5348	3863	331		CoA_binding_2; CoA binding domain; pfam13380 (NCBI)
CM043920.1_Fusarium_circinatum_strain_CMWF1803_chromosome_3,_whole_genome_shotgun_sequence	4936967	4938651	1684	2272606	2535	1350	48		MFS; Major Facilitator Superfamily; cl28910 (NCBI)
CM043921.1_Fusarium_circinatum_strain_CMWF1803_chromosome_4,_whole_genome_shotgun_sequence	2745618	2747114	1496	8021791	11031	5362	236		CECR5; HAD-superfamily class IIA hydrolase, TIGR01456, CECR5 (NCBI)
CM043922.1_Fusarium_circinatum_strain_CMWF1803_chromosome_5,_whole_genome_shotgun_sequence	2724408	2725817	1409	1193884	1563	847	35		CECR5; HAD-superfamily class IIA hydrolase, TIGR01456, CECR5 (NCBI)
CM043922.1_Fusarium_circinatum_strain_CMWF1803_chromosome_5,_whole_genome_shotgun_sequence	2826063	2828216	2153	5632529	6201	2616	92		Ish1; Putative stress-responsive nuclear envelope protein; pfam10281 (NCBI)
CM043924.1_Fusarium_circinatum_strain_CMWF1803_chromosome_7,_whole_genome_shotgun_sequence	2688150	2689162	1012	6227587	10121	6154	320		P-loop_NTPase; P-loop containing Nucleoside Triphosphate Hydrolases; cl38936 (NCBI)
CM043928.1_Fusarium_circinatum_strain_CMWF1803_chromosome_11,_whole_genome_shotgun_sequence	834562	835569	1007	3940696	6272	3913	199		hypothetical protein (NCBI)
a KO: Kyoto Encyclopedia of Genes and Genomes (KEGG) orthology.
