# Supplementary material for: Next-generation fungal identification using target enrichment and Nanopore sequencing
Source: BMC Genomics. 2023 Oct 2;24:581. doi: 10.1186/s12864-023-09691-w (PMC10544392; doi:10.1186/s12864-023-09691-w)
Supplement: Supplementary file 12 — Supplementary Material 12 [file 12864_2023_9691_MOESM12_ESM.xlsx]

## Sheet: Sheet1
Table S12. Read count and read depth of targeted genes in Sclerotinia sclerotiorum.
Chromosome	Start	End	Gene size (bp)	Total read length (bp)	Read Count (n)	Depth of coverage	Enrichement efficiency	KOa	Description
CP017817.1	2347464	2351378	3914	6503738	5059	1662	24	K21767	TBCD; tubulin-specific chaperone D
CP017822.1	79684	82285	2601	23213251	22255	8925	157	K21157	SAK1; SNF1-activating kinase 1 [EC:2.7.11.1]
CP017818.1	1725839	1730755	4916	32021432	25744	6514	96	K20178	VPS8; vacuolar protein sorting-associated protein 8
CP017815.1	2547891	2548798	907	5868036	10258	6470	208	K19306	BUD23; 18S rRNA (guanine1575-N7)-methyltransferase [EC:2.1.1.309]
CP017828.1	123807	125483	1676	6534533	7835	3899	86	K18584	ACTR3, ARP3; actin-related protein 3
CP017816.1	14062	15418	1356	8154214	10504	6013	142	K17260	ACTR2, ARP2; actin-related protein 2
CP017824.1	1025303	1026642	1339	25167609	35070	18796	481	K16948	CDC12; cell division control protein 12
CP017820.1	793667	795228	1561	17128632	19756	10973	233	K16945	CDC11; cell division control protein 11
CP017815.1	2086874	2088555	1681	19650159	22042	11690	241	K16945	septin, putative
CP017816.1	2933689	2936626	2937	25477410	24805	8675	155	K16944	SEPT7, CDC3; septin 7
CP017822.1	349630	350777	1147	22075623	32464	19246	520	K16938	SEPT3_9_12; septin 3/9/12
CP017822.1	1433980	1435319	1339	8342638	10538	6230	145	K16575	ACTR1, ARP1; centractin
CP017818.1	1696869	1697708	839	8829257	15989	10524	350	K15544	SSU72; RNA polymerase II subunit A C-terminal domain phosphatase SSU72 [EC:3.1.3.16]
CP017816.1	1308628	1309132	504	4988337	13421	9897	489	K15171	SUPT4H1, SPT4; transcription elongation factor SPT4
CP017814.1	2590132	2591323	1191	9525281	13401	7998	207	K15107	SLC (SoLute Carrier) homolog
CP017820.1	1486349	1487620	1271	257138	354	202	5	K14962	WDR82, SWD2, CPS35; COMPASS component SWD2
CP017820.1	661609	665173	3564	21795062	17560	6115	91	K14536	RIA1; ribosome assembly protein 1 [EC:3.6.5.-]
CP017817.1	433857	436520	2663	18345655	16339	6889	113	K14416	HBS1; elongation factor 1 alpha-like protein
CP017815.1	148897	149538	641	6374551	14397	9945	413	K13993	18.1 kDa class I heat shock protein
CP017816.1	1245505	1246023	518	4402461	11415	8499	405	K12873	BUD31, G10; bud site selection protein 31
CP017814.1	335788	338966	3178	6893383	5671	2169	33	K12200	ALG-2 interacting protein X
CP017819.1	707839	710370	2531	23373	20	9	0	K11673	ACTR8, ARP8, INO80N; actin-related protein 8
CP017815.1	922223	923612	1389	1659543	2019	1195	27	K11662	ACTR6, ARP6; actin-related protein 6
CP017820.1	1316206	1317921	1715	14029955	15825	8181	170	K11427	DOT1L, DOT1; [histone H3]-lysine79 N-trimethyltransferase [EC:2.1.1.360]
CP017818.1	1403550	1405007	1457	5826349	7239	3999	91	K11400	ARP4; actin-related protein 4
CP017819.1	1114023	1117715	3692	36486792	29923	9883	149	K11380	NTO1; NuA3 HAT complex component NTO1
CP017828.1	541154	541771	617	13648605	31499	22121	938	K11253	H3; histone H3
CP017824.1	1045750	1048353	2603	12663175	11484	4865	81	K10843	ERCC3, XPB; DNA excision repair protein ERCC-3 [EC:5.6.2.4]
CP017829.1	551983	553222	1239	9234359	12465	7453	185	K10756	RFC3_5; replication factor C subunit 3/5
CP017814.1	2763480	2764817	1337	12096863	15547	9048	214	K10756	RFC3_5; replication factor C subunit 3/5
CP017816.1	1653265	1654444	1179	9685565	13698	8215	214	K10755	RFC2_4; replication factor C subunit 2/4
CP017815.1	1816037	1817362	1325	13701357	17802	10341	247	K10755	RFC2_4; replication factor C subunit 2/4
CP017816.1	427133	430523	3390	36008243	29556	10622	160	K10754	RFC1; replication factor C subunit 1
CP017819.1	176385	177695	1310	3990822	5203	3046	73	K10684	UBLE1A, SAE1; ubiquitin-like 1-activating enzyme E1 A [EC:6.2.1.45]
CP017822.1	634919	647863	12944	14371	13	1	0	K10592	HUWE1, MULE, ARF-BP1; E3 ubiquitin-protein ligase HUWE1 [EC:2.3.2.26]
CP017822.1	1890922	1893703	2781	33692	33	12	0	K10591	NEDD4, RSP5; E3 ubiquitin-protein ligase NEDD4 [EC:2.3.2.26]
CP017816.1	1839689	1843409	3720	11189972	9194	3008	45	K10589	UBE3C; ubiquitin-protein ligase E3 C [EC:2.3.2.26]
CP017828.1	369353	373373	4020	18421024	15558	4582	71	K10587	ubiquitin-protein ligase E3A
CP017822.1	823298	823939	641	1123300	2477	1752	71	K10577	UBE2I, UBC9; ubiquitin-conjugating enzyme E2 I
CP017816.1	456113	457835	1722	8528030	10212	4952	109	K10389	TUBG; tubulin gamma
CP017827.1	760163	761790	1627	26118204	29734	16053	336	K10355	ACTF; actin, other eukaryote
CP017827.1	926519	927620	1101	17362	31	16	1	K08870	TWF; twinfilin
CP017827.1	578740	580741	2001	6582965	6621	3290	61	K08197	siderochrome-iron (ferrioxamine) uptake transporter, putative
CP017819.1	1989150	1993975	4825	7592862	6847	1574	26	K08017	advillin
CP017814.1	1561148	1562182	1034	4063878	6263	3930	111	K07874	RAB1A; Ras-related protein Rab-1A
CP017823.1	143136	145214	2078	28104920	28883	13525	255	K07466	RFA1, RPA1, rpa; replication factor A1
CP017815.1	1248387	1250154	1767	53967181	64986	30542	676	K07375	TUBB; tubulin beta
CP017816.1	1241709	1244309	2600	11618317	12021	4469	85	K07359	CAMKK2; calcium/calmodulin-dependent protein kinase kinase 2 [EC:2.7.11.17]
CP017825.1	405336	406248	912	30205	45	33	1	K06689	UBE2D, UBC4, UBC5; ubiquitin-conjugating enzyme E2 D [EC:2.3.2.23]
CP017827.1	58878	59755	877	9610680	16862	10959	353	K04393	CDC42; cell division control protein 42
CP017823.1	2069805	2070634	829	4718432	8509	5692	189	K03937	NDUFS4; NADH dehydrogenase (ubiquinone) Fe-S protein 4
CP017819.1	1283147	1284321	1174	10087017	14274	8592	223	K03264	EIF6; translation initiation factor 6
CP017815.1	291198	292807	1609	14367901	16398	8930	187	K03242	EIF2S3; translation initiation factor 2 subunit 3
CP017814.1	3266898	3269686	2788	58693793	56491	21052	372	K03234	EEF2; elongation factor 2
CP017816.1	2205343	2206895	1552	26062234	33724	16793	399	K03233	EEF1G; elongation factor 1-gamma
CP017826.1	1053881	1055013	1132	12212928	18485	10789	300	K03232	EEF1B; elongation factor 1-beta
CP017821.1	1825122	1827013	1891	55304811	64704	29246	629	K03231	EEF1A; elongation factor 1-alpha
CP017819.1	1682961	1685258	2297	21020	22	9	0	K03165	TOP3; DNA topoisomerase III [EC:5.6.2.1]
CP017814.1	1097252	1100326	3074	40581251	37796	13201	226	K03163	TOP1; DNA topoisomerase I [EC:5.6.2.1]
CP017814.1	3787184	3788740	1556	8273651	10439	5317	123	K03065	PSMC3, RPT5; 26S proteasome regulatory subunit T5
CP017818.1	2200838	2201985	1147	4609539	6245	4019	100	K03030	PSMD14, RPN11, POH1; 26S proteasome regulatory subunit N11
CP017822.1	1759802	1763690	3888	17734345	13803	4561	65	K03021	RPC2, POLR3B; DNA-directed RNA polymerase III subunit RPC2 [EC:2.7.7.6]
CP017819.1	652110	652751	641	7083594	15774	11051	452	K03014	RPABC2, RPB6, POLR2F; DNA-directed RNA polymerases I, II, and III subunit RPABC2
CP017816.1	492392	496284	3892	42459697	37815	10909	179	K03010	RPB2, POLR2B; DNA-directed RNA polymerase II subunit RPB2 [EC:2.7.7.6]
CP017818.1	1937908	1943264	5356	66846516	59336	12481	204	K03006	RPB1, POLR2A; DNA-directed RNA polymerase II subunit RPB1 [EC:2.7.7.6]
CP017828.1	548401	553563	5162	15089894	14636	2923	52	K02999	RPA1, POLR1A; DNA-directed RNA polymerase I subunit RPA1 [EC:2.7.7.6]
CP017822.1	574070	574752	682	16095970	35714	23601	962	K02995	RP-S8e, RPS8; small subunit ribosomal protein S8e
CP017816.1	603619	604502	883	20634957	36609	23369	762	K02989	RP-S5e, RPS5; small subunit ribosomal protein S5e
CP017825.1	779726	780412	686	12574429	26226	18330	703	K02976	RP-S26e, RPS26; small subunit ribosomal protein S26e
CP017822.1	492058	492635	577	15781435	38433	27351	1224	K02973	RP-S23e, RPS23; small subunit ribosomal protein S23e
CP017817.1	2294186	2294915	729	17279331	35679	23703	899	K02953	RP-S13e, RPS13; small subunit ribosomal protein S13e
CP017822.1	2052941	2053628	687	5471636	11756	7965	314	K02950	RP-S12, MRPS12, rpsL; small subunit ribosomal protein S12
CP017817.1	2682394	2683405	1011	19295485	31900	19086	580	K02941	RP-LP0, RPLP0; large subunit ribosomal protein LP0
CP017816.1	2759588	2761049	1461	11242881	14410	7695	181	K02937	RP-L7e, RPL7; large subunit ribosomal protein L7e
CP017816.1	2401230	2402458	1228	24082757	34370	19611	514	K02936	RP-L7Ae, RPL7A; large subunit ribosomal protein L7Ae
CP017821.1	1469234	1470053	819	2487693	4573	3037	103	K02929	RP-L44e, RPL44; large subunit ribosomal protein L44e
CP017827.1	282296	282869	573	1552836	3655	2710	117	K02921	RP-L37Ae, RPL37A; large subunit ribosomal protein L37Ae
CP017821.1	1777583	1778121	538	10757691	27277	19996	932	K02908	RP-L30e, RPL30; large subunit ribosomal protein L30e
CP017825.1	496517	497223	706	9863025	20780	13970	541	K02900	RP-L27Ae, RPL27A; large subunit ribosomal protein L27Ae
CP017818.1	2196108	2197102	994	15131237	24419	15223	451	K02894	RP-L23e, RPL23; large subunit ribosomal protein L23e
CP017816.1	2714204	2714983	779	6794440	13253	8722	313	K02893	RP-L23Ae, RPL23A; large subunit ribosomal protein L23Ae
CP017815.1	2940081	2940861	780	8023756	15318	10287	361	K02889	RP-L21e, RPL21; large subunit ribosomal protein L21e
CP017822.1	980570	981436	866	6872530	12351	7936	262	K02883	RP-L18e, RPL18; large subunit ribosomal protein L18e
CP017818.1	1988353	1989476	1123	9052863	13423	8061	220	K02882	RP-L18Ae, RPL18A; large subunit ribosomal protein L18Ae
CP017819.1	819022	820032	1010	13007435	20627	12879	375	K02872	RP-L13Ae, RPL13A; large subunit ribosomal protein L13Ae
CP017819.1	2180021	2180811	790	9857747	18959	12478	441	K02870	RP-L12e, RPL12; large subunit ribosomal protein L12e
CP017815.1	206484	207123	639	5105088	11185	7989	322	K02868	RP-L11e, RPL11; large subunit ribosomal protein L11e
CP017823.1	986405	986983	578	1749755	4129	3027	131	K02867	RP-L11, MRPL11, rplK; large subunit ribosomal protein L11
CP017821.1	1778772	1779831	1059	18173245	29784	17161	517	K02866	RP-L10e, RPL10; large subunit ribosomal protein L10e
CP017816.1	1387522	1388378	856	10423960	18412	12178	395	K02865	RP-L10Ae, RPL10A; large subunit ribosomal protein L10Ae
CP017816.1	2642206	2643668	1462	14785964	18613	10114	234	K02358	tuf, TUFM; elongation factor Tu
CP017828.1	1043993	1046696	2703	11657622	12949	4313	88	K02355	fusA, GFM, EFG; elongation factor G
CP017814.1	3124412	3125213	801	8805349	16783	10993	385	K02264	COX5A; cytochrome c oxidase subunit 5a
CP017819.1	659576	660641	1065	9702123	14399	9110	248	K02183	calmodulin
CP017814.1	148789	149817	1028	10137937	15384	9862	275	K02183	CALM; calmodulin
CP017814.1	3518194	3519046	852	7975434	13811	9361	298	K02183	CALM; calmodulin
CP017814.1	1093766	1094877	1111	10067858	15088	9062	250	K02136	ATPeF1G, ATP5C1, ATP3; F-type H+-transporting ATPase subunit gamma
CP017823.1	558359	559986	1627	2921180	3218	1795	36	K01735	aroB; 3-dehydroquinate synthase [EC:4.2.3.4]
CP017814.1	3881194	3882902	1708	23654897	28485	13849	306	K00927	PGK, pgk; phosphoglycerate kinase [EC:2.7.2.3]
CP017824.1	799219	800487	1268	39132658	56944	30862	825	K00134	GAPDH, gapA; glyceraldehyde 3-phosphate dehydrogenase (phosphorylating) [EC:1.2.1.12]
CP017815.1	2227940	2229799	1859	16197984	16918	8713	167		hexose transporter protein
a KO: Kyoto Encyclopedia of Genes and Genomes (KEGG) orthology
