# Supplementary material for: Next-generation fungal identification using target enrichment and Nanopore sequencing
Source: BMC Genomics. 2023 Oct 2;24:581. doi: 10.1186/s12864-023-09691-w (PMC10544392; doi:10.1186/s12864-023-09691-w)
Supplement: Supplementary file 13 — Supplementary Material 13 [file 12864_2023_9691_MOESM13_ESM.xlsx]

## Sheet: Sheet1
Table S13. Read count and read depth of targeted genes in Athelia rolfsii.
Scaffold	Start	End	Gene size (bp)	Total read length (bp)	Read Count (n)	Depth of coverage	Enrichement efficiency	KOa	Description
JXSW01000389.1	1492	3135	1643	38654419	45120	23527	689	K00134	GAPDH, gapA; glyceraldehyde 3-phosphate dehydrogenase (phosphorylating) [EC:1.2.1.12]
JXSW01000117.1	49757	53368	3611	38485147	40841	10658	284	K00697	otsA; trehalose 6-phosphate synthase [EC:2.4.1.15 2.4.1.347]
JXSW01000194.1	39222	40877	1655	4837041	5369	2923	81	K00927	PGK, pgk; phosphoglycerate kinase [EC:2.7.2.3]
JXSW01000013.1	66641	67530	889	17437142	28760	19614	811	K02183	CALM; calmodulin
JXSW01000079.1	26520	26998	478	2773179	7642	5802	401	K02264	COX5A; cytochrome c oxidase subunit 5a
JXSW01000001.1	315211	317151	1940	13340270	13601	6876	176	K02358	tuf, TUFM; elongation factor Tu
JXSW01000191.1	45575	48489	2914	5333599	10075	1830	87	K02865	RP-L10Ae, RPL10A; large subunit ribosomal protein L10Ae
JXSW01000408.1	4289	7136	2847	26767322	24524	9402	216	K02865	RP-L10Ae, RPL10A; large subunit ribosomal protein L10Ae
JXSW01000057.1	54359	55250	891	20312219	35230	22797	991	K02866	RP-L10e, RPL10; large subunit ribosomal protein L10e
JXSW01000111.1	30308	31022	714	4975128	9840	6968	346	K02868	RP-L11e, RPL11; large subunit ribosomal protein L11e
JXSW01000023.1	46516	47206	690	2967791	6221	4301	226	K02870	RP-L12e, RPL12; large subunit ribosomal protein L12e
JXSW01000001.1	177527	181070	3543	12954161	13860	3656	98	K02872	structural constituent of ribosome, putative
JXSW01000087.1	49824	50555	731	9530709	18788	13038	644	K02882	RP-L18Ae, RPL18A; large subunit ribosomal protein L18Ae
JXSW01000079.1	50291	50941	650	3662423	7770	5634	300	K02889	RP-L21e, RPL21; large subunit ribosomal protein L21e
JXSW01000083.1	57984	58685	701	5013945	10189	7153	364	K02893	RP-L23Ae, RPL23A; large subunit ribosomal protein L23Ae
JXSW01000040.1	84102	84802	700	11222050	22258	16032	797	K02894	RP-L23e, RPL23; large subunit ribosomal protein L23e
JXSW01000058.1	52028	52651	623	11719247	26530	18811	1068	K02900	RP-L27Ae, RPL27A; large subunit ribosomal protein L27Ae
JXSW01000008.1	126678	127553	875	8387421	14964	9586	429	K02908	RP-L30e, RPL30; large subunit ribosomal protein L30e
JXSW01000026.1	14180	15217	1037	5307206	8066	5118	195	K02929	RP-L44e, RPL44; large subunit ribosomal protein L44e
JXSW01000023.1	174721	176080	1359	17276099	22524	12712	416	K02936	RP-L7Ae, RPL7A; large subunit ribosomal protein L7Ae
JXSW01000190.1	25757	26395	638	11371108	24742	17823	972	K02953	RP-S13e, RPS13; small subunit ribosomal protein S13e
JXSW01000053.1	53569	54278	709	20357492	42321	28713	1497	K02973	RP-S23e, RPS23; small subunit ribosomal protein S23e
JXSW01000007.1	294274	294914	640	9807640	21663	15324	849	K02976	RP-S26e, RPS26; small subunit ribosomal protein S26e
JXSW01000005.1	199079	199998	919	22957431	38431	24981	1049	K02989	RP-S5e, RPS5; small subunit ribosomal protein S5e
JXSW01000005.1	239433	240390	957	2683429	4461	2804	117	K02995	RP-S8e, RPS8; small subunit ribosomal protein S8e
JXSW01000005.1	249531	254225	4694	13216729	11219	2816	60	K02995	40S ribosomal protein S8, putative
JXSW01000027.1	23616	30294	6678	21405828	16951	3205	64	K03006	RPB1, POLR2A; DNA-directed RNA polymerase II subunit RPB1 [EC:2.7.7.6]
JXSW01000055.1	5901	11694	5793	46436507	39453	8016	171	K03010	RPB2, POLR2B; DNA-directed RNA polymerase II subunit RPB2 [EC:2.7.7.6]
JXSW01000009.1	298719	300029	1310	3427994	4540	2617	87	K03030	PSMD14, RPN11, POH1; 26S proteasome regulatory subunit N11
JXSW01000014.1	96657	99711	3054	1167290	1205	382	10	K03066	PSMC5, RPT6; 26S proteasome regulatory subunit T6
JXSW01000046.1	88430	90214	1784	82568976	104069	46283	1463	K03231	EEF1A; elongation factor 1-alpha
JXSW01000006.1	458691	461730	3039	70212927	65909	23104	544	K03234	EEF2; elongation factor 2
JXSW01000168.1	21752	22616	864	2554180	4373	2956	127	K04393	CDC42; cell division control protein 42
JXSW01000013.1	203820	205392	1572	6007595	7065	3822	113	K05692	actin, cytoplasmic 1
JXSW01000100.1	59478	60045	567	5210380	12188	9189	539	K06689	UBE2D, UBC4, UBC5; ubiquitin-conjugating enzyme E2 D [EC:2.3.2.23]
JXSW01000198.1	1621	6755	5134	59527690	58539	11595	286	K07375	beta1-tubulin, putative
JXSW01000108.1	68291	69904	1613	36270540	44254	22486	688	K10355	ACTF; actin, other eukaryote
JXSW01000028.1	182533	194598	12065	484648	432	40	1	K10592	ubiquitin-protein ligase, putative
JXSW01000020.1	91055	94952	3897	1015889	994	261	6	K10843	ERCC3, XPB; DNA excision repair protein ERCC-3 [EC:5.6.2.4]
JXSW01000050.1	1913	2455	542	12105694	29510	22335	1365	K11253	H3; histone H3
JXSW01000050.1	73832	74363	531	13978878	35380	26326	1671	K11253	H3; histone H3
JXSW01000075.1	91507	92202	695	13041771	26531	18765	957	K11253	H3; histone H3
JXSW01000091.1	88100	88619	519	2261684	5900	4358	285	K12873	BUD31, G10; bud site selection protein 31
JXSW01000066.1	59974	66614	6640	7148704	8237	1077	31	K14303	NUP160, NUP120; nuclear pore complex protein Nup160
JXSW01000001.1	629747	631510	1763	8439180	9769	4787	139	K16944	SEPT7, CDC3; septin 7
JXSW01000104.1	15382	16955	1573	25922315	30624	16480	488	K16948	CDC12; cell division control protein 12
JXSW01000086.1	81046	82684	1638	5325219	6406	3251	98	K17260	ACTR2, ARP2; actin-related protein 2
a KO: Kyoto Encyclopedia of Genes and Genomes (KEGG) orthology.
