# Supplementary material for: Next-generation fungal identification using target enrichment and Nanopore sequencing
Source: BMC Genomics. 2023 Oct 2;24:581. doi: 10.1186/s12864-023-09691-w (PMC10544392; doi:10.1186/s12864-023-09691-w)
Supplement: Supplementary file 14 — Supplementary Material 14 [file 12864_2023_9691_MOESM14_ESM.xlsx]

## Sheet: Sheet1
Table S14. Molecular functions of orthologs identified in Fusarium species, Sclerotinia species, and species under Atheliales.
Genus/Order	Fasta file	KOa	Definition
Fusarium	recoded_aligned_OG0001138.fa	K21157	SAK1; SNF1-activating kinase 1 [EC:2.7.11.1]
	recoded_aligned_OG0001139.fa	K03843	ALG2; alpha-1,3/alpha-1,6-mannosyltransferase [EC:2.4.1.132 2.4.1.257]
	recoded_aligned_OG0001145.fa		hypothetical protein
	recoded_aligned_OG0001146.fa	K24364	CSN12; COP9 signalosome complex subunit 12
	recoded_aligned_OG0001147.fa	K02882	RP-L18Ae, RPL18A; large subunit ribosomal protein L18Ae
	recoded_aligned_OG0001148.fa		hypothetical protein
	recoded_aligned_OG0001161.fa	K12854	SNRNP200, BRR2; pre-mRNA-splicing helicase BRR2 [EC:3.6.4.13]
	recoded_aligned_OG0001162.fa		hypothetical protein
	recoded_aligned_OG0001163.fa	K10585	UBE2Z; ubiquitin-conjugating enzyme E2 Z [EC:2.3.2.23]
	recoded_aligned_OG0001166.fa	K13993	heat shock protein Hsp16
	recoded_aligned_OG0001167.fa	K04482	RAD51; DNA repair protein RAD51
	recoded_aligned_OG0001169.fa	K17497	phosphomannomutase
	recoded_aligned_OG0001170.fa	K11086	SNRPB, SMB; small nuclear ribonucleoprotein B and B'
	recoded_aligned_OG0001171.fa	K02868	RP-L11e, RPL11; large subunit ribosomal protein L11e
	recoded_aligned_OG0001172.fa	K02132	ATPeF1A, ATP5A1, ATP1; F-type H+-transporting ATPase subunit alpha
	recoded_aligned_OG0001176.fa	K13093	HTATSF1; HIV Tat-specific factor 1
	recoded_aligned_OG0001177.fa	K06691	RPN13; 26S proteasome regulatory subunit N13
	recoded_aligned_OG0001178.fa	K03232	EEF1B; elongation factor 1-beta
	recoded_aligned_OG0001179.fa	K03321	TC.SULP; sulfate permease, SulP family
	recoded_aligned_OG0001185.fa	K14837	NOP12; nucleolar protein 12
	recoded_aligned_OG0001189.fa	K10756	RFC3_5; replication factor C subunit 3/5
	recoded_aligned_OG0001190.fa	K02878	ribosomal protein L16
	recoded_aligned_OG0001192.fa	K03021	RPC2, POLR3B; DNA-directed RNA polymerase III subunit RPC2 [EC:2.7.7.6]
	recoded_aligned_OG0001193.fa	K10958	RAD57; DNA repair protein RAD57
	recoded_aligned_OG0001194.fa	K02877	RP-L15e, RPL15; large subunit ribosomal protein L15e
	recoded_aligned_OG0001195.fa	K14961	RBBP5, SWD1, CPS50; COMPASS component SWD1
	recoded_aligned_OG0001196.fa	K10761	THG1; tRNA(His) guanylyltransferase [EC:2.7.7.79]
	recoded_aligned_OG0001198.fa		GPALPP motifs-containing protein 1
	recoded_aligned_OG0001199.fa	K20178	VPS8; vacuolar protein sorting-associated protein 8
	recoded_aligned_OG0001203.fa		hypothetical protein
	recoded_aligned_OG0001204.fa	K02995	RP-S8e, RPS8; small subunit ribosomal protein S8e
	recoded_aligned_OG0001205.fa	K20242	Gyp5p
	recoded_aligned_OG0001206.fa	K00415	QCR2, UQCRC2; ubiquinol-cytochrome c reductase core subunit 2
	recoded_aligned_OG0001207.fa	K03023	RPC3, POLR3C; DNA-directed RNA polymerase III subunit RPC3
	recoded_aligned_OG0001208.fa	K15107	SLC (SoLute Carrier) homolrecoded_aligned_OG
	recoded_aligned_OG0001213.fa		hypothetic protein
	recoded_aligned_OG0001214.fa	K06067	HDAC1_2; histone deacetylase 1/2 [EC:3.5.1.98]
	recoded_aligned_OG0001215.fa		hypothetic protein
	recoded_aligned_OG0001216.fa	K05972	acetyl xylan esterase (Axe1)
	recoded_aligned_OG0001217.fa	K05972	acetyl xylan esterase (Axe1)
	recoded_aligned_OG0001219.fa		nucleoside diphosphate-linked moiety X motif 19
	recoded_aligned_OG0001220.fa	K02894	RP-L23e, RPL23; large subunit ribosomal protein L23e
	recoded_aligned_OG0001221.fa		hypothetical protein
	recoded_aligned_OG0001256.fa		hypothetical protein
	recoded_aligned_OG0001257.fa		transcription regulator PAB1642
	recoded_aligned_OG0001258.fa	K19306	BUD23; 18S rRNA (guanine1575-N7)-methyltransferase [EC:2.1.1.309]
	recoded_aligned_OG0001259.fa		sed5 vesicle protein
	recoded_aligned_OG0001271.fa	K14554	UTP21, WDR36; U3 small nucleolar RNA-associated protein 21
	recoded_aligned_OG0001272.fa		COPI-coated vesicle protein
	recoded_aligned_OG0001273.fa	K02355	fusA, GFM, EFG; elongation factor G
	recoded_aligned_OG0001274.fa		spherulin
	recoded_aligned_OG0001275.fa		SUN domain protein (Adg3)
	recoded_aligned_OG0001276.fa	K06961	KRR1; ribosomal RNA assembly protein
	recoded_aligned_OG0001277.fa	K02867	RP-L11, MRPL11, rplK; large subunit ribosomal protein L11
	recoded_aligned_OG0001278.fa		hypothetical protein
	recoded_aligned_OG0001279.fa	K02183	calmodulin
	recoded_aligned_OG0001280.fa	K13726	MEPB; metallopeptidase MepB [EC:3.4.24.-]
	recoded_aligned_OG0001285.fa	K21767	TBCD; tubulin-specific chaperone D
	recoded_aligned_OG0001286.fa		glycosyl hydrolase
	recoded_aligned_OG0001290.fa		vacuolar protein-sorting protein bro-1
	recoded_aligned_OG0001291.fa	K01772	hemH, FECH; protoporphyrin/coproporphyrin ferrochelatase [EC:4.98.1.1 4.99.1.9]
	recoded_aligned_OG0001292.fa	K17969	FIS1, TTC11, MDV2; mitochondrial fission 1 protein
	recoded_aligned_OG0001295.fa	K24965	CSF1; protein CSF1
	recoded_aligned_OG0001296.fa		hypothetical protein
	recoded_aligned_OG0001297.fa	K25004	MTHFR; methylenetetrahydrofolate reductase (NADPH) [EC:1.5.1.53]
	recoded_aligned_OG0001299.fa	K18191	Fmc1p
	recoded_aligned_OG0001300.fa	K01082	cysQ, MET22, BPNT1; 3'(2'), 5'-bisphosphate nucleotidase [EC:3.1.3.7]
	recoded_aligned_OG0001302.fa		allergen, putative
	recoded_aligned_OG0001303.fa	K14416	HBS1; elongation factor 1 alpha-like protein
	recoded_aligned_OG0001304.fa	K09497	CCT5; T-complex protein 1 subunit epsilon
	recoded_aligned_OG0001309.fa	K13107	RBMX2, IST3; RNA-binding motif protein, X-linked 2
	recoded_aligned_OG0001310.fa	K22991	WDR45, WIPI4, WIPI3; WD repeat-containing protein 45
	recoded_aligned_OG0001311.fa	K16945	CDC11; cell division control protein 11
	recoded_aligned_OG0001312.fa	K24205	TMBIM, LFG; protein lifeguard
	recoded_aligned_OG0001313.fa		hypothetical protein
	recoded_aligned_OG0001351.fa	K02996	RP-S9, MRPS9, rpsI; small subunit ribosomal protein S9
	recoded_aligned_OG0001352.fa	K03233	EEF1G; elongation factor 1-gamma
	recoded_aligned_OG0001353.fa		hypothetical protein
	recoded_aligned_OG0001354.fa	K14795	RRP36; ribosomal RNA-processing protein 36
	recoded_aligned_OG0001355.fa		hypothetical protein
	recoded_aligned_OG0001356.fa		cell cycle control protein cwf16
	recoded_aligned_OG0001357.fa	K13102	KIN; DNA/RNA-binding protein KIN17
	recoded_aligned_OG0001358.fa	K15171	SUPT4H1, SPT4; transcription elongation factor SPT4
	recoded_aligned_OG0001359.fa		hypothetical protein
	recoded_aligned_OG0001360.fa	K14558	PWP2, UTP1; periodic tryptophan protein 2
	recoded_aligned_OG0001361.fa	K16948	CDC12; cell division control protein 12
	recoded_aligned_OG0001362.fa	K00898	PDK2_3_4; pyruvate dehydrrecoded_aligned_OGenase kinase 2/3/4 [EC:2.7.11.2]
	recoded_aligned_OG0001363.fa	K11838	USP7, UBP15; ubiquitin carboxyl-terminal hydrolase 7 [EC:3.4.19.12]
	recoded_aligned_OG0001365.fa	K10355	ACTF; actin, other eukaryote
	recoded_aligned_OG0001370.fa		hypothetical protein
	recoded_aligned_OG0001371.fa	K02358	tuf, TUFM; elongation factor Tu
	recoded_aligned_OG0001372.fa	K02980	40S ribosomal protein S29
	recoded_aligned_OG0001373.fa	K09584	PDIA6, TXNDC7; protein disulfide-isomerase A6 [EC:5.3.4.1]
	recoded_aligned_OG0001374.fa	K19765	HSBP1; heat shock factor-binding protein 1
	recoded_aligned_OG0001376.fa	K03660	recoded_aligned_OGG1; N-glycosylase/DNA lyase [EC:3.2.2.- 4.2.99.18]
	recoded_aligned_OG0001377.fa	K12837	U2AF2; splicing factor U2AF 65 kDa subunit
	recoded_aligned_OG0001378.fa	K14968	Sdc1p
	recoded_aligned_OG0001379.fa	K15363	FAN1, MTMR15; fanconi-associated nuclease 1 [EC:3.1.21.- 3.1.4.1]
	recoded_aligned_OG0001384.fa	K13336	peroxin 3
	recoded_aligned_OG0001385.fa	K13336	PEX3; peroxin-3
	recoded_aligned_OG0001386.fa	K20300	TRAPPC1, BET5; trafficking protein particle complex subunit 1
	recoded_aligned_OG0001387.fa	K07359	CAMKK2; calcium/calmodulin-dependent protein kinase kinase 2 [EC:2.7.11.17]
	recoded_aligned_OG0001388.fa	K03020	RPAC2, RPC19, POLR1D; DNA-directed RNA polymerases I and III subunit RPAC2
	recoded_aligned_OG0001389.fa	K03950	NDUFA6; NADH dehydrrecoded_aligned_OGenase (ubiquinone) 1 alpha subcomplex subunit 6
	recoded_aligned_OG0001390.fa	K12873	BUD31, G10; bud site selection protein 31
	recoded_aligned_OG0001391.fa		C2H2 type zinc finger domain-containing protein
	recoded_aligned_OG0001392.fa		hypothetical protein
	recoded_aligned_OG0001393.fa	K02865	RP-L10Ae, RPL10A; large subunit ribosomal protein L10Ae
	recoded_aligned_OG0001394.fa	K08098	PIGZ, SMP3; GPI mannosyltransferase 4 [EC:2.4.1.-]
	recoded_aligned_OG0001395.fa		lysine-specific histone demethylase Aof2
	recoded_aligned_OG0001396.fa	K02136	ATPeF1G, ATP5C1, ATP3; F-type H+-transporting ATPase subunit gamma
	recoded_aligned_OG0001397.fa	K03163	TOP1; DNA topoisomerase I [EC:5.6.2.1]
	recoded_aligned_OG0001398.fa		extracellular cell wall glucanase Crf1
	recoded_aligned_OG0001400.fa	K03242	EIF2S3; translation initiation factor 2 subunit 3
	recoded_aligned_OG0001401.fa	K08735	mismatch repair protein
	recoded_aligned_OG0001403.fa		hypothetical protein
	recoded_aligned_OG0001404.fa	K02921	RP-L37Ae, RPL37A; large subunit ribosomal protein L37Ae
	recoded_aligned_OG0001406.fa	K02731	PSMA7; 20S proteasome subunit alpha 4 [EC:3.4.25.1]
	recoded_aligned_OG0001407.fa		zinc finger protein
	recoded_aligned_OG0001411.fa	K07238	TC.ZIP, zupT, ZRT3, ZIP2; zinc transporter, ZIP family
	recoded_aligned_OG0001412.fa	K09191	GTF3A; general transcription factor IIIA
	recoded_aligned_OG0001413.fa	K03014	RPABC2, RPB6, POLR2F; DNA-directed RNA polymerases I, II, and III subunit RPABC2
	recoded_aligned_OG0001414.fa		MesA
	recoded_aligned_OG0001419.fa		hypothetical protein
	recoded_aligned_OG0001420.fa	K08870	TWF; twinfilin
	recoded_aligned_OG0001421.fa	K15100	SLC25A1, CTP; solute carrier family 25 (mitochondrial citrate transporter), member 1
	recoded_aligned_OG0001430.fa		hypothetical protein
	recoded_aligned_OG0001431.fa		hexose transporter protein
	recoded_aligned_OG0001444.fa		NPP1 domain protein
	recoded_aligned_OG0001445.fa		acetyltransferase
	recoded_aligned_OG0001446.fa	K02989	RP-S5e, RPS5; small subunit ribosomal protein S5e
	recoded_aligned_OG0001447.fa	K02975	RP-S25e, RPS25; small subunit ribosomal protein S25e
	recoded_aligned_OG0001448.fa		hypothetical protein
	recoded_aligned_OG0001449.fa		hypothetical protein
	recoded_aligned_OG0001450.fa	K10756	RFC3_5; replication factor C subunit 3/5
	recoded_aligned_OG0001451.fa	K23451	LCB3; dihydrosphingosine 1-phosphate phosphatase [EC:3.1.3.-]
	recoded_aligned_OG0001452.fa	K16938	SEPT3_9_12; septin 3/9/12
	recoded_aligned_OG0001457.fa	K13099	CD2BP2, PPP1R59; CD2 antigen cytoplasmic tail-binding protein 2
	recoded_aligned_OG0001458.fa	K00134	GAPDH, gapA; glyceraldehyde 3-phosphate dehydrrecoded_aligned_OGenase (phosphorylating) [EC:1.2.1.12]
	recoded_aligned_OG0001459.fa		hypothetical protein
	recoded_aligned_OG0001467.fa	K01759	GLO1, gloA; lactoylglutathione lyase [EC:4.4.1.5]
	recoded_aligned_OG0001468.fa		hypothetical protein similar to phosphatidyl synthase
	recoded_aligned_OG0001469.fa		glycerol dehydrrecoded_aligned_OGenase-1
	recoded_aligned_OG0001472.fa	K03361	CDC4; F-box and WD-40 domain protein CDC4
	recoded_aligned_OG0001524.fa		hypothetical protein
	recoded_aligned_OG0001525.fa	K02908	RP-L30e, RPL30; large subunit ribosomal protein L30e
	recoded_aligned_OG0001526.fa	K02866	RP-L10e, RPL10; large subunit ribosomal protein L10e
	recoded_aligned_OG0001527.fa		hypothetical protein
	recoded_aligned_OG0001529.fa		hypothetical protein
	recoded_aligned_OG0001530.fa	K01483	allA; ureidrecoded_aligned_OGlycolate lyase [EC:4.3.2.3]
	recoded_aligned_OG0001531.fa		hypothetical protein
	recoded_aligned_OG0001532.fa	K02929	RP-L44e, RPL44; large subunit ribosomal protein L44e
	recoded_aligned_OG0001533.fa	K17268	COPE; coatomer subunit epsilon
	recoded_aligned_OG0001534.fa	K03627	MBF1; putative transcription factor
	recoded_aligned_OG0001538.fa	K10133	quinone oxidoreductase PIG3
	recoded_aligned_OG0001539.fa		hypothetical protein
	recoded_aligned_OG0001540.fa	K07466	RFA1, RPA1, rpa; replication factor A1
	recoded_aligned_OG0001541.fa	K00147	proA; glutamate-5-semialdehyde dehydrrecoded_aligned_OGenase [EC:1.2.1.41]
	recoded_aligned_OG0001543.fa		hypothetical protein
	recoded_aligned_OG0001544.fa	K10389	TUBG; tubulin gamma
	recoded_aligned_OG0001545.fa		hypothetical protein
	recoded_aligned_OG0001550.fa		phosphatidyl synthase
	recoded_aligned_OG0001551.fa	K02883	RP-L18e, RPL18; large subunit ribosomal protein L18e
	recoded_aligned_OG0001552.fa	K14684	SLC25A23S; solute carrier family 25 (mitochondrial phosphate transporter), member 23/24/25/41
	recoded_aligned_OG0001553.fa	K12897	serine/arginine-rich splicing factor SR45a
	recoded_aligned_OG0001554.fa	K00637	SOAT; sterol O-acyltransferase [EC:2.3.1.26]
	recoded_aligned_OG0001555.fa	K17275	PLS1; plastin-1
	recoded_aligned_OG0001556.fa	K14824	ERB1, BOP1; ribosome birecoded_aligned_OGenesis protein ERB1
	recoded_aligned_OG0001557.fa		hypothetical protein
	recoded_aligned_OG0001558.fa	K03065	PSMC3, RPT5; 26S proteasome regulatory subunit T5
	recoded_aligned_OG0001559.fa	K02864	RP-L10, MRPL10, rplJ; large subunit ribosomal protein L10
	recoded_aligned_OG0001560.fa		UPF0132 domain-containing protein
	recoded_aligned_OG0001568.fa	K03937	NDUFS4; NADH dehydrrecoded_aligned_OGenase (ubiquinone) Fe-S protein 4
	recoded_aligned_OG0001569.fa	K23338	GID8; glucose-induced degradation protein 8
	recoded_aligned_OG0001570.fa	K00876	udk, UCK; uridine kinase [EC:2.7.1.48]
	recoded_aligned_OG0001571.fa	K15029	EIF3L; translation initiation factor 3 subunit L
	recoded_aligned_OG0001572.fa	K14536	RIA1; ribosome assembly protein 1 [EC:3.6.5.-]
	recoded_aligned_OG0001573.fa		hypothetical protein
	recoded_aligned_OG0001574.fa	K11427	DOT1L, DOT1; [histone H3]-lysine79 N-trimethyltransferase [EC:2.1.1.360]
	recoded_aligned_OG0001575.fa	K17890	autophagy-related protein 16-1
	recoded_aligned_OG0001576.fa	K20180	VPS16; vacuolar protein sorting-associated protein 16
	recoded_aligned_OG0001577.fa	K08967	mtnD, mtnZ, ADI1; 1,2-dihydroxy-3-keto-5-methylthiopentene dioxygenase [EC:1.13.11.53 1.13.11.54]
	recoded_aligned_OG0001578.fa	K13989	DERL2_3; Derlin-2/3
	recoded_aligned_OG0001579.fa	K11495	CENPA; histone H3-like centromeric protein A
	recoded_aligned_OG0001580.fa	K01262	pepP; Xaa-Pro aminopeptidase [EC:3.4.11.9]
	recoded_aligned_OG0001581.fa	K03868	RBX1, ROC1; E3 ubiquitin-protein ligase RBX1 [EC:2.3.2.32]
	recoded_aligned_OG0001582.fa	K16073	ALR, MNR; magnesium transporter
	recoded_aligned_OG0001583.fa	K17780	TIM8; mitochondrial import inner membrane translocase subunit TIM8
	recoded_aligned_OG0001584.fa	K02893	RP-L23Ae, RPL23A; large subunit ribosomal protein L23Ae
	recoded_aligned_OG0001585.fa	K18849	BMT2; 25S rRNA (adenine2142-N1)-methyltransferase [EC:2.1.1.286]
	recoded_aligned_OG0001586.fa	K09880	mtnC, ENOPH1; enolase-phosphatase E1 [EC:3.1.3.77]
	recoded_aligned_OG0001589.fa	K10841	ERCC6, CSB, RAD26; DNA excision repair protein ERCC-6
	recoded_aligned_OG0001590.fa	K02955	RP-S14e, RPS14; small subunit ribosomal protein S14e
	recoded_aligned_OG0001591.fa	K02937	RP-L7e, RPL7; large subunit ribosomal protein L7e
	recoded_aligned_OG0001592.fa	K22072	ISCA2; iron-sulfur cluster assembly 2
	recoded_aligned_OG0001593.fa	K03252	EIF3C; translation initiation factor 3 subunit C
	recoded_aligned_OG0001597.fa	K20302	TRAPPC3, BET3; trafficking protein particle complex subunit 3
	recoded_aligned_OG0001598.fa	K12857	SNRNP40, PRP8BP; Prp8 binding protein
	recoded_aligned_OG0001599.fa		glycosylhydrolase family 45-1
	recoded_aligned_OG0001600.fa	K03010	RPB2, POLR2B; DNA-directed RNA polymerase II subunit RPB2 [EC:2.7.7.6]
	recoded_aligned_OG0001601.fa	K18188	PET117; protein PET117
	recoded_aligned_OG0001602.fa	K02152	ATPeV1G, ATP6G; V-type H+-transporting ATPase subunit G
	recoded_aligned_OG0001603.fa	K12864	CTNNBL1; beta-catenin-like protein 1
	recoded_aligned_OG0001639.fa	K04392	RAC1; Ras-related C3 botulinum toxin substrate 1
	recoded_aligned_OG0001640.fa	K14789	RNA binding protein
	recoded_aligned_OG0001644.fa	K24127	MAGE; melanoma-associated antigen
	recoded_aligned_OG0001656.fa	K11378	SAS3; histone acetyltransferase SAS3 [EC:2.3.1.48]
	recoded_aligned_OG0001657.fa	K02936	RP-L7Ae, RPL7A; large subunit ribosomal protein L7Ae
	recoded_aligned_OG0001658.fa		nuclear transport factor NTF-2
	recoded_aligned_OG0001659.fa		hypothetical protein
	recoded_aligned_OG0001670.fa	K16945	septin, putative
	recoded_aligned_OG0001671.fa		hypothetical protein
	recoded_aligned_OG0001683.fa		hypothetical protein
	recoded_aligned_OG0001684.fa	K11662	ACTR6, ARP6; actin-related protein 6
	recoded_aligned_OG0001685.fa		zinc alcohol dehydrrecoded_aligned_OGenase
	recoded_aligned_OG0001707.fa		hypothetical protein
	recoded_aligned_OG0001716.fa	K04393	CDC42; cell division control protein 42
	recoded_aligned_OG0001717.fa	K03456	PPP2R1; serine/threonine-protein phosphatase 2A regulatory subunit A
	recoded_aligned_OG0001718.fa	K22856	EEF1AKMT2, EFM4, METTL10; EEF1A lysine methyltransferase 2 [EC:2.1.1.-]
	recoded_aligned_OG0001719.fa	K03264	EIF6; translation initiation factor 6
	recoded_aligned_OG0001720.fa		hypothetical protein
	recoded_aligned_OG0001721.fa	K15117	SLC25A34_35, OAC1; solute carrier family 25, member 34/35
	recoded_aligned_OG0001722.fa	K10380	ankyrin-2 isoform X2
	recoded_aligned_OG0001723.fa		hypothetical protein
	recoded_aligned_OG0001726.fa		DNA methylation modulator-1
	recoded_aligned_OG0001727.fa	K06125	COQ2; 4-hydroxybenzoate polyprenyltransferase [EC:2.5.1.39]
	recoded_aligned_OG0001728.fa	K02973	RP-S23e, RPS23; small subunit ribosomal protein S23e
	recoded_aligned_OG0001729.fa		hypothetical protein
	recoded_aligned_OG0001730.fa		hypothetical protein
	recoded_aligned_OG0001731.fa	K16536	HOOK3; protein HOOK3
	recoded_aligned_OG0001732.fa	K03063	PSMC4, RPT3; 26S proteasome regulatory subunit T3
	recoded_aligned_OG0001733.fa		hypothetical protein
	recoded_aligned_OG0001735.fa	K15109	mitochondrial carnitine/acylcarnitine carrier-like protein
	recoded_aligned_OG0001736.fa		zinc finger containing protein
	recoded_aligned_OG0001738.fa		hypothetical protein
	recoded_aligned_OG0001739.fa		hypothetical protein
	recoded_aligned_OG0001740.fa	K11274	chromosome transmission fidelity protein 4
	recoded_aligned_OG0001741.fa	K12620	LSM1; U6 snRNA-associated Sm-like protein LSm1
	recoded_aligned_OG0001743.fa		hypothetical protein
	recoded_aligned_OG0001744.fa	K02998	RP-SAe, RPSA; small subunit ribosomal protein SAe
	recoded_aligned_OG0001745.fa		ribosomal protein S15
	recoded_aligned_OG0001746.fa	K02146	ATPeV0D, ATP6D; V-type H+-transporting ATPase subunit d
	recoded_aligned_OG0001747.fa	K14565	NOP58; nucleolar protein 58
	recoded_aligned_OG0001754.fa	K02977	RP-S27Ae, RPS27A, UBA80; ubiquitin-small subunit ribosomal protein S27Ae
	recoded_aligned_OG0001755.fa		hypothetic protein
	recoded_aligned_OG0001756.fa		hypothetic protein
	recoded_aligned_OG0001779.fa	K12274	SEC72; translocation protein SEC72
	recoded_aligned_OG0001780.fa	K02872	RP-L13Ae, RPL13A; large subunit ribosomal protein L13Ae
	recoded_aligned_OG0001781.fa		BAG domain-containing protein
	recoded_aligned_OG0001782.fa	K03676	grxC, GLRX, GLRX2; glutaredoxin 3
	recoded_aligned_OG0001783.fa	K03360	GRR1; F-box and leucine-rich repeat protein GRR1
	recoded_aligned_OG0001787.fa	K01899	LSC1; succinyl-CoA synthetase alpha subunit [EC:6.2.1.4 6.2.1.5]
	recoded_aligned_OG0001788.fa	K04649	UBE2K, HIP2, UBC1; ubiquitin-conjugating enzyme (huntingtin interacting protein 2) [EC:2.3.2.23]
	recoded_aligned_OG0001789.fa	K03062	PSMC1, RPT2; 26S proteasome regulatory subunit T2
	recoded_aligned_OG0001790.fa		hypothetical protein
	recoded_aligned_OG0001797.fa		hypothetical protein
	recoded_aligned_OG0001798.fa	K08489	STX16; syntaxin 16
	recoded_aligned_OG0001799.fa	K09667	probable UDP-N-acetylglucosamine--peptide N-acetylglucosaminyltransferase SEC
	recoded_aligned_OG0001800.fa		hypothetical protein
	recoded_aligned_OG0001805.fa	K11273	DDX11, CHL1, CTF1; chromosome transmission fidelity protein 1 [EC:3.6.4.13]
	recoded_aligned_OG0001806.fa	K02900	RP-L27Ae, RPL27A; large subunit ribosomal protein L27Ae
	recoded_aligned_OG0001807.fa	K02214	CDC7; cell division control protein 7 [EC:2.7.11.1]
	recoded_aligned_OG0001848.fa	K17260	ACTR2, ARP2; actin-related protein 2
	recoded_aligned_OG0001849.fa	K02208	CDK8_11; cyclin-dependent kinase 8/11 [EC:2.7.11.22 2.7.11.23]
	recoded_aligned_OG0001867.fa	K12843	PRPF3, PRP3; U4/U6 small nuclear ribonucleoprotein PRP3
	recoded_aligned_OG0001868.fa	K02999	RPA1, POLR1A; DNA-directed RNA polymerase I subunit RPA1 [EC:2.7.7.6]
	recoded_aligned_OG0001880.fa	K13348	putative Mpv17/PMP22 family protein 1
	recoded_aligned_OG0001881.fa	K10881	SHFM1, DSS1, RPN15; 26 proteasome complex subunit DSS1
	recoded_aligned_OG0001882.fa	K15529	POA1; ADP-ribose 1''-phosphate phosphatase [EC:3.1.3.84]
Sclerotinia	recoded_aligned_OG0000468.fa	K14795	RRP36; ribosomal RNA-processing protein 36
	recoded_aligned_OG0000469.fa		hypothetical protein
	recoded_aligned_OG0000470.fa	K03233	EEF1G; elongation factor 1-gamma
	recoded_aligned_OG0000473.fa	K01673	cynT, can; carbonic anhydrase [EC:4.2.1.1]
	recoded_aligned_OG0000474.fa	K02936	RP-L7Ae, RPL7A; large subunit ribosomal protein L7Ae
	recoded_aligned_OG0000475.fa	K14168	CTU1, NCS6; cytoplasmic tRNA 2-thiolation protein 1 [EC:2.7.7.-]
	recoded_aligned_OG0000476.fa		hypothetical protein
	recoded_aligned_OG0000483.fa		mitochondrial integral membrane protein
	recoded_aligned_OG0000484.fa	K10755	RFC2_4; replication factor C subunit 2/4
	recoded_aligned_OG0000485.fa		hypothetical protein
	recoded_aligned_OG0000486.fa	K12854	SNRNP200, BRR2; pre-mRNA-splicing helicase BRR2 [EC:3.6.4.13]
	recoded_aligned_OG0000496.fa	K14961	RBBP5, SWD1, CPS50; COMPASS component SWD1
	recoded_aligned_OG0000497.fa	K00383	GSR, gor; glutathione reductase (NADPH) [EC:1.8.1.7]
	recoded_aligned_OG0000498.fa	K03006	RPB1, POLR2A; DNA-directed RNA polymerase II subunit RPB1 [EC:2.7.7.6]
	recoded_aligned_OG0000517.fa	K03030	PSMD14, RPN11, POH1; 26S proteasome regulatory subunit N11
	recoded_aligned_OG0000518.fa	K06067	HDAC1_2; histone deacetylase 1/2 [EC:3.5.1.98]
	recoded_aligned_OG0000519.fa	K02894	RP-L23e, RPL23; large subunit ribosomal protein L23e
	recoded_aligned_OG0000520.fa	K14709	low-affinity Zn(2+) transporter ZRT2
	recoded_aligned_OG0000536.fa		hypothetical protein
	recoded_aligned_OG0000537.fa		mitochondrial carrier protein
	recoded_aligned_OG0000538.fa	K00415	QCR2, UQCRC2; ubiquinol-cytochrome c reductase core subunit 2
	recoded_aligned_OG0000548.fa	K07897	RAB7A; Ras-related protein Rab-7A
	recoded_aligned_OG0000549.fa	K17890	autophagy related 16-like 1 (S. cerevisiae)
	recoded_aligned_OG0000550.fa	K11427	DOT1L, DOT1; [histone H3]-lysine79 N-trimethyltransferase [EC:2.1.1.360]
	recoded_aligned_OG0000574.fa	K00002	AKR1A1, adh; alcohol dehydrrecoded_aligned_OGenase (NADP+) [EC:1.1.1.2]
	recoded_aligned_OG0000575.fa	K11380	NTO1; NuA3 HAT complex component NTO1
	recoded_aligned_OG0000587.fa	K02900	RP-L27Ae, RPL27A; large subunit ribosomal protein L27Ae
	recoded_aligned_OG0000588.fa	K02214	CDC7; cell division control protein 7 [EC:2.7.11.1]
	recoded_aligned_OG0000589.fa	K06677	YCS4, CNAP1, CAPD2; condensin complex subunit 1
	recoded_aligned_OG0000610.fa	K14684	SLC25A23S; solute carrier family 25 (mitochondrial phosphate transporter), member 23/24/25/41
	recoded_aligned_OG0000611.fa	K02883	RP-L18e, RPL18; large subunit ribosomal protein L18e
	recoded_aligned_OG0000612.fa	K15508	21S rRNA (uridine2791-2'-O) methyltransferase
	recoded_aligned_OG0000613.fa		hypothetical protein
	recoded_aligned_OG0000624.fa	K11662	ACTR6, ARP6; actin-related protein 6
	recoded_aligned_OG0000625.fa		hypothetical protein
	recoded_aligned_OG0000628.fa	K01061	carboxymethylenebutenolidase homolrecoded_aligned_OG
	recoded_aligned_OG0000629.fa	K20301	TRAPPC2, TRS20; trafficking protein particle complex subunit 2
	recoded_aligned_OG0000630.fa	K00645	malonyl CoA-acyl carrier protein transacylase
	recoded_aligned_OG0000667.fa	K05674	ABC transporter C family member 13 isoform X1
	recoded_aligned_OG0000668.fa	K14854	ribosome assembly protein 3
	recoded_aligned_OG0000669.fa	K02977	RP-S27Ae, RPS27A, UBA80; ubiquitin-small subunit ribosomal protein S27Ae
	recoded_aligned_OG0000670.fa	K02976	RP-S26e, RPS26; small subunit ribosomal protein S26e
	recoded_aligned_OG0000671.fa	K10747	DNA ligase 1
	recoded_aligned_OG0000672.fa	K20474	RINT1, TIP20; RAD50-interacting protein 1
	recoded_aligned_OG0000679.fa	K04709	LAG1, LAC1; very-long-chain ceramide synthase [EC:2.3.1.297]
	recoded_aligned_OG0000680.fa	K24205	TMBIM, LFG; protein lifeguard
	recoded_aligned_OG0000681.fa	K16945	CDC11; cell division control protein 11
	recoded_aligned_OG0000682.fa	K22991	WDR45, WIPI4, WIPI3; WD repeat-containing protein 45
	recoded_aligned_OG0000683.fa	K13107	RBMX2, IST3; RNA-binding motif protein, X-linked 2
	recoded_aligned_OG0000706.fa		hypothetical protein
	recoded_aligned_OG0000707.fa	K02358	tuf, TUFM; elongation factor Tu
	recoded_aligned_OG0000708.fa	K17263	CAND1, TIP120A; cullin-associated NEDD8-dissociated protein 1
	recoded_aligned_OG0000723.fa	K03127	TAF13; transcription initiation factor TFIID subunit 13
	recoded_aligned_OG0000724.fa		hypothetical protein
	recoded_aligned_OG0000725.fa	K02995	RP-S8e, RPS8; small subunit ribosomal protein S8e
	recoded_aligned_OG0000737.fa	K03847	alpha-1,6-mannosyltransferase subunit
	recoded_aligned_OG0000738.fa	K02136	ATPeF1G, ATP5C1, ATP3; F-type H+-transporting ATPase subunit gamma
	recoded_aligned_OG0000739.fa	K03163	TOP1; DNA topoisomerase I [EC:5.6.2.1]
	recoded_aligned_OG0000740.fa	K06126	COQ6; ubiquinone biosynthesis monooxygenase Coq6 [EC:1.14.13.-]
	recoded_aligned_OG0000751.fa	K02865	RP-L10Ae, RPL10A; large subunit ribosomal protein L10Ae
	recoded_aligned_OG0000762.fa	K14816	REI1; pre-60S factor REI1
	recoded_aligned_OG0000763.fa	K10587	ubiquitin-protein ligase E3A
	recoded_aligned_OG0000767.fa	K03021	RPC2, POLR3B; DNA-directed RNA polymerase III subunit RPC2 [EC:2.7.7.6]
	recoded_aligned_OG0000772.fa	K13336	PEX3; peroxin-3
	recoded_aligned_OG0000773.fa	K20300	TRAPPC1, BET5; trafficking protein particle complex subunit 1
	recoded_aligned_OG0000774.fa	K07359	CAMKK2; calcium/calmodulin-dependent protein kinase kinase 2 [EC:2.7.11.17]
	recoded_aligned_OG0000775.fa	K03950	NDUFA6; NADH dehydrrecoded_aligned_OGenase (ubiquinone) 1 alpha subcomplex subunit 6
	recoded_aligned_OG0000776.fa	K03020	RPAC2, RPC19, POLR1D; DNA-directed RNA polymerases I and III subunit RPAC2
	recoded_aligned_OG0000787.fa	K12843	U4/U6 small nuclear ribonucleoprotein
	recoded_aligned_OG0000788.fa	K10844	ERCC2, XPD; DNA excision repair protein ERCC-2 [EC:5.6.2.3]
	recoded_aligned_OG0000791.fa	K23788	TUL1, FLY1_2; transmembrane E3 ubiquitin-protein ligase [EC:2.3.2.27]
	recoded_aligned_OG0000792.fa	K14536	RIA1; ribosome assembly protein 1 [EC:3.6.5.-]
	recoded_aligned_OG0000797.fa	K04883	voltage-gated potassium channel subunit beta-2-like isoform X1
	recoded_aligned_OG0000798.fa	K10754	RFC1; replication factor C subunit 1
	recoded_aligned_OG0000799.fa	K02878	ribosomal protein L16
	recoded_aligned_OG0000800.fa	K10845	TTDA, GTF2H5, TFB5; TFIIH basal transcription factor complex TTD-A subunit
	recoded_aligned_OG0000816.fa	K09562	HSPBP1, FES1; hsp70-interacting protein
	recoded_aligned_OG0000817.fa	K10355	ACTF; actin, other eukaryote
	recoded_aligned_OG0000822.fa	K10756	RFC3_5; replication factor C subunit 3/5
	recoded_aligned_OG0000835.fa	K02183	calmodulin
	recoded_aligned_OG0000836.fa		hypothetical protein
	recoded_aligned_OG0000841.fa	K02183	calmodulin
	recoded_aligned_OG0000842.fa		MesA
	recoded_aligned_OG0000843.fa	K01070	frmB, ESD, fghA; S-formylglutathione hydrolase [EC:3.1.2.12]
	recoded_aligned_OG0000844.fa	K03014	RPABC2, RPB6, POLR2F; DNA-directed RNA polymerases I, II, and III subunit RPABC2
	recoded_aligned_OG0000845.fa	K09191	GTF3A; general transcription factor IIIA
	recoded_aligned_OG0000849.fa		lipid particle protein
	recoded_aligned_OG0000850.fa	K10756	RFC3_5; replication factor C subunit 3/5
	recoded_aligned_OG0000853.fa		purine-cytosine permease
	recoded_aligned_OG0000854.fa		GPALPP motifs-containing protein 1
	recoded_aligned_OG0000855.fa	K20178	VPS8; vacuolar protein sorting-associated protein 8
	recoded_aligned_OG0000856.fa		hypothetical protein
	recoded_aligned_OG0000857.fa		hypothetical protein
	recoded_aligned_OG0000858.fa	K01872	alanyl-tRNA synthetase
	recoded_aligned_OG0000863.fa	K01768	crisp-1
	recoded_aligned_OG0000864.fa	K00898	PDK2_3_4; pyruvate dehydrrecoded_aligned_OGenase kinase 2/3/4 [EC:2.7.11.2]
	recoded_aligned_OG0000865.fa	K16948	CDC12; cell division control protein 12
	recoded_aligned_OG0000866.fa	K14558	PWP2, UTP1; periodic tryptophan protein 2
	recoded_aligned_OG0000875.fa	K01230	MAN1A_C, MNS1_2; mannosyl-oligosaccharide alpha-1,2-mannosidase [EC:3.2.1.113]
	recoded_aligned_OG0000876.fa	K02183	CALM; calmodulin
	recoded_aligned_OG0000877.fa	K08489	STX16; syntaxin 16
	recoded_aligned_OG0000882.fa	K02264	cytochrome c oxidase subunit Va
	recoded_aligned_OG0000883.fa	K10246	ELO3; fatty acid elongase 3 [EC:2.3.1.199]
	recoded_aligned_OG0000885.fa	K07207	tuberin
	recoded_aligned_OG0000886.fa	K14528	POP8; ribonuclease P/MRP protein subunit POP8 [EC:3.1.26.5]
	recoded_aligned_OG0000887.fa	K15171	SUPT4H1, SPT4; transcription elongation factor SPT4
	recoded_aligned_OG0000888.fa	K13102	KIN; DNA/RNA-binding protein KIN17
	recoded_aligned_OG0000899.fa	K12617	topisomerase II associated protein
	recoded_aligned_OG0000900.fa	K10967	KTR1_3; alpha 1,2-mannosyltransferase [EC:2.4.1.-]
	recoded_aligned_OG0000901.fa	K02950	RP-S12, MRPS12, rpsL; small subunit ribosomal protein S12
	recoded_aligned_OG0000916.fa	K24943	tetratricopeptide repeat protein 39B isoform X1
	recoded_aligned_OG0000917.fa	K10881	SHFM1, DSS1, RPN15; 26 proteasome complex subunit DSS1
	recoded_aligned_OG0000918.fa	K00927	PGK, pgk; phosphrecoded_aligned_OGlycerate kinase [EC:2.7.2.3]
	recoded_aligned_OG0000919.fa		hypothetical protein
	recoded_aligned_OG0000924.fa		hypothetical protein
	recoded_aligned_OG0000933.fa		hypothetical protein
	recoded_aligned_OG0000934.fa	K01913	acetate/butyrate--CoA ligase AAE7, peroxisomal
	recoded_aligned_OG0000935.fa	K02872	RP-L13Ae, RPL13A; large subunit ribosomal protein L13Ae
	recoded_aligned_OG0000936.fa		BAG domain protein
	recoded_aligned_OG0000939.fa	K16073	ALR, MNR; magnesium transporter
	recoded_aligned_OG0000940.fa	K02893	RP-L23Ae, RPL23A; large subunit ribosomal protein L23Ae
	recoded_aligned_OG0000941.fa	K18849	BMT2; 25S rRNA (adenine2142-N1)-methyltransferase [EC:2.1.1.286]
	recoded_aligned_OG0000942.fa	K15015	SLC32A, VGAT; solute carrier family 32 (vesicular inhibitory amino acid transporter)
	recoded_aligned_OG0000954.fa	K11407	HDAC6; histone deacetylase 6 [EC:3.5.1.98]
	recoded_aligned_OG0000955.fa	K02263	COX4; cytochrome c oxidase subunit 4
	recoded_aligned_OG0000972.fa	K08741	MSH5; DNA mismatch repair protein MSH5
	recoded_aligned_OG0000973.fa	K03232	EEF1B; elongation factor 1-beta
	recoded_aligned_OG0000974.fa	K03695	clpB; ATP-dependent Clp protease ATP-binding subunit ClpB
	recoded_aligned_OG0000984.fa	K02866	RP-L10e, RPL10; large subunit ribosomal protein L10e
	recoded_aligned_OG0000985.fa	K10406	kinesin-like protein KIFC3 isoform X2
	recoded_aligned_OG0000986.fa		hypothetical protein
	recoded_aligned_OG0000997.fa		SH3 domain-containing protein
	recoded_aligned_OG0000998.fa	K15544	SSU72; RNA polymerase II subunit A C-terminal domain phosphatase SSU72 [EC:3.1.3.16]
	recoded_aligned_OG0000999.fa	K19846	Spa2p
	recoded_aligned_OG0001002.fa	K16944	SEPT7, CDC3; septin 7
	recoded_aligned_OG0001003.fa		hypothetical protein
	recoded_aligned_OG0001004.fa	K02870	RP-L12e, RPL12; large subunit ribosomal protein L12e
	recoded_aligned_OG0001005.fa	K14006	SEC23; protein transport protein SEC23
	recoded_aligned_OG0001015.fa	K00002	AKR1A1, adh; alcohol dehydrrecoded_aligned_OGenase (NADP+) [EC:1.1.1.2]
	recoded_aligned_OG0001016.fa	K03010	RPB2, POLR2B; DNA-directed RNA polymerase II subunit RPB2 [EC:2.7.7.6]
	recoded_aligned_OG0001017.fa	K01046	lip, TGL2; triacylglycerol lipase [EC:3.1.1.3]
	recoded_aligned_OG0001028.fa		hypothetical protein
	recoded_aligned_OG0001037.fa	K14709	zinc transporter 1-like precursor
	recoded_aligned_OG0001038.fa	K16938	SEPT3_9_12; septin 3/9/12
	recoded_aligned_OG0001039.fa	K02911	RP-L32, MRPL32, rpmF; large subunit ribosomal protein L32
	recoded_aligned_OG0001040.fa	K12601	SKI8; superkiller protein 8
	recoded_aligned_OG0001041.fa		GPI anchored cell wall protein
	recoded_aligned_OG0001054.fa	K12819	SLU7; pre-mRNA-processing factor SLU7
	recoded_aligned_OG0001055.fa	K02997	RP-S9e, RPS9; small subunit ribosomal protein S9e
	recoded_aligned_OG0001056.fa	K02889	RP-L21e, RPL21; large subunit ribosomal protein L21e
	recoded_aligned_OG0001057.fa	K19940	GDP/GTP exchange factor Sec2p
	recoded_aligned_OG0001059.fa	K21157	SAK1; SNF1-activating kinase 1 [EC:2.7.11.1]
	recoded_aligned_OG0001062.fa	K03231	EEF1A; elongation factor 1-alpha
Atheliales	recoded_aligned_OG0003881.fa	K19985	EXOC6, SEC15; exocyst complex component 6
	recoded_aligned_OG0003973.fa	K11426	histone-lysine N-methyltransferase SMYD3
	recoded_aligned_OG0003974.fa	K03242	EIF2S3; translation initiation factor 2 subunit 3
	recoded_aligned_OG0004059.fa	K03010	RPB2, POLR2B; DNA-directed RNA polymerase II subunit RPB2 [EC:2.7.7.6]
	recoded_aligned_OG0004097.fa	K08853	serine/threonine protein kinase
	recoded_aligned_OG0004110.fa		conserved hypothetical protein
	recoded_aligned_OG0004134.fa	K03135	putative transcription factor TFIID complex subunit Taf11
	recoded_aligned_OG0004168.fa	K12831	SF3B4, SAP49; splicing factor 3B subunit 4
	recoded_aligned_OG0004254.fa	K19828	MTG1; mitochondrial GTPase 1
	recoded_aligned_OG0004259.fa	K06063	SNW1, SKIIP, SKIP; SNW domain-containing protein 1
	recoded_aligned_OG0004265.fa	K00728	POMT, pmt; dolichyl-phosphate-mannose-protein mannosyltransferase [EC:2.4.1.109]
	recoded_aligned_OG0004286.fa	K15791	DHKTD1; probable 2-oxrecoded_aligned_OGlutarate dehydrrecoded_aligned_OGenase E1 component DHKTD1 [EC:1.2.4.2]
	recoded_aligned_OG0004302.fa	K24070	poly [ADP-ribose] polymerase 1
	recoded_aligned_OG0004303.fa	K02976	RP-S26e, RPS26; small subunit ribosomal protein S26e
	recoded_aligned_OG0004345.fa		NADH:ubiquinone oxidoreductase 11.6
	recoded_aligned_OG0004346.fa	K02358	tuf, TUFM; elongation factor Tu
	recoded_aligned_OG0004347.fa	K13343	PEX14; peroxin-14
	recoded_aligned_OG0004349.fa	K23308	nuclear FMR1 interacting protein 1
	recoded_aligned_OG0004436.fa	K03264	EIF6; translation initiation factor 6
	recoded_aligned_OG0004437.fa	K18164	NDUFAF7; NADH dehydrrecoded_aligned_OGenase [ubiquinone] 1 alpha subcomplex assembly factor 7
	recoded_aligned_OG0004540.fa	K02136	ATPeF1G, ATP5C1, ATP3; F-type H+-transporting ATPase subunit gamma
	recoded_aligned_OG0004541.fa	K03238	EIF2S2; translation initiation factor 2 subunit 2
	recoded_aligned_OG0004602.fa	K03006	RPB1, POLR2A; DNA-directed RNA polymerase II subunit RPB1 [EC:2.7.7.6]
	recoded_aligned_OG0004684.fa	K02183	CALM; calmodulin
	recoded_aligned_OG0004875.fa	K03163	TOP1; DNA topoisomerase I [EC:5.6.2.1]
	recoded_aligned_OG0004881.fa	K15436	TRPO3, MTR10; transportin-3
	recoded_aligned_OG0004978.fa	K02900	RP-L27Ae, RPL27A; large subunit ribosomal protein L27Ae
	recoded_aligned_OG0004979.fa	K03008	RPB11, POLR2J; DNA-directed RNA polymerase II subunit RPB11
a KO: Kyoto Encyclopedia of Genes and Genomes (KEGG) orthology.
